# Supplementary material for: Proteomics Analysis of Gastric Cancer Patients with Diabetes Mellitus
Source: J Clin Med. 2021 Jan 21;10(3):407. doi: 10.3390/jcm10030407 (PMC7866049; doi:10.3390/jcm10030407)
Supplement: Supplementary file 1 [file jcm-10-00407-s001.zip]

Archive with 251 entries (228 files):
- sup/
- sup/Supplementary_File_1.xlsx
- sup/Supplementary_File_2.docx
- sup/Supplementary_File_3.xlsx
- sup/Supplementary_File_4/
- sup/Supplementary_File_4/.DS_Store
- sup/Supplementary_File_4/ORA_Webgestalt/
- sup/Supplementary_File_4/ORA_Webgestalt/.DS_Store
- sup/Supplementary_File_4/ORA_Webgestalt/ORA_down_Disease_GLAD4U/
- sup/Supplementary_File_4/ORA_Webgestalt/ORA_down_Disease_GLAD4U/enriched_geneset_ap_clusters_wg_result1609843757.txt
- sup/Supplementary_File_4/ORA_Webgestalt/ORA_down_Disease_GLAD4U/enriched_geneset_wsc_topsets_wg_result1609843757.txt
- sup/Supplementary_File_4/ORA_Webgestalt/ORA_down_Disease_GLAD4U/enrichment_results_wg_result1609843757.txt
- sup/Supplementary_File_4/ORA_Webgestalt/ORA_down_Disease_GLAD4U/goslim_summary_wg_result1609843757.png
- sup/Supplementary_File_4/ORA_Webgestalt/ORA_down_Disease_GLAD4U/goslim_summary_wg_result1609843757_bp.txt
- sup/Supplementary_File_4/ORA_Webgestalt/ORA_down_Disease_GLAD4U/goslim_summary_wg_result1609843757_cc.txt
- sup/Supplementary_File_4/ORA_Webgestalt/ORA_down_Disease_GLAD4U/goslim_summary_wg_result1609843757_mf.txt
- sup/Supplementary_File_4/ORA_Webgestalt/ORA_down_Disease_GLAD4U/interestingID_mappingTable_wg_result1609843757.txt
- sup/Supplementary_File_4/ORA_Webgestalt/ORA_down_Disease_GLAD4U/interestingID_unmappedList_wg_result1609843757.txt
- sup/Supplementary_File_4/ORA_Webgestalt/ORA_down_Disease_GLAD4U/Report_wg_result1609843757.html
- sup/Supplementary_File_4/ORA_Webgestalt/ORA_up_GO_CC/
- sup/Supplementary_File_4/ORA_Webgestalt/ORA_up_GO_CC/enriched_geneset_ap_clusters_wg_result1609844545.txt
- sup/Supplementary_File_4/ORA_Webgestalt/ORA_up_GO_CC/enriched_geneset_wsc_topsets_wg_result1609844545.txt
- sup/Supplementary_File_4/ORA_Webgestalt/ORA_up_GO_CC/enrichment_results_wg_result1609844545.txt
- sup/Supplementary_File_4/ORA_Webgestalt/ORA_up_GO_CC/goslim_summary_wg_result1609844545.png
- sup/Supplementary_File_4/ORA_Webgestalt/ORA_up_GO_CC/goslim_summary_wg_result1609844545_bp.txt
- sup/Supplementary_File_4/ORA_Webgestalt/ORA_up_GO_CC/goslim_summary_wg_result1609844545_cc.txt
- sup/Supplementary_File_4/ORA_Webgestalt/ORA_up_GO_CC/goslim_summary_wg_result1609844545_mf.txt
- sup/Supplementary_File_4/ORA_Webgestalt/ORA_up_GO_CC/interestingID_mappingTable_wg_result1609844545.txt
- sup/Supplementary_File_4/ORA_Webgestalt/ORA_up_GO_CC/interestingID_unmappedList_wg_result1609844545.txt
- sup/Supplementary_File_4/ORA_Webgestalt/ORA_up_GO_CC/Report_wg_result1609844545.html
- sup/Supplementary_File_5.xlsx
- sup/Supplementary_File_6/
- sup/Supplementary_File_6/.DS_Store
- sup/Supplementary_File_6/GSEA_Webgestalt/
- sup/Supplementary_File_6/GSEA_Webgestalt/.DS_Store
- sup/Supplementary_File_6/GSEA_Webgestalt/GSEA_Disease_Disgenet/
- sup/Supplementary_File_6/GSEA_Webgestalt/GSEA_Disease_Disgenet/enriched_geneset_ap_clusters_wg_result1604400295.txt
- sup/Supplementary_File_6/GSEA_Webgestalt/GSEA_Disease_Disgenet/enriched_geneset_wsc_topsets_wg_result1604400295.txt
- sup/Supplementary_File_6/GSEA_Webgestalt/GSEA_Disease_Disgenet/enrichment_results_wg_result1604400295.txt
- sup/Supplementary_File_6/GSEA_Webgestalt/GSEA_Disease_Disgenet/goslim_summary_wg_result1604400295.png
- sup/Supplementary_File_6/GSEA_Webgestalt/GSEA_Disease_Disgenet/goslim_summary_wg_result1604400295_bp.txt
- sup/Supplementary_File_6/GSEA_Webgestalt/GSEA_Disease_Disgenet/goslim_summary_wg_result1604400295_cc.txt
- sup/Supplementary_File_6/GSEA_Webgestalt/GSEA_Disease_Disgenet/goslim_summary_wg_result1604400295_mf.txt
- sup/Supplementary_File_6/GSEA_Webgestalt/GSEA_Disease_Disgenet/interestingID_mappingTable_wg_result1604400295.txt
- sup/Supplementary_File_6/GSEA_Webgestalt/GSEA_Disease_Disgenet/interestingID_unmappedList_wg_result1604400295.txt
- sup/Supplementary_File_6/GSEA_Webgestalt/GSEA_Disease_Disgenet/Project_wg_result1604400295_GSEA/
- sup/Supplementary_File_6/GSEA_Webgestalt/GSEA_Disease_Disgenet/Project_wg_result1604400295_GSEA.rnk
- sup/Supplementary_File_6/GSEA_Webgestalt/GSEA_Disease_Disgenet/Project_wg_result1604400295_GSEA/C0001125.png
- sup/Supplementary_File_6/GSEA_Webgestalt/GSEA_Disease_Disgenet/Project_wg_result1604400295_GSEA/C0001125.svg
- sup/Supplementary_File_6/GSEA_Webgestalt/GSEA_Disease_Disgenet/Project_wg_result1604400295_GSEA/C0018989.png
- sup/Supplementary_File_6/GSEA_Webgestalt/GSEA_Disease_Disgenet/Project_wg_result1604400295_GSEA/C0018989.svg
- sup/Supplementary_File_6/GSEA_Webgestalt/GSEA_Disease_Disgenet/Project_wg_result1604400295_GSEA/C0020615.png
- sup/Supplementary_File_6/GSEA_Webgestalt/GSEA_Disease_Disgenet/Project_wg_result1604400295_GSEA/C0020615.svg
- sup/Supplementary_File_6/GSEA_Webgestalt/GSEA_Disease_Disgenet/Project_wg_result1604400295_GSEA/C0023380.png
- sup/Supplementary_File_6/GSEA_Webgestalt/GSEA_Disease_Disgenet/Project_wg_result1604400295_GSEA/C0023380.svg
- sup/Supplementary_File_6/GSEA_Webgestalt/GSEA_Disease_Disgenet/Project_wg_result1604400295_GSEA/C0042963.png
- sup/Supplementary_File_6/GSEA_Webgestalt/GSEA_Disease_Disgenet/Project_wg_result1604400295_GSEA/C0042963.svg
- sup/Supplementary_File_6/GSEA_Webgestalt/GSEA_Disease_Disgenet/Project_wg_result1604400295_GSEA/C0347959.png
- sup/Supplementary_File_6/GSEA_Webgestalt/GSEA_Disease_Disgenet/Project_wg_result1604400295_GSEA/C0347959.svg
- sup/Supplementary_File_6/GSEA_Webgestalt/GSEA_Disease_Disgenet/Project_wg_result1604400295_GSEA/C1167918.png
- sup/Supplementary_File_6/GSEA_Webgestalt/GSEA_Disease_Disgenet/Project_wg_result1604400295_GSEA/C1167918.svg
- sup/Supplementary_File_6/GSEA_Webgestalt/GSEA_Disease_Disgenet/Project_wg_result1604400295_GSEA/C1855020.png
- sup/Supplementary_File_6/GSEA_Webgestalt/GSEA_Disease_Disgenet/Project_wg_result1604400295_GSEA/C1855020.svg
- sup/Supplementary_File_6/GSEA_Webgestalt/GSEA_Disease_Disgenet/Project_wg_result1604400295_GSEA/C2936907.png
- sup/Supplementary_File_6/GSEA_Webgestalt/GSEA_Disease_Disgenet/Project_wg_result1604400295_GSEA/C2936907.svg
- sup/Supplementary_File_6/GSEA_Webgestalt/GSEA_Disease_Disgenet/Project_wg_result1604400295_GSEA/C4021546.png
- sup/Supplementary_File_6/GSEA_Webgestalt/GSEA_Disease_Disgenet/Project_wg_result1604400295_GSEA/C4021546.svg
- sup/Supplementary_File_6/GSEA_Webgestalt/GSEA_Disease_Disgenet/Report_wg_result1604400295.html
- sup/Supplementary_File_6/GSEA_Webgestalt/GSEA_Disease_OMIM/
- sup/Supplementary_File_6/GSEA_Webgestalt/GSEA_Disease_OMIM/enriched_geneset_ap_clusters_wg_result1604400314.txt
- sup/Supplementary_File_6/GSEA_Webgestalt/GSEA_Disease_OMIM/enriched_geneset_wsc_topsets_wg_result1604400314.txt
- sup/Supplementary_File_6/GSEA_Webgestalt/GSEA_Disease_OMIM/enrichment_results_wg_result1604400314.txt
- sup/Supplementary_File_6/GSEA_Webgestalt/GSEA_Disease_OMIM/goslim_summary_wg_result1604400314.png
- sup/Supplementary_File_6/GSEA_Webgestalt/GSEA_Disease_OMIM/goslim_summary_wg_result1604400314_bp.txt
- sup/Supplementary_File_6/GSEA_Webgestalt/GSEA_Disease_OMIM/goslim_summary_wg_result1604400314_cc.txt
- sup/Supplementary_File_6/GSEA_Webgestalt/GSEA_Disease_OMIM/goslim_summary_wg_result1604400314_mf.txt
- sup/Supplementary_File_6/GSEA_Webgestalt/GSEA_Disease_OMIM/interestingID_mappingTable_wg_result1604400314.txt
- sup/Supplementary_File_6/GSEA_Webgestalt/GSEA_Disease_OMIM/interestingID_unmappedList_wg_result1604400314.txt
- sup/Supplementary_File_6/GSEA_Webgestalt/GSEA_Disease_OMIM/Project_wg_result1604400314_GSEA/
- sup/Supplementary_File_6/GSEA_Webgestalt/GSEA_Disease_OMIM/Project_wg_result1604400314_GSEA.rnk
- sup/Supplementary_File_6/GSEA_Webgestalt/GSEA_Disease_OMIM/Project_wg_result1604400314_GSEA/252010.png
- sup/Supplementary_File_6/GSEA_Webgestalt/GSEA_Disease_OMIM/Project_wg_result1604400314_GSEA/252010.svg
- sup/Supplementary_File_6/GSEA_Webgestalt/GSEA_Disease_OMIM/Project_wg_result1604400314_GSEA/256000.png
- sup/Supplementary_File_6/GSEA_Webgestalt/GSEA_Disease_OMIM/Project_wg_result1604400314_GSEA/256000.svg
- sup/Supplementary_File_6/GSEA_Webgestalt/GSEA_Disease_OMIM/Project_wg_result1604400314_GSEA/535000.png
- sup/Supplementary_File_6/GSEA_Webgestalt/GSEA_Disease_OMIM/Project_wg_result1604400314_GSEA/535000.svg
- sup/Supplementary_File_6/GSEA_Webgestalt/GSEA_Disease_OMIM/Report_wg_result1604400314.html
- sup/Supplementary_File_6/GSEA_Webgestalt/GSEA_GO_BP/
- sup/Supplementary_File_6/GSEA_Webgestalt/GSEA_GO_BP/enriched_geneset_ap_clusters_wg_result1604400201.txt
- sup/Supplementary_File_6/GSEA_Webgestalt/GSEA_GO_BP/enriched_geneset_wsc_topsets_wg_result1604400201.txt
- sup/Supplementary_File_6/GSEA_Webgestalt/GSEA_GO_BP/enrichment_results_wg_result1604400201.txt
- sup/Supplementary_File_6/GSEA_Webgestalt/GSEA_GO_BP/goslim_summary_wg_result1604400201.png
- sup/Supplementary_File_6/GSEA_Webgestalt/GSEA_GO_BP/goslim_summary_wg_result1604400201_bp.txt
- sup/Supplementary_File_6/GSEA_Webgestalt/GSEA_GO_BP/goslim_summary_wg_result1604400201_cc.txt
- sup/Supplementary_File_6/GSEA_Webgestalt/GSEA_GO_BP/goslim_summary_wg_result1604400201_mf.txt
- sup/Supplementary_File_6/GSEA_Webgestalt/GSEA_GO_BP/interestingID_mappingTable_wg_result1604400201.txt
- sup/Supplementary_File_6/GSEA_Webgestalt/GSEA_GO_BP/interestingID_unmappedList_wg_result1604400201.txt
- sup/Supplementary_File_6/GSEA_Webgestalt/GSEA_GO_BP/Project_wg_result1604400201_GSEA/
- sup/Supplementary_File_6/GSEA_Webgestalt/GSEA_GO_BP/Project_wg_result1604400201_GSEA.rnk
- sup/Supplementary_File_6/GSEA_Webgestalt/GSEA_GO_BP/Project_wg_result1604400201_GSEA/GO_0010257.png
- sup/Supplementary_File_6/GSEA_Webgestalt/GSEA_GO_BP/Project_wg_result1604400201_GSEA/GO_0010257.svg
- sup/Supplementary_File_6/GSEA_Webgestalt/GSEA_GO_BP/Project_wg_result1604400201_GSEA/GO_0033108.png
- sup/Supplementary_File_6/GSEA_Webgestalt/GSEA_GO_BP/Project_wg_result1604400201_GSEA/GO_0033108.svg
- sup/Supplementary_File_6/GSEA_Webgestalt/GSEA_GO_BP/Report_wg_result1604400201.html
- sup/Supplementary_File_6/GSEA_Webgestalt/GSEA_GO_CC/
- sup/Supplementary_File_6/GSEA_Webgestalt/GSEA_GO_CC/enriched_geneset_ap_clusters_wg_result1604400208.txt
- sup/Supplementary_File_6/GSEA_Webgestalt/GSEA_GO_CC/enriched_geneset_wsc_topsets_wg_result1604400208.txt
- sup/Supplementary_File_6/GSEA_Webgestalt/GSEA_GO_CC/enrichment_results_wg_result1604400208.txt
- sup/Supplementary_File_6/GSEA_Webgestalt/GSEA_GO_CC/goslim_summary_wg_result1604400208.png
- sup/Supplementary_File_6/GSEA_Webgestalt/GSEA_GO_CC/goslim_summary_wg_result1604400208_bp.txt
- sup/Supplementary_File_6/GSEA_Webgestalt/GSEA_GO_CC/goslim_summary_wg_result1604400208_cc.txt
- sup/Supplementary_File_6/GSEA_Webgestalt/GSEA_GO_CC/goslim_summary_wg_result1604400208_mf.txt
- sup/Supplementary_File_6/GSEA_Webgestalt/GSEA_GO_CC/interestingID_mappingTable_wg_result1604400208.txt
- sup/Supplementary_File_6/GSEA_Webgestalt/GSEA_GO_CC/interestingID_unmappedList_wg_result1604400208.txt
- sup/Supplementary_File_6/GSEA_Webgestalt/GSEA_GO_CC/Project_wg_result1604400208_GSEA/
- sup/Supplementary_File_6/GSEA_Webgestalt/GSEA_GO_CC/Project_wg_result1604400208_GSEA.rnk
- sup/Supplementary_File_6/GSEA_Webgestalt/GSEA_GO_CC/Project_wg_result1604400208_GSEA/GO_0005911.png
- sup/Supplementary_File_6/GSEA_Webgestalt/GSEA_GO_CC/Project_wg_result1604400208_GSEA/GO_0005911.svg
- sup/Supplementary_File_6/GSEA_Webgestalt/GSEA_GO_CC/Project_wg_result1604400208_GSEA/GO_0030964.png
- sup/Supplementary_File_6/GSEA_Webgestalt/GSEA_GO_CC/Project_wg_result1604400208_GSEA/GO_0030964.svg
- sup/Supplementary_File_6/GSEA_Webgestalt/GSEA_GO_CC/Project_wg_result1604400208_GSEA/GO_0044455.png
- sup/Supplementary_File_6/GSEA_Webgestalt/GSEA_GO_CC/Project_wg_result1604400208_GSEA/GO_0044455.svg
- sup/Supplementary_File_6/GSEA_Webgestalt/GSEA_GO_CC/Project_wg_result1604400208_GSEA/GO_0070069.png
- sup/Supplementary_File_6/GSEA_Webgestalt/GSEA_GO_CC/Project_wg_result1604400208_GSEA/GO_0070069.svg
- sup/Supplementary_File_6/GSEA_Webgestalt/GSEA_GO_CC/Project_wg_result1604400208_GSEA/GO_0070469.png
- sup/Supplementary_File_6/GSEA_Webgestalt/GSEA_GO_CC/Project_wg_result1604400208_GSEA/GO_0070469.svg
- sup/Supplementary_File_6/GSEA_Webgestalt/GSEA_GO_CC/Project_wg_result1604400208_GSEA/GO_1904949.png
- sup/Supplementary_File_6/GSEA_Webgestalt/GSEA_GO_CC/Project_wg_result1604400208_GSEA/GO_1904949.svg
- sup/Supplementary_File_6/GSEA_Webgestalt/GSEA_GO_CC/Project_wg_result1604400208_GSEA/GO_1990204.png
- sup/Supplementary_File_6/GSEA_Webgestalt/GSEA_GO_CC/Project_wg_result1604400208_GSEA/GO_1990204.svg
- sup/Supplementary_File_6/GSEA_Webgestalt/GSEA_GO_CC/Project_wg_result1604400208_GSEA/GO_1990391.png
- sup/Supplementary_File_6/GSEA_Webgestalt/GSEA_GO_CC/Project_wg_result1604400208_GSEA/GO_1990391.svg
- sup/Supplementary_File_6/GSEA_Webgestalt/GSEA_GO_CC/Report_wg_result1604400208.html
- sup/Supplementary_File_6/GSEA_Webgestalt/GSEA_GO_MF/
- sup/Supplementary_File_6/GSEA_Webgestalt/GSEA_GO_MF/enriched_geneset_ap_clusters_wg_result1604400218.txt
- sup/Supplementary_File_6/GSEA_Webgestalt/GSEA_GO_MF/enriched_geneset_wsc_topsets_wg_result1604400218.txt
- sup/Supplementary_File_6/GSEA_Webgestalt/GSEA_GO_MF/enrichment_results_wg_result1604400218.txt
- sup/Supplementary_File_6/GSEA_Webgestalt/GSEA_GO_MF/goslim_summary_wg_result1604400218.png
- sup/Supplementary_File_6/GSEA_Webgestalt/GSEA_GO_MF/goslim_summary_wg_result1604400218_bp.txt
- sup/Supplementary_File_6/GSEA_Webgestalt/GSEA_GO_MF/goslim_summary_wg_result1604400218_cc.txt
- sup/Supplementary_File_6/GSEA_Webgestalt/GSEA_GO_MF/goslim_summary_wg_result1604400218_mf.txt
- sup/Supplementary_File_6/GSEA_Webgestalt/GSEA_GO_MF/interestingID_mappingTable_wg_result1604400218.txt
- sup/Supplementary_File_6/GSEA_Webgestalt/GSEA_GO_MF/interestingID_unmappedList_wg_result1604400218.txt
- sup/Supplementary_File_6/GSEA_Webgestalt/GSEA_GO_MF/Project_wg_result1604400218_GSEA/
- sup/Supplementary_File_6/GSEA_Webgestalt/GSEA_GO_MF/Project_wg_result1604400218_GSEA.rnk
- sup/Supplementary_File_6/GSEA_Webgestalt/GSEA_GO_MF/Project_wg_result1604400218_GSEA/GO_0004386.png
- sup/Supplementary_File_6/GSEA_Webgestalt/GSEA_GO_MF/Project_wg_result1604400218_GSEA/GO_0004386.svg
- sup/Supplementary_File_6/GSEA_Webgestalt/GSEA_GO_MF/Project_wg_result1604400218_GSEA/GO_0005080.png
- sup/Supplementary_File_6/GSEA_Webgestalt/GSEA_GO_MF/Project_wg_result1604400218_GSEA/GO_0005080.svg
- sup/Supplementary_File_6/GSEA_Webgestalt/GSEA_GO_MF/Project_wg_result1604400218_GSEA/GO_0009055.png
- sup/Supplementary_File_6/GSEA_Webgestalt/GSEA_GO_MF/Project_wg_result1604400218_GSEA/GO_0009055.svg
- sup/Supplementary_File_6/GSEA_Webgestalt/GSEA_GO_MF/Project_wg_result1604400218_GSEA/GO_0016651.png
- sup/Supplementary_File_6/GSEA_Webgestalt/GSEA_GO_MF/Project_wg_result1604400218_GSEA/GO_0016651.svg
- sup/Supplementary_File_6/GSEA_Webgestalt/GSEA_GO_MF/Project_wg_result1604400218_GSEA/GO_0016903.png
- sup/Supplementary_File_6/GSEA_Webgestalt/GSEA_GO_MF/Project_wg_result1604400218_GSEA/GO_0016903.svg
- sup/Supplementary_File_6/GSEA_Webgestalt/GSEA_GO_MF/Project_wg_result1604400218_GSEA/GO_0019840.png
- sup/Supplementary_File_6/GSEA_Webgestalt/GSEA_GO_MF/Project_wg_result1604400218_GSEA/GO_0019840.svg
- sup/Supplementary_File_6/GSEA_Webgestalt/GSEA_GO_MF/Project_wg_result1604400218_GSEA/GO_0035326.png
- sup/Supplementary_File_6/GSEA_Webgestalt/GSEA_GO_MF/Project_wg_result1604400218_GSEA/GO_0035326.svg
- sup/Supplementary_File_6/GSEA_Webgestalt/GSEA_GO_MF/Project_wg_result1604400218_GSEA/GO_0046906.png
- sup/Supplementary_File_6/GSEA_Webgestalt/GSEA_GO_MF/Project_wg_result1604400218_GSEA/GO_0046906.svg
- sup/Supplementary_File_6/GSEA_Webgestalt/GSEA_GO_MF/Project_wg_result1604400218_GSEA/GO_0098631.png
- sup/Supplementary_File_6/GSEA_Webgestalt/GSEA_GO_MF/Project_wg_result1604400218_GSEA/GO_0098631.svg
- sup/Supplementary_File_6/GSEA_Webgestalt/GSEA_GO_MF/Report_wg_result1604400218.html
- sup/Supplementary_File_6/GSEA_Webgestalt/GSEA_Pathway_KEGG/
- sup/Supplementary_File_6/GSEA_Webgestalt/GSEA_Pathway_KEGG/enriched_geneset_ap_clusters_wg_result1604400229.txt
- sup/Supplementary_File_6/GSEA_Webgestalt/GSEA_Pathway_KEGG/enriched_geneset_wsc_topsets_wg_result1604400229.txt
- sup/Supplementary_File_6/GSEA_Webgestalt/GSEA_Pathway_KEGG/enrichment_results_wg_result1604400229.txt
- sup/Supplementary_File_6/GSEA_Webgestalt/GSEA_Pathway_KEGG/goslim_summary_wg_result1604400229.png
- sup/Supplementary_File_6/GSEA_Webgestalt/GSEA_Pathway_KEGG/goslim_summary_wg_result1604400229_bp.txt
- sup/Supplementary_File_6/GSEA_Webgestalt/GSEA_Pathway_KEGG/goslim_summary_wg_result1604400229_cc.txt
- sup/Supplementary_File_6/GSEA_Webgestalt/GSEA_Pathway_KEGG/goslim_summary_wg_result1604400229_mf.txt
- sup/Supplementary_File_6/GSEA_Webgestalt/GSEA_Pathway_KEGG/interestingID_mappingTable_wg_result1604400229.txt
- sup/Supplementary_File_6/GSEA_Webgestalt/GSEA_Pathway_KEGG/interestingID_unmappedList_wg_result1604400229.txt
- sup/Supplementary_File_6/GSEA_Webgestalt/GSEA_Pathway_KEGG/Project_wg_result1604400229_GSEA/
- sup/Supplementary_File_6/GSEA_Webgestalt/GSEA_Pathway_KEGG/Project_wg_result1604400229_GSEA.rnk
- sup/Supplementary_File_6/GSEA_Webgestalt/GSEA_Pathway_KEGG/Project_wg_result1604400229_GSEA/hsa00190.png
- sup/Supplementary_File_6/GSEA_Webgestalt/GSEA_Pathway_KEGG/Project_wg_result1604400229_GSEA/hsa00190.svg
- sup/Supplementary_File_6/GSEA_Webgestalt/GSEA_Pathway_KEGG/Project_wg_result1604400229_GSEA/hsa01210.png
- sup/Supplementary_File_6/GSEA_Webgestalt/GSEA_Pathway_KEGG/Project_wg_result1604400229_GSEA/hsa01210.svg
- sup/Supplementary_File_6/GSEA_Webgestalt/GSEA_Pathway_KEGG/Project_wg_result1604400229_GSEA/hsa04723.png
- sup/Supplementary_File_6/GSEA_Webgestalt/GSEA_Pathway_KEGG/Project_wg_result1604400229_GSEA/hsa04723.svg
- sup/Supplementary_File_6/GSEA_Webgestalt/GSEA_Pathway_KEGG/Project_wg_result1604400229_GSEA/hsa05010.png
- sup/Supplementary_File_6/GSEA_Webgestalt/GSEA_Pathway_KEGG/Project_wg_result1604400229_GSEA/hsa05010.svg
- sup/Supplementary_File_6/GSEA_Webgestalt/GSEA_Pathway_KEGG/Project_wg_result1604400229_GSEA/hsa05012.png
- sup/Supplementary_File_6/GSEA_Webgestalt/GSEA_Pathway_KEGG/Project_wg_result1604400229_GSEA/hsa05012.svg
- sup/Supplementary_File_6/GSEA_Webgestalt/GSEA_Pathway_KEGG/Report_wg_result1604400229.html
- sup/Supplementary_File_6/GSEA_Webgestalt/GSEA_Pathway_Reactome/
- sup/Supplementary_File_6/GSEA_Webgestalt/GSEA_Pathway_Reactome/enriched_geneset_ap_clusters_wg_result1604400246.txt
- sup/Supplementary_File_6/GSEA_Webgestalt/GSEA_Pathway_Reactome/enriched_geneset_wsc_topsets_wg_result1604400246.txt
- sup/Supplementary_File_6/GSEA_Webgestalt/GSEA_Pathway_Reactome/enrichment_results_wg_result1604400246.txt
- sup/Supplementary_File_6/GSEA_Webgestalt/GSEA_Pathway_Reactome/goslim_summary_wg_result1604400246.png
- sup/Supplementary_File_6/GSEA_Webgestalt/GSEA_Pathway_Reactome/goslim_summary_wg_result1604400246_bp.txt
- sup/Supplementary_File_6/GSEA_Webgestalt/GSEA_Pathway_Reactome/goslim_summary_wg_result1604400246_cc.txt
- sup/Supplementary_File_6/GSEA_Webgestalt/GSEA_Pathway_Reactome/goslim_summary_wg_result1604400246_mf.txt
- sup/Supplementary_File_6/GSEA_Webgestalt/GSEA_Pathway_Reactome/interestingID_mappingTable_wg_result1604400246.txt
- sup/Supplementary_File_6/GSEA_Webgestalt/GSEA_Pathway_Reactome/interestingID_unmappedList_wg_result1604400246.txt
- sup/Supplementary_File_6/GSEA_Webgestalt/GSEA_Pathway_Reactome/Project_wg_result1604400246_GSEA/
- sup/Supplementary_File_6/GSEA_Webgestalt/GSEA_Pathway_Reactome/Project_wg_result1604400246_GSEA.rnk
- sup/Supplementary_File_6/GSEA_Webgestalt/GSEA_Pathway_Reactome/Project_wg_result1604400246_GSEA/R_HSA_1428517.png
- sup/Supplementary_File_6/GSEA_Webgestalt/GSEA_Pathway_Reactome/Project_wg_result1604400246_GSEA/R_HSA_1428517.svg
- sup/Supplementary_File_6/GSEA_Webgestalt/GSEA_Pathway_Reactome/Project_wg_result1604400246_GSEA/R_HSA_1566948.png
- sup/Supplementary_File_6/GSEA_Webgestalt/GSEA_Pathway_Reactome/Project_wg_result1604400246_GSEA/R_HSA_1566948.svg
- sup/Supplementary_File_6/GSEA_Webgestalt/GSEA_Pathway_Reactome/Project_wg_result1604400246_GSEA/R_HSA_163200.png
- sup/Supplementary_File_6/GSEA_Webgestalt/GSEA_Pathway_Reactome/Project_wg_result1604400246_GSEA/R_HSA_163200.svg
- sup/Supplementary_File_6/GSEA_Webgestalt/GSEA_Pathway_Reactome/Project_wg_result1604400246_GSEA/R_HSA_194840.png
- sup/Supplementary_File_6/GSEA_Webgestalt/GSEA_Pathway_Reactome/Project_wg_result1604400246_GSEA/R_HSA_194840.svg
- sup/Supplementary_File_6/GSEA_Webgestalt/GSEA_Pathway_Reactome/Project_wg_result1604400246_GSEA/R_HSA_2214320.png
- sup/Supplementary_File_6/GSEA_Webgestalt/GSEA_Pathway_Reactome/Project_wg_result1604400246_GSEA/R_HSA_2214320.svg
- sup/Supplementary_File_6/GSEA_Webgestalt/GSEA_Pathway_Reactome/Project_wg_result1604400246_GSEA/R_HSA_2426168.png
- sup/Supplementary_File_6/GSEA_Webgestalt/GSEA_Pathway_Reactome/Project_wg_result1604400246_GSEA/R_HSA_2426168.svg
- sup/Supplementary_File_6/GSEA_Webgestalt/GSEA_Pathway_Reactome/Project_wg_result1604400246_GSEA/R_HSA_3000157.png
- sup/Supplementary_File_6/GSEA_Webgestalt/GSEA_Pathway_Reactome/Project_wg_result1604400246_GSEA/R_HSA_3000157.svg
- sup/Supplementary_File_6/GSEA_Webgestalt/GSEA_Pathway_Reactome/Project_wg_result1604400246_GSEA/R_HSA_3000171.png
- sup/Supplementary_File_6/GSEA_Webgestalt/GSEA_Pathway_Reactome/Project_wg_result1604400246_GSEA/R_HSA_3000171.svg
- sup/Supplementary_File_6/GSEA_Webgestalt/GSEA_Pathway_Reactome/Project_wg_result1604400246_GSEA/R_HSA_611105.png
- sup/Supplementary_File_6/GSEA_Webgestalt/GSEA_Pathway_Reactome/Project_wg_result1604400246_GSEA/R_HSA_611105.svg
- sup/Supplementary_File_6/GSEA_Webgestalt/GSEA_Pathway_Reactome/Project_wg_result1604400246_GSEA/R_HSA_6799198.png
- sup/Supplementary_File_6/GSEA_Webgestalt/GSEA_Pathway_Reactome/Project_wg_result1604400246_GSEA/R_HSA_6799198.svg
- sup/Supplementary_File_6/GSEA_Webgestalt/GSEA_Pathway_Reactome/Project_wg_result1604400246_GSEA/R_HSA_6805567.png
- sup/Supplementary_File_6/GSEA_Webgestalt/GSEA_Pathway_Reactome/Project_wg_result1604400246_GSEA/R_HSA_6805567.svg
- sup/Supplementary_File_6/GSEA_Webgestalt/GSEA_Pathway_Reactome/Project_wg_result1604400246_GSEA/R_HSA_6809371.png
- sup/Supplementary_File_6/GSEA_Webgestalt/GSEA_Pathway_Reactome/Project_wg_result1604400246_GSEA/R_HSA_6809371.svg
- sup/Supplementary_File_6/GSEA_Webgestalt/GSEA_Pathway_Reactome/Project_wg_result1604400246_GSEA/R_HSA_72163.png
- sup/Supplementary_File_6/GSEA_Webgestalt/GSEA_Pathway_Reactome/Project_wg_result1604400246_GSEA/R_HSA_72163.svg
- sup/Supplementary_File_6/GSEA_Webgestalt/GSEA_Pathway_Reactome/Project_wg_result1604400246_GSEA/R_HSA_72172.png
- sup/Supplementary_File_6/GSEA_Webgestalt/GSEA_Pathway_Reactome/Project_wg_result1604400246_GSEA/R_HSA_72172.svg
- sup/Supplementary_File_6/GSEA_Webgestalt/GSEA_Pathway_Reactome/Project_wg_result1604400246_GSEA/R_HSA_72203.png
- sup/Supplementary_File_6/GSEA_Webgestalt/GSEA_Pathway_Reactome/Project_wg_result1604400246_GSEA/R_HSA_72203.svg
- sup/Supplementary_File_6/GSEA_Webgestalt/GSEA_Pathway_Reactome/Project_wg_result1604400246_GSEA/R_HSA_8949613.png
- sup/Supplementary_File_6/GSEA_Webgestalt/GSEA_Pathway_Reactome/Project_wg_result1604400246_GSEA/R_HSA_8949613.svg
- sup/Supplementary_File_6/GSEA_Webgestalt/GSEA_Pathway_Reactome/Report_wg_result1604400246.html
- sup/Supplementary_File_6/GSEA_Webgestalt/GSEA_Wikipathway/
- sup/Supplementary_File_6/GSEA_Webgestalt/GSEA_Wikipathway/enriched_geneset_ap_clusters_wg_result1604400256.txt
- sup/Supplementary_File_6/GSEA_Webgestalt/GSEA_Wikipathway/enriched_geneset_wsc_topsets_wg_result1604400256.txt
- sup/Supplementary_File_6/GSEA_Webgestalt/GSEA_Wikipathway/enrichment_results_wg_result1604400256.txt
- sup/Supplementary_File_6/GSEA_Webgestalt/GSEA_Wikipathway/goslim_summary_wg_result1604400256.png
- sup/Supplementary_File_6/GSEA_Webgestalt/GSEA_Wikipathway/goslim_summary_wg_result1604400256_bp.txt
- sup/Supplementary_File_6/GSEA_Webgestalt/GSEA_Wikipathway/goslim_summary_wg_result1604400256_cc.txt
- sup/Supplementary_File_6/GSEA_Webgestalt/GSEA_Wikipathway/goslim_summary_wg_result1604400256_mf.txt
- sup/Supplementary_File_6/GSEA_Webgestalt/GSEA_Wikipathway/interestingID_mappingTable_wg_result1604400256.txt
- sup/Supplementary_File_6/GSEA_Webgestalt/GSEA_Wikipathway/interestingID_unmappedList_wg_result1604400256.txt
- sup/Supplementary_File_6/GSEA_Webgestalt/GSEA_Wikipathway/Project_wg_result1604400256_GSEA/
- sup/Supplementary_File_6/GSEA_Webgestalt/GSEA_Wikipathway/Project_wg_result1604400256_GSEA.rnk
- sup/Supplementary_File_6/GSEA_Webgestalt/GSEA_Wikipathway/Project_wg_result1604400256_GSEA/WP111.png
- sup/Supplementary_File_6/GSEA_Webgestalt/GSEA_Wikipathway/Project_wg_result1604400256_GSEA/WP111.svg
- sup/Supplementary_File_6/GSEA_Webgestalt/GSEA_Wikipathway/Project_wg_result1604400256_GSEA/WP4324.png
- sup/Supplementary_File_6/GSEA_Webgestalt/GSEA_Wikipathway/Project_wg_result1604400256_GSEA/WP4324.svg
- sup/Supplementary_File_6/GSEA_Webgestalt/GSEA_Wikipathway/Project_wg_result1604400256_GSEA/WP623.png
- sup/Supplementary_File_6/GSEA_Webgestalt/GSEA_Wikipathway/Project_wg_result1604400256_GSEA/WP623.svg
- sup/Supplementary_File_6/GSEA_Webgestalt/GSEA_Wikipathway/Report_wg_result1604400256.html
