# Supplementary material for: Proteomics Analysis of Gastric Cancer Patients with Diabetes Mellitus
Source: J Clin Med. 2021 Jan 21;10(3):407. doi: 10.3390/jcm10030407 (PMC7866049; doi:10.3390/jcm10030407)
Supplement: Supplementary file 1 [file jcm-10-00407-s001.zip › sup/Supplementary_File_1.xlsx]

## Sheet: All_Proteins
Protein FDR Confidence: Combined	Master	Accession	Description	Exp. q-value: Combined	Contaminant	Sum PEP Score	Coverage [%]	# Peptides	# Isoforms	# PSMs	# Unique Peptides	# AAs	MW [kDa]	calc. pI	Score MSPepSearch: MSPepSearch	Score Sequest HT: Sequest HT	# Peptides (by Search Engine): MSPepSearch	# Peptides (by Search Engine): Sequest HT	Biological Process	Cellular Component	Molecular Function	Pfam IDs	Entrez Gene ID	Ensembl Gene ID	Gene Symbol	Gene ID	WikiPathways	Reactome Pathways	# Protein Pathway Groups	# Razor Peptides	Abundance Ratio: (Diabetes) / (Control)	Abundance Ratio Adj. P-Value: (Diabetes) / (Control)	Abundance Ratio Variability [%]: (Diabetes) / (Control)	Abundances (Grouped): Control	Abundances (Grouped): Diabetes	Abundances (Grouped) CV [%]: Control	Abundances (Grouped) CV [%]: Diabetes	Abundances (Normalized): F2: Sample, Control	Abundances (Normalized): F4: Sample, Control	Abundances (Normalized): F7: Sample, Control	Abundances (Normalized): F10: Sample, Control	Abundances (Normalized): F11: Sample, Control	Abundances (Normalized): F12: Sample, Control	Abundances (Normalized): F14: Sample, Control	Abundances (Normalized): F15: Sample, Control	Abundances (Normalized): F16: Sample, Control	Abundances (Normalized): F18: Sample, Control	Abundances (Normalized): F20: Sample, Control	Abundances (Normalized): F21: Sample, Control
High	Master Protein	Q15149	Plectin OS=Homo sapiens OX=9606 GN=PLEC PE=1 SV=3	0	FALSE	2667.18	64	300	370	10290	289	4684	531.5	5.96	5020827	354.53	292	36	cell organization and biogenesis;stress response	plasma membrane;other membranes;cytosol;cytoskeleton;other cell component	cytoskeletal activity;other molecular function	Pf00307, Pf00681, Pf03501, Pf17902, Pf18373	5339	ENSG00000178209	PLEC	hsa:5339; Q15148; Q15149; Q16640; Q6S376; Q6S377; Q6S378; Q6S379; Q6S380; Q6S381; Q6S382; Q6S383	Envelope proteins and their potential roles in EDMD physiopathology	Assembly of collagen fibrils and other multimeric structures; Type I hemidesmosome assembly; Caspase-mediated cleavage of cytoskeletal proteins	4	9	0.881	0.758681	68.79	107	93	38.79	37.03	1.20059e+09	9.71864e+08	2.16131e+09	8.102e+08	6.53699e+08	7.68005e+08	8.0556e+08	7.24828e+08	8.75614e+08	5.1938e+08	7.63727e+08	6.70249e+08
High	Master Protein	Q09666	Neuroblast differentiation-associated protein AHNAK OS=Homo sapiens OX=9606 GN=AHNAK PE=1 SV=2	0	FALSE	2148.68	70	246	306	9478	245	5890	628.7	6.15	4271735	138.18	246	24	other biological processes	non-structural extracellular;plasma membrane;other membranes;cytosol;cytoskeleton;nucleus;other cell component	other molecular function		79026	ENSG00000124942	AHNAK	A1A586; hsa:79026; Q09666			0	1	1.047	0.978917	70.52	95.1	104.9	42.67	33.05	1.21499e+09	7.63473e+08	1.1467e+09	9.29799e+08	5.66118e+08	5.73801e+08	9.7051e+08	1.92908e+09	8.5213e+08	8.94954e+08	6.98144e+08	4.38299e+08
High	Master Protein	Q14204	Cytoplasmic dynein 1 heavy chain 1 OS=Homo sapiens OX=9606 GN=DYNC1H1 PE=1 SV=5	0	FALSE	1296.22	55	199	229	4771	199	4646	532.1	6.4	2113627	77.7	195	16	cell cycle OR cell proliferation;cell organization and biogenesis;transport;other biological processes	non-structural extracellular;cytosol;cytoskeleton;other cytoplasmic organelle;other cell component	cytoskeletal activity;other molecular function	Pf03028, Pf08385, Pf08393, Pf12774, Pf12775, Pf12777, Pf12780, Pf12781, Pf17852, Pf18198, Pf18199	1778	ENSG00000197102	DYNC1H1	B0I1R0; hsa:1778; Q14204; Q6DKQ7; Q8WU28; Q92814; Q9Y4G5	Ciliary landscape; Intraflagellar transport proteins binding to dynein	Separation of Sister Chromatids; Neutrophil degranulation; COPI-mediated anterograde transport; MHC class II antigen presentation; HSP90 chaperone cycle for steroid hormone receptors (SHR); Recruitment of NuMA to mitotic centrosomes; Regulation of PLK1 Activity at G2/M Transition; Loss of Nlp from mitotic centrosomes; Recruitment of mitotic centrosome proteins and complexes; Anchoring of the basa…	22	0	0.961	0.970791	53.59	99.2	100.8	21.19	25.6	2.53653e+08	2.5316e+08	2.27121e+08	1.90849e+08	1.86697e+08	1.37582e+08	2.14504e+08	1.08202e+08	2.93561e+08	2.09333e+08	2.64792e+08	2.24261e+08
High	Master Protein	P04114	Apolipoprotein B-100 OS=Homo sapiens OX=9606 GN=APOB PE=1 SV=2	0	FALSE	1153.19	51	178	202	2858	178	4563	515.3	7.05	1178986	78.11	178	17	cell organization and biogenesis;protein metabolism;other metabolic processes;transport;developmental processes;signal transduction;other biological processes	non-structural extracellular;plasma membrane;other membranes;cytosol;ER/Golgi;other cytoplasmic organelle;other cell component	signal transduction activity or receptor binding;transporter activity;other molecular function	Pf01347, Pf06448, Pf09172, Pf12491	338	ENSG00000084674	APOB	hsa:338; O00502; P04114; P78479; P78480; P78481; Q13779; Q13785; Q13786; Q13787; Q13788; Q4ZG63; Q53QC8; Q7Z600; Q9UMN0	Selenium Micronutrient Network; Vitamin B12 Metabolism; Folate Metabolism; Statin Pathway; Genes involved in male infertility	Cell surface interactions at the vascular wall; Scavenging by Class B Receptors; Regulation of TLR by endogenous ligand; Regulation of Insulin-like Growth Factor (IGF) transport and uptake by Insulin-like Growth Factor Binding Proteins (IGFBPs); Post-translational protein phosphorylation; Retinoid metabolism and transport; Cargo recognition for clathrin-mediated endocytosis; LDL clearance; Chylom…	24	0	1.148	0.78428	71.57	96.1	103.9	32.54	55.76	1.12428e+08	1.01644e+08	7.6147e+07	1.04437e+08	1.21646e+08	1.07198e+08	1.35647e+08	6.61107e+07	1.0476e+08	1.16908e+08	1.3895e+08	2.31916e+08
High	Master Protein	P78527	DNA-dependent protein kinase catalytic subunit OS=Homo sapiens OX=9606 GN=PRKDC PE=1 SV=3	0	FALSE	1055.28	48	168	197	3397	167	4128	468.8	7.12	1463983	141.99	166	15	cell cycle OR cell proliferation;cell organization and biogenesis;protein metabolism;DNA metabolism;RNA metabolism OR transcription;other metabolic processes;stress response;developmental processes;signal transduction;other biological processes	cytosol;nucleus;other cell component	nucleic acid binding activity;kinase activity;other molecular function	Pf00454, Pf02259, Pf02260, Pf08163	5591	ENSG00000253729	PRKDC	hsa:5591; P78527; P78528; Q13327; Q13337; Q14175; Q59H99; Q7Z611; Q96SE6; Q9UME3	miRNA Regulation of DNA Damage Response; Cell Cycle; Retinoblastoma Gene in Cancer; Fas Ligand (FasL) pathway and Stress induction of Heat Shock Proteins (HSP) regulation; Pathways Affected in Adenoid Cystic Carcinoma; ATM Signaling Network in Development and Disease ; Non-homologous end joining; Osteoblast differentiation; DNA Repair Pathways Full Network; DNA Damage Response	E3 ubiquitin ligases ubiquitinate target proteins; Cytosolic sensors of pathogen-associated DNA ; Nonhomologous End-Joining (NHEJ); IRF3-mediated induction of type I IFN	14	1	0.824	0.451704	65.83	120.4	79.6	38.05	36.47	2.72038e+08	3.08105e+08	3.38823e+08	4.97037e+08	5.76471e+08	5.87267e+08	5.10889e+08	1.12607e+08	5.01619e+08	1.61602e+08	3.06418e+08	3.94759e+08
High	Master Protein	P21333	Filamin-A OS=Homo sapiens OX=9606 GN=FLNA PE=1 SV=4	0	FALSE	2471.41	75	183	287	10284	166	2647	280.6	6.06	5012117	856.44	180	46	cell cycle OR cell proliferation;cell organization and biogenesis;protein metabolism;RNA metabolism OR transcription;other metabolic processes;stress response;transport;developmental processes;signal transduction;other biological processes	non-structural extracellular;plasma membrane;other membranes;cytosol;cytoskeleton;nucleus;other cell component	signal transduction activity or receptor binding;cytoskeletal activity;other molecular function	Pf00307, Pf00630	2316	ENSG00000196924	FLNA	E9KL45; hsa:2316; P21333; Q5HY53; Q5HY55; Q8NF52	Androgen receptor signaling pathway; Prolactin Signaling Pathway; Focal Adhesion; Hypothesized Pathways in Pathogenesis of Cardiovascular Disease; MAPK Signaling Pathway; IL-4 Signaling Pathway; Ebola Virus Pathway on Host; Joubert Syndrome	OAS antiviral response; Platelet degranulation ; RHO GTPases activate PAKs; GP1b-IX-V activation signalling; Cell-extracellular matrix interactions	13	23	1.045	0.979195	83.11	97.9	102.1	58.17	50.43	1.65856e+09	1.3587e+09	1.7542e+09	4.8026e+09	1.35866e+09	1.13777e+09	8.79107e+08	9.58196e+08	1.03239e+09	1.24721e+09	1.01865e+09	1.51679e+09
High	Master Protein	O75369	Filamin-B OS=Homo sapiens OX=9606 GN=FLNB PE=1 SV=2	0	FALSE	1900.18	78	155	248	7170	137	2602	278	5.73	3265140	810.31	151	38	cell organization and biogenesis;stress response;developmental processes;signal transduction;other biological processes	plasma membrane;other membranes;cytosol;cytoskeleton;nucleus;other cell component	cytoskeletal activity;other molecular function	Pf00307, Pf00630	2317	ENSG00000136068	FLNB	B2ZZ83; B2ZZ84; B2ZZ85; C9JKE6; C9JMC4; hsa:2317; O75369; Q13706; Q59EC2; Q60FE7; Q6MZJ1; Q8WXS9; Q8WXT0; Q8WXT1; Q8WXT2; Q8WXT3; Q9NRB5; Q9NT26; Q9UEV9	Focal Adhesion; MAPK Signaling Pathway; VEGFA-VEGFR2 Signaling Pathway; Ebola Virus Pathway on Host	ISG15 antiviral mechanism	5	3	0.748	0.0883357	76.47	115.6	84.4	46.41	45.81	2.83704e+08	4.36319e+08	7.84605e+08	2.75828e+08	3.40059e+08	1.47404e+08	3.77809e+08	4.27709e+08	6.48638e+08	5.55803e+08	3.00515e+08	4.9213e+08
High	Master Protein	P01024	Complement C3 OS=Homo sapiens OX=9606 GN=C3 PE=1 SV=2	0	FALSE	1535.32	75	127	218	6387	127	1663	187	6.4	3005716	203.54	126	22	cell-cell signaling;cell organization and biogenesis;protein metabolism;other metabolic processes;stress response;transport;developmental processes;signal transduction;other biological processes	non-structural extracellular;plasma membrane;other membranes;ER/Golgi;other cytoplasmic organelle;other cell component	signal transduction activity or receptor binding;enzyme regulator activity	Pf00207, Pf01759, Pf01821, Pf01835, Pf07677, Pf07678, Pf07703, Pf17789, Pf17790, Pf17791	718	ENSG00000125730	C3	A7E236; hsa:718; P01024	Allograft Rejection; Human Complement System; TYROBP Causal Network; Cells and Molecules involved in local acute inflammatory response ; 16p11.2 distal deletion syndrome; Complement Activation; Complement and Coagulation Cascades	Regulation of Insulin-like Growth Factor (IGF) transport and uptake by Insulin-like Growth Factor Binding Proteins (IGFBPs); Post-translational protein phosphorylation; Immunoregulatory interactions between a Lymphoid and a non-Lymphoid cell; Regulation of Complement cascade; G alpha (i) signalling events; Neutrophil degranulation; Peptide ligand-binding receptors; Purinergic signaling in leishma…	17	0	1.17	0.705207	68.66	91.7	108.3	32.81	63.04	3.1521e+08	2.80423e+08	3.25001e+08	4.13962e+08	6.0709e+08	7.9603e+08	4.86211e+08	2.91128e+08	3.94722e+08	3.02788e+08	3.87752e+08	5.61983e+08
High	Master Protein	Q01082	Spectrin beta chain, non-erythrocytic 1 OS=Homo sapiens OX=9606 GN=SPTBN1 PE=1 SV=2	0	FALSE	1254.61	64	131	182	4718	119	2364	274.4	5.57	2207463	181.62	130	27	cell cycle OR cell proliferation;cell organization and biogenesis;protein metabolism;other metabolic processes;transport;developmental processes;signal transduction;other biological processes	plasma membrane;other membranes;cytosol;cytoskeleton;nucleus;other cell component	cytoskeletal activity;other molecular function	Pf00169, Pf00307, Pf00435	6711	ENSG00000115306	SPTBN1	B2RP63; hsa:6711; O60837; Q01082; Q16057; Q53R99; Q59ER3; Q8IX99	TGF-beta Signaling Pathway; Sudden Infant Death Syndrome (SIDS) Susceptibility Pathways	COPI-mediated anterograde transport; Nephrin family interactions; RAF/MAP kinase cascade; NCAM signaling for neurite out-growth; Interaction between L1 and Ankyrins	7	14	0.938	0.936127	62.5	102.3	97.7	32.05	27.28	2.44609e+08	4.08253e+08	2.96811e+08	1.65751e+08	1.57969e+08	1.7785e+08	2.96792e+08	2.85766e+08	2.32038e+08	4.515e+08	3.12461e+08	1.71814e+08
High	Master Protein	P98160	Basement membrane-specific heparan sulfate proteoglycan core protein OS=Homo sapiens OX=9606 GN=HSPG2 PE=1 SV=4	0	FALSE	972.884	45	118	166	2356	118	4391	468.5	6.51	972441	76.7	110	21	cell organization and biogenesis;protein metabolism;other metabolic processes;stress response;transport;developmental processes;other biological processes	extracellular matrix;plasma membrane;other membranes;ER/Golgi;other cytoplasmic organelle	signal transduction activity or receptor binding;extracellular structural activity;other molecular function	Pf00008, Pf00052, Pf00053, Pf00054, Pf00057, Pf02210, Pf07679, Pf13895, Pf13927	3339	ENSG00000142798	HSPG2	hsa:3339; P98160; Q16287; Q5SZI3; Q9H3V5	Hepatitis B infection	Integrin cell surface interactions; ECM proteoglycans; Non-integrin membrane-ECM interactions; Retinoid metabolism and transport; Degradation of the extracellular matrix; Laminin interactions; Amyloid fiber formation; A tetrasaccharide linker sequence is required for GAG synthesis; HS-GAG biosynthesis; HS-GAG degradation; Defective B4GALT7 causes EDS, progeroid type; Defective B3GAT3 causes JDSSD…	16	0	0.905	0.84818	74.77	101.4	98.6	25.4	22.31	1.72106e+08	2.52653e+08	2.1557e+08	1.81746e+08	1.61169e+08	1.19418e+08	1.07889e+08	1.63912e+08	1.84664e+08	1.25144e+08	2.03445e+08	1.52779e+08
High	Master Protein	Q9Y490	Talin-1 OS=Homo sapiens OX=9606 GN=TLN1 PE=1 SV=3	0	FALSE	1727.93	69	130	230	7015	117	2541	269.6	6.07	3334050	780.06	129	35	cell adhesion;cell organization and biogenesis;stress response;transport;signal transduction;other biological processes	non-structural extracellular;plasma membrane;other membranes;cytosol;cytoskeleton;other cell component	signal transduction activity or receptor binding;cytoskeletal activity;other molecular function	Pf00373, Pf01608, Pf08913, Pf09141, Pf16511	7094	ENSG00000137076	TLN1	A6NMY0; hsa:7094; Q86YD0; Q9NZQ2; Q9UHH8; Q9UPX3; Q9Y490	Integrin-mediated Cell Adhesion; Primary Focal Segmental Glomerulosclerosis FSGS; Focal Adhesion	Platelet degranulation ; p130Cas linkage to MAPK signaling for integrins; Signaling by BRAF and RAF fusions; XBP1(S) activates chaperone genes; SEMA3A-Plexin repulsion signaling by inhibiting Integrin adhesion; Smooth Muscle Contraction; Signaling by moderate kinase activity BRAF mutants; Paradoxical activation of RAF signaling by kinase inactive BRAF; Signaling downstream of RAS mutants; Signali…	17	15	0.961	0.970791	58.43	101.1	98.9	25.82	31.29	4.84045e+08	5.05077e+08	3.8764e+08	8.23985e+08	4.74888e+08	3.06944e+08	3.59929e+08	5.65667e+08	4.12943e+08	4.33238e+08	5.00885e+08	5.56672e+08
High	Master Protein	P02768	Albumin OS=Homo sapiens OX=9606 GN=ALB PE=1 SV=2	0	TRUE	1359.41	81	115	152	24185	115	609	69.3	6.28	11093304	1179.31	111	18	cell organization and biogenesis;protein metabolism;other metabolic processes;stress response;transport;other biological processes	non-structural extracellular;ER/Golgi;other cell component	nucleic acid binding activity;other molecular function	Pf00273	213	ENSG00000163631	ALB	E7ESS9; hsa:213; O95574; P02768; P04277; Q13140; Q645G4; Q68DN5; Q6UXK4; Q86YG0; Q8IUK7; Q9P157; Q9P1I7; Q9UHS3; Q9UJZ0	Selenium Micronutrient Network; Vitamin B12 Metabolism; Folate Metabolism; Human Complement System; VEGFA-VEGFR2 Signaling Pathway	Platelet degranulation ; Regulation of Insulin-like Growth Factor (IGF) transport and uptake by Insulin-like Growth Factor Binding Proteins (IGFBPs); Post-translational protein phosphorylation; Scavenging of heme from plasma; Recycling of bile acids and salts; Heme degradation; Transport of organic anions; HDL remodeling; Heme biosynthesis	14	0	0.939	0.938955	91.09	99.2	100.8	54.63	47.09	7.65436e+09	5.86754e+09	7.00143e+09	1.24392e+10	2.12567e+10	3.20248e+10	1.15371e+10	1.00527e+10	1.31134e+10	1.17178e+10	7.84193e+09	8.36141e+09
High	Master Protein	P35579	Myosin-9 OS=Homo sapiens OX=9606 GN=MYH9 PE=1 SV=4	0	FALSE	1957.18	63	140	248	8117	112	1960	226.4	5.6	3931625	428.72	139	34	cell cycle OR cell proliferation;cell organization and biogenesis;protein metabolism;stress response;transport;developmental processes;signal transduction;other biological processes	plasma membrane;other membranes;cytosol;cytoskeleton;nucleus;other cell component	signal transduction activity or receptor binding;cytoskeletal activity;other molecular function	Pf00063, Pf01576, Pf02736	4627	ENSG00000100345	MYH9	A8K6E4; hsa:4627; O60805; P35579; Q60FE2; Q86T83	Primary Focal Segmental Glomerulosclerosis FSGS; VEGFA-VEGFR2 Signaling Pathway; Nephrotic syndrome	Regulation of actin dynamics for phagocytic cup formation; FCGR3A-mediated phagocytosis; Translocation of SLC2A4 (GLUT4) to the plasma membrane; RHO GTPases activate CIT; EPHA-mediated growth cone collapse; Sema4D induced cell migration and growth-cone collapse; RHO GTPases activate PKNs; RHO GTPases Activate ROCKs; RHO GTPases activate PAKs; CD163 mediating an anti-inflammatory response	13	33	0.873	0.717339	94.46	98	102	60.11	61.93	6.78059e+08	1.86451e+09	1.61611e+09	2.72478e+08	5.37824e+08	5.85157e+08	7.68711e+08	2.80522e+08	1.37654e+09	5.14168e+08	1.07088e+09	1.56987e+09
High	Master Protein	P15924	Desmoplakin OS=Homo sapiens OX=9606 GN=DSP PE=1 SV=3	0	FALSE	718.07	45	111	125	1681	111	2871	331.6	6.81	693831	83.33	109	10	cell adhesion;cell organization and biogenesis;protein metabolism;other metabolic processes;stress response;transport;developmental processes;other biological processes	plasma membrane;other membranes;cytoskeleton;other cell component	cytoskeletal activity;other molecular function	Pf00681, Pf17902, Pf18373	1832	ENSG00000096696	DSP	B2RTT2; D7RX09; hsa:1832; O75993; P15924; Q14189; Q9UHN4	Arrhythmogenic Right Ventricular Cardiomyopathy; Lung fibrosis; Epithelial to mesenchymal transition in colorectal cancer	Neutrophil degranulation; Formation of the cornified envelope; Apoptotic cleavage of cell adhesion proteins	7	0	0.738	0.0642046	81.98	114.5	85.5	49.94	42.04	8.11802e+07	1.69738e+08	1.58877e+08	6.20211e+07	3.86247e+07	3.37655e+07	8.58455e+07	6.08703e+07	9.63437e+07	1.23495e+08	1.08292e+08	1.09408e+08
High	Master Protein	A0A087WVQ6	Clathrin heavy chain OS=Homo sapiens OX=9606 GN=CLTC PE=1 SV=1	0	FALSE	1147.96	71	110	165	4826	110	1679	191.9	5.69	2293344	324.43	108	22	transport	plasma membrane;other membranes;cytoskeleton;ER/Golgi;other cytoplasmic organelle	other molecular function	Pf00637, Pf01394, Pf09268, Pf13838	1213	ENSG00000141367	CLTC	A0A087WVQ6	Synaptic Vesicle Pathway; VEGFA-VEGFR2 Signaling Pathway; Ebola Virus Pathway on Host; Fragile X Syndrome ; Complement and Coagulation Cascades		5	0	1.032	0.989008	55.9	101.2	98.8	25.59	21.52	5.35823e+08	4.02422e+08	4.64901e+08	2.58878e+08	3.91872e+08	3.12903e+08	4.0184e+08	1.56051e+08	4.40916e+08	3.5605e+08	4.41514e+08	3.79025e+08
High	Master Protein	P49327	Fatty acid synthase OS=Homo sapiens OX=9606 GN=FASN PE=1 SV=3	0	FALSE	904.807	58	108	136	2780	108	2511	273.3	6.44	1192681	401.4	105	17	other metabolic processes;developmental processes;other biological processes	plasma membrane;other membranes;cytosol;ER/Golgi;other cell component	other molecular function	Pf00107, Pf00109, Pf00550, Pf00698, Pf00975, Pf02801, Pf08242, Pf08659, Pf14765, Pf16197	2194	ENSG00000169710	FASN	hsa:2194; P49327; Q13479; Q16702; Q4LE83; Q6P4U5; Q6SS02; Q969R1; Q96C68; Q96IT0	AMP-activated Protein Kinase (AMPK) Signaling; Sterol Regulatory Element-Binding Proteins (SREBP) signalling; SREBF and miR33 in cholesterol and lipid homeostasis; Liver X Receptor Pathway; Nuclear Receptors Meta-Pathway; Fatty Acid Biosynthesis; Angiopoietin Like Protein 8 Regulatory Pathway; Lipid Metabolism Pathway; Pathways in clear cell renal cell carcinoma; Metabolic reprogramming in colon …	ChREBP activates metabolic gene expression; Activation of gene expression by SREBF (SREBP); Fatty acyl-CoA biosynthesis; NR1H2 & NR1H3 regulate gene expression linked to lipogenesis; Vitamin B5 (pantothenate) metabolism	17	0	0.841	0.554758	77	116.7	83.3	59.69	53.23	1.85565e+08	1.7416e+08	8.1672e+07	7.67981e+07	1.23577e+08	8.26692e+07	8.42319e+07	8.71328e+07	1.18052e+08	6.8881e+07	1.3929e+08	1.69534e+08
High	Master Protein	Q99715	Collagen alpha-1(XII) chain OS=Homo sapiens OX=9606 GN=COL12A1 PE=1 SV=2	0	FALSE	882.231	48	107	131	1759	107	3063	332.9	5.53	738836	270.43	101	20	cell adhesion;cell organization and biogenesis;developmental processes	extracellular matrix;ER/Golgi	extracellular structural activity	Pf00041, Pf00092, Pf01391	1303	ENSG00000111799	COL12A1	hsa:1303; O43853; Q15955; Q5VYK1; Q5VYK2; Q71UR3; Q99715; Q99716		Collagen degradation; Assembly of collagen fibrils and other multimeric structures; Collagen chain trimerization	4	0	0.902	0.843857	106.05	110.6	89.4	81.04	82.33	1.06116e+08	1.23234e+08	1.94788e+08	3.54807e+07	3.34465e+07	3.70916e+07	5.9144e+07	6.47567e+07	1.12917e+08	4.32819e+07	8.04543e+07	2.33685e+08
High	Master Protein	Q14315	Filamin-C OS=Homo sapiens OX=9606 GN=FLNC PE=1 SV=3	0	FALSE	913.687	62	119	136	2677	102	2725	290.8	5.97	1232708	47	116	13	cell organization and biogenesis;other biological processes	plasma membrane;other membranes;cytosol;cytoskeleton;other cell component	cytoskeletal activity;other molecular function	Pf00307, Pf00630	2318	ENSG00000128591	FLNC	B2ZZ88; hsa:2318; O95303; Q07985; Q14315; Q9NS12; Q9NYE5; Q9UMR8; Q9Y503	Focal Adhesion; MAPK Signaling Pathway; Ebola Virus Pathway on Host	Cell-extracellular matrix interactions	4	0	1.01	0.999764	86.9	100.3	99.7	53.1	64.17	1.49263e+08	1.41166e+08	1.38807e+08	3.89693e+08	1.34244e+08	8.79838e+07	7.85777e+07	5.51995e+07	9.30797e+07	1.10131e+08	7.90671e+07	1.37895e+08
High	Master Protein	Q92616	eIF-2-alpha kinase activator GCN1 OS=Homo sapiens OX=9606 GN=GCN1 PE=1 SV=6	0	FALSE	516.355	48	99	108	1454	99	2671	292.6	7.47	518323	127.57	94	13	protein metabolism;other metabolic processes;stress response;other biological processes	cytosol;translational apparatus;other cell component	enzyme regulator activity;translation activity;nucleic acid binding activity;other molecular function		10985	ENSG00000089154	GCN1	A8KAY1; hsa:10985; O95001; O95651; Q6P2S3; Q86X65; Q8N5I5; Q8WU80; Q92616; Q99736; Q9UE60		Response of EIF2AK4 (GCN2) to amino acid deficiency	1	0	0.961	0.970791	61.11	100.7	99.3	33.62	25.45	7.96008e+07	6.65893e+07	4.62705e+07	2.23646e+07	4.3803e+07	2.6118e+07	4.75273e+07	2.94675e+07	5.56403e+07	5.05369e+07	7.08983e+07	2.99399e+07
High	Master Protein	P46940	Ras GTPase-activating-like protein IQGAP1 OS=Homo sapiens OX=9606 GN=IQGAP1 PE=1 SV=1	0	FALSE	966.765	69	101	134	4025	95	1657	189.1	6.48	1912963	202.62	99	17	cell organization and biogenesis;transport;developmental processes;signal transduction;other biological processes	plasma membrane;other membranes;cytosol;cytoskeleton;nucleus;other cell component	enzyme regulator activity;cytoskeletal activity;other molecular function	Pf00307, Pf00612, Pf00616, Pf03836	8826	ENSG00000140575	IQGAP1	A7MBM3; hsa:8826; P46940	VEGFA-VEGFR2 Signaling Pathway; Ebola Virus Pathway on Host; Ciliary landscape; EGF/EGFR Signaling Pathway; Regulation of Actin Cytoskeleton; G13 Signaling Pathway	Neutrophil degranulation; RHO GTPases activate IQGAPs; Signaling by BRAF and RAF fusions; Nephrin family interactions; Glucagon-like Peptide-1 (GLP1) regulates insulin secretion; Signaling by moderate kinase activity BRAF mutants; Paradoxical activation of RAF signaling by kinase inactive BRAF; Signaling downstream of RAS mutants; Signaling by RAF1 mutants; MAP2K and MAPK activation; Signaling by…	17	8	0.992	0.993626	54.93	102.4	97.6	28.62	26.41	2.11536e+08	2.19945e+08	2.72442e+08	2.05445e+08	1.84902e+08	1.28847e+08	2.36476e+08	1.36616e+08	2.54885e+08	1.92991e+08	2.82253e+08	2.39113e+08
High	Master Protein	A0A0A0MTC1	E3 ubiquitin-protein ligase RNF213 OS=Homo sapiens OX=9606 GN=RNF213 PE=1 SV=1	0	FALSE	444.655	24	94	101	711	92	5256	596.1	6.42	247987	44.39	87	12	protein metabolism;other metabolic processes	cytosol;nucleus	other molecular function	Pf00097	57674	ENSG00000173821	RNF213	A0A0A0MTC1			0	1	0.929	0.92277	78.78	111.1	88.9	44.94	43.58	4.09364e+07	3.54102e+07	4.75145e+07	2.09418e+07	1.98864e+07	1.78571e+07	4.89642e+07	2.48374e+07	4.36493e+07	2.92243e+07	7.05336e+07	2.63938e+07
High	Master Protein	P98088	Mucin-5AC OS=Homo sapiens OX=9606 GN=MUC5AC PE=1 SV=4	0	FALSE	905.41	30	94	122	1988	88	5654	585.2	7.02	833450	297.34	86	27	protein metabolism;other metabolic processes;signal transduction	non-structural extracellular;plasma membrane;other membranes;ER/Golgi;other cell component	extracellular structural activity	Pf00094, Pf01826, Pf08742, Pf13330	4586	ENSG00000215182; ENSG00000283158	MUC5AC	A0A096LPK4; hsa:4586; O60460; O76065; P98088; Q13792; Q14425; Q658Q1; Q7M4S5; Q8N4M9; Q8WWQ3; Q8WWQ4; Q8WWQ5		Dectin-2 family; Termination of O-glycan biosynthesis; Defective GALNT3 causes familial hyperphosphatemic tumoral calcinosis (HFTC); Defective C1GALT1C1 causes Tn polyagglutination syndrome (TNPS); Defective GALNT12 causes colorectal cancer 1 (CRCS1)	6	4	1.12	0.860647	127.98	75.1	124.9	142.21	177.26	4.19439e+07	3.05911e+07	2.99708e+08	2.63522e+08	2.54442e+08	7.39282e+07	5.27606e+07	1.43069e+07	4.04282e+08	4.13211e+07	3.11382e+07	2.27985e+07
High	Master Protein	P31327	Carbamoyl-phosphate synthase [ammonia], mitochondrial OS=Homo sapiens OX=9606 GN=CPS1 PE=1 SV=2	0	FALSE	990.594	69	89	133	1743	86	1500	164.8	6.74	747396	154.47	87	12	protein metabolism;other metabolic processes;stress response;developmental processes;other biological processes	other membranes;mitochondrion;nucleus;other cell component	other molecular function	Pf00117, Pf00988, Pf02142, Pf02786, Pf02787	1373	ENSG00000021826	CPS1	B7Z818; hsa:1373; J3KQL0; O43774; P31327; Q53TL5; Q59HF8; Q7Z5I5	Amino Acid metabolism	Urea cycle	2	2	1.059	0.970791	92.46	97.1	102.9	121.25	132.31	1.26037e+08	6.20701e+07	4.70238e+07	3.40964e+07	2.51239e+08	3.20645e+07	4.92172e+07	3.25945e+07	2.94859e+08	1.4726e+08	4.51436e+07	3.84619e+07
High	Master Protein	Q14789	Golgin subfamily B member 1 OS=Homo sapiens OX=9606 GN=GOLGB1 PE=1 SV=2	0	FALSE	475.08	36	86	105	1195	86	3259	375.8	5	443045	53.42	84	12	cell organization and biogenesis;transport;other biological processes	other membranes;ER/Golgi	nucleic acid binding activity		2804	ENSG00000173230	GOLGB1	B2ZZ91; D3DN92; E7EP74; F1T0J2; hsa:2804; Q14398; Q14789		Golgi Associated Vesicle Biogenesis; COPI-mediated anterograde transport	2	0	0.972	0.978698	52	102.8	97.2	23.63	20.47	4.81477e+07	3.96074e+07	3.9927e+07	3.49373e+07	2.93375e+07	3.04565e+07	4.75511e+07	5.46069e+07	4.22956e+07	6.95966e+07	5.46872e+07	3.22528e+07
High	Master Protein	P58107	Epiplakin OS=Homo sapiens OX=9606 GN=EPPK1 PE=1 SV=3	0	FALSE	701.511	61	95	116	1685	85	5088	555.3	5.62	737030	29.96	92	15	cell organization and biogenesis;stress response;other biological processes	plasma membrane;other membranes;cytoskeleton;nucleus;other cell component	other molecular function	Pf00681	83481	ENSG00000261150	EPPK1	A0A087X1U6; hsa:83481; P58107; Q76E58; Q9NSU9			0	0	0.898	0.828553	80.42	100.1	99.9	31.03	38.14	7.70362e+07	7.0977e+07	1.16503e+08	6.82861e+07	6.99928e+07	9.48949e+07	7.4411e+07	5.88897e+07	5.99513e+07	6.38494e+07	1.18365e+08	6.99743e+07
High	Master Protein	P35749	Myosin-11 OS=Homo sapiens OX=9606 GN=MYH11 PE=1 SV=3	0	FALSE	1075.96	56	109	142	3229	83	1972	227.2	5.5	1534394	79.21	108	16	cell organization and biogenesis;developmental processes;other biological processes	cytosol;cytoskeleton;other cell component	cytoskeletal activity;other molecular function	Pf00063, Pf01576, Pf02736	4629	ENSG00000133392; ENSG00000276480	MYH11	D2JYH7; hsa:4629; O00396; O94944; P35749; P78422; Q3MIV8; Q3MNF0; Q3MNF1	VEGFA-VEGFR2 Signaling Pathway	RHO GTPases activate PAKs; RHO GTPases activate CIT; EPHA-mediated growth cone collapse; Sema4D induced cell migration and growth-cone collapse; Smooth Muscle Contraction; RHO GTPases activate PKNs; RHO GTPases Activate ROCKs	8	8	1.157	0.75216	105.04	85.3	114.7	69.43	62.23	1.18596e+08	2.7268e+08	5.21158e+08	5.02536e+08	2.45898e+08	1.92871e+08	6.51275e+07	6.68128e+07	1.48627e+08	1.14974e+08	7.95598e+07	1.39272e+08
High	Master Protein	Q8WXH0	Nesprin-2 OS=Homo sapiens OX=9606 GN=SYNE2 PE=1 SV=3	0	FALSE	353.259	16	85	93	432	83	6885	795.9	5.36	146238	9.85	81	8	cell organization and biogenesis;transport;developmental processes;other biological processes	plasma membrane;other membranes;cytosol;cytoskeleton;mitochondrion;ER/Golgi;nucleus;other cell component	cytoskeletal activity;other molecular function	Pf00307, Pf00435, Pf10541	23224	ENSG00000054654	SYNE2	B4DND7; B4DPR6; hsa:23224; I6XXQ5; Q540G1; Q86YP9; Q8N1S3; Q8NF49; Q8TER7; Q8WWW3; Q8WWW4; Q8WWW5; Q8WXH0; Q8WXH1; Q9NU50; Q9UFQ4; Q9Y2L4; Q9Y4R1	Ovarian Infertility Genes; Rett syndrome causing genes; Envelope proteins and their potential roles in EDMD physiopathology	Meiotic synapsis	4	1	0.98	0.982706	60.99	102.7	97.3	26.97	29	5.20957e+07	5.92402e+07	4.76212e+07	2.71833e+07	4.81628e+07	3.99648e+07	5.21036e+07	8.52801e+07	4.9797e+07	8.25948e+07	6.92203e+07	3.83764e+07
High	Master Protein	P18206	Vinculin OS=Homo sapiens OX=9606 GN=VCL PE=1 SV=4	0	FALSE	897.625	65	77	142	4619	77	1134	123.7	5.66	2079929	357.83	77	15	cell adhesion;cell organization and biogenesis;transport;developmental processes;other biological processes	non-structural extracellular;plasma membrane;other membranes;cytosol;cytoskeleton;other cell component	cytoskeletal activity;other molecular function	Pf01044	7414	ENSG00000035403	VCL	hsa:7414; P18206; Q16450; Q5SWX2; Q7Z3B8; Q8IXU7	Integrin-mediated Cell Adhesion; Primary Focal Segmental Glomerulosclerosis FSGS; Focal Adhesion; VEGFA-VEGFR2 Signaling Pathway; MFAP5 effect on permeability and motility of endothelial cells via cytoskeleton rearrangement; Melanoma; Regulation of Actin Cytoskeleton	Neutrophil degranulation; Platelet degranulation ; Signaling by BRAF and RAF fusions; Smooth Muscle Contraction; Signaling by moderate kinase activity BRAF mutants; Paradoxical activation of RAF signaling by kinase inactive BRAF; Signaling downstream of RAS mutants; Signaling by RAF1 mutants; MAP2K and MAPK activation; Signaling by high-kinase activity BRAF mutants	17	0	0.999	0.99793	57.84	93.2	106.8	30.12	22.97	1.03622e+09	8.79877e+08	8.42319e+08	1.50463e+09	1.74343e+09	2.19549e+09	8.73716e+08	1.12179e+09	1.15508e+09	1.16397e+09	8.70554e+08	1.0178e+09
High	Master Protein	P42704	Leucine-rich PPR motif-containing protein, mitochondrial OS=Homo sapiens OX=9606 GN=LRPPRC PE=1 SV=3	0	FALSE	617.4	70	77	98	2497	76	1394	157.8	6.13	1103095	171.56	77	13	transport;other biological processes	other membranes;cytoskeleton;mitochondrion;nucleus;other cell component	cytoskeletal activity;nucleic acid binding activity;other molecular function	Pf01535	10128	ENSG00000138095	LRPPRC	A0PJE3; A8K1V1; hsa:10128; P42704; Q53PC0; Q53QN7; Q6ZUD8; Q7Z7A6; Q96D84	Ciliary landscape	Respiratory electron transport; TP53 Regulates Metabolic Genes	3	1	0.999	0.99793	67.26	99.9	100.1	34.91	34.92	2.01633e+08	1.96066e+08	1.18846e+08	8.45544e+07	8.73802e+07	5.49174e+07	1.03245e+08	9.13419e+07	1.51912e+08	8.81922e+07	1.39536e+08	1.32194e+08
High	Master Protein	O75643	U5 small nuclear ribonucleoprotein 200 kDa helicase OS=Homo sapiens OX=9606 GN=SNRNP200 PE=1 SV=2	0	FALSE	422.882	45	76	79	1467	76	2136	244.4	6.06	595760	5.61	74	5	cell organization and biogenesis;RNA metabolism OR transcription;other metabolic processes	nucleus	other molecular function	Pf00270, Pf00271, Pf02889, Pf18149	23020	ENSG00000144028	SNRNP200	hsa:23020; O75643; O94884; Q6NZY0; Q6PX59; Q8NBE6; Q96IF2; Q9H7S0		mRNA Splicing - Major Pathway; mRNA Splicing - Minor Pathway	2	0	0.952	0.960356	58.47	102.3	97.7	19.78	14.47	7.33774e+07	7.75721e+07	6.76506e+07	4.35572e+07	6.39489e+07	7.70062e+07	7.2232e+07	4.40823e+07	7.11895e+07	7.28608e+07	7.56184e+07	7.12846e+07
High	Master Protein	P55072	Transitional endoplasmic reticulum ATPase OS=Homo sapiens OX=9606 GN=VCP PE=1 SV=4	0	FALSE	920.087	81	75	119	3490	74	806	89.3	5.26	1604385	270.93	72	17	cell cycle OR cell proliferation;cell organization and biogenesis;protein metabolism;DNA metabolism;other metabolic processes;stress response;transport;signal transduction;other biological processes	non-structural extracellular;other membranes;cytosol;ER/Golgi;nucleus;other cytoplasmic organelle;other cell component	signal transduction activity or receptor binding;enzyme regulator activity;other molecular function	Pf00004, Pf02359, Pf02933, Pf09336, Pf17862	7415	ENSG00000165280	VCP	B2R5T8; hsa:7415; P55072; Q0V924; Q2TAI5; Q969G7; Q9UCD5		Ovarian tumor domain proteases; Neutrophil degranulation; ABC-family proteins mediated transport; Attachment and Entry; Hedgehog ligand biogenesis; Hh mutants that don't undergo autocatalytic processing are degraded by ERAD; Defective CFTR causes cystic fibrosis; E3 ubiquitin ligases ubiquitinate target proteins; Aggrephagy; Attachment and Entry; Josephin domain DUBs; Protein methylation; HSF1 ac…	15	1	1.036	0.982706	61.6	100.8	99.2	61.51	24.82	2.05219e+08	3.56181e+08	2.09808e+08	2.08089e+08	2.72066e+08	1.47275e+08	2.17676e+08	1.25008e+08	1.01599e+09	2.11423e+08	2.9657e+08	3.22494e+08
High	Master Protein	P69905	Hemoglobin subunit alpha OS=Homo sapiens OX=9606 GN=HBA1 PE=1 SV=2	0	FALSE	958.163	95	76	95	18437	73	142	15.2	8.68	8151864	763.98	76	5	other metabolic processes;stress response;transport;other biological processes	non-structural extracellular;cytosol;translational apparatus;other cell component	other molecular function	Pf00042	3039; 3040	ENSG00000188536; ENSG00000206172	HBA1; HBA2	hsa:3039; hsa:3040; P01922; P69905; Q1HDT5; Q3MIF5; Q53F97; Q96KF1; Q9NYR7; Q9UCM0	Selenium Micronutrient Network; Vitamin B12 Metabolism; Folate Metabolism; Effects of Nitric Oxide	Scavenging of heme from plasma; Erythrocytes take up carbon dioxide and release oxygen; Erythrocytes take up oxygen and release carbon dioxide	7	6	0.897	0.824479	86.85	100.2	99.8	45.68	52.64	2.97157e+09	2.15491e+09	4.34096e+09	4.63601e+09	5.16246e+09	5.03552e+09	4.86348e+09	9.20682e+09	4.01184e+09	5.43119e+09	6.14108e+09	1.18106e+10
High	Master Protein	P12270	Nucleoprotein TPR OS=Homo sapiens OX=9606 GN=TPR PE=1 SV=3	0	FALSE	505.182	39	72	88	1505	72	2363	267.1	5.02	672673	86.03	70	10	cell cycle OR cell proliferation;cell organization and biogenesis;protein metabolism;other metabolic processes;stress response;transport;other biological processes	other membranes;cytoskeleton;nucleus;other cell component	cytoskeletal activity;nucleic acid binding activity;other molecular function	Pf07926	7175	ENSG00000047410	TPR	hsa:7175; P12270; Q15624; Q15655; Q5SWY0; Q99968		Transport of Mature mRNA derived from an Intron-Containing Transcript; ISG15 antiviral mechanism; HCMV Early Events; HCMV Late Events; Transport of the SLBP independent Mature mRNA; Transport of the SLBP Dependant Mature mRNA; Transport of Mature mRNA Derived from an Intronless Transcript; Rev-mediated nuclear export of HIV RNA; Transport of Ribonucleoproteins into the Host Nucleus; NS1 Mediated …	27	0	0.953	0.964166	61.24	102.1	97.9	38.01	26.13	1.21191e+08	1.07012e+08	7.13441e+07	4.56985e+07	4.97757e+07	4.2149e+07	1.04549e+08	1.33097e+08	7.42651e+07	1.72197e+08	1.04904e+08	8.89874e+07
High	Master Protein	P01023	Alpha-2-macroglobulin OS=Homo sapiens OX=9606 GN=A2M PE=1 SV=3	0	FALSE	945.18	68	82	135	3404	69	1474	163.2	6.46	1474813	355.35	80	17	cell organization and biogenesis;protein metabolism;stress response;transport;other biological processes	non-structural extracellular;cytosol;other cell component	signal transduction activity or receptor binding;enzyme regulator activity;other molecular function	Pf00207, Pf01835, Pf07677, Pf07678, Pf07703, Pf17789, Pf17791	2	ENSG00000175899	A2M	hsa:2; P01023; Q13677; Q59F47; Q5QTS0; Q68DN2; Q6PIY3; Q6PN97	Human Complement System; Complement and Coagulation Cascades	Platelet degranulation ; Rho GTPase cycle; Degradation of the extracellular matrix; HDL assembly; Intrinsic Pathway of Fibrin Clot Formation	7	16	1.443	0.0201933	72.56	82.6	117.4	45.01	37.36	1.52583e+08	1.23821e+08	1.87505e+08	3.22251e+08	2.08026e+08	2.8089e+08	1.7138e+08	2.14605e+08	1.87392e+08	1.3751e+08	1.8712e+08	2.1779e+08
High	Master Protein	Q8IVF2	Protein AHNAK2 OS=Homo sapiens OX=9606 GN=AHNAK2 PE=1 SV=2	0	FALSE	354.348	33	70	75	321	69	5795	616.2	5.36	122154	4.01	69	2	other biological processes	plasma membrane;other membranes;cytosol;cytoskeleton;nucleus;other cell component			113146	ENSG00000185567	AHNAK2	hsa:113146; Q5BKX7; Q7Z343; Q7Z358; Q7Z394; Q7Z3G0; Q86WQ6; Q8IVF2; Q8IYY1; Q8N3G4; Q96EX9			0	0	1.073	0.948393	80.54	97.8	102.2	43.71	33.08	3.84557e+07	3.88543e+07	4.04072e+07	4.59341e+07	3.05082e+07	2.54845e+07	3.15906e+07	5.81559e+07	3.56015e+07	2.86353e+07	2.27063e+07	1.59903e+07
High	Master Protein	P05787	Keratin, type II cytoskeletal 8 OS=Homo sapiens OX=9606 GN=KRT8 PE=1 SV=7	0	TRUE	1085.16	82	79	150	8590	69	483	53.7	5.59	3701551	558.89	79	12	cell organization and biogenesis;stress response;developmental processes;signal transduction;other biological processes	plasma membrane;other membranes;cytosol;cytoskeleton;nucleus;other cell component	other molecular function	Pf00038, Pf16208	3856	ENSG00000170421	KRT8	A8K4H3; B0AZN5; F8VXB4; hsa:3856; P05787; Q14099; Q14716; Q14717; Q53GJ0; Q6DHW5; Q6GMY0; Q6P4C7; Q96J60	Primary Focal Segmental Glomerulosclerosis FSGS; Viral Acute Myocarditis	Formation of the cornified envelope	4	19	0.876	0.738423	83.44	103.4	96.6	53.99	41.48	1.30294e+09	1.63459e+09	1.55849e+09	8.97911e+08	9.4413e+08	6.65249e+08	1.79002e+09	1.44728e+09	2.99153e+09	1.95195e+09	1.66106e+09	4.42166e+08
High	Master Protein	Q6P2Q9	Pre-mRNA-processing-splicing factor 8 OS=Homo sapiens OX=9606 GN=PRPF8 PE=1 SV=2	0	FALSE	357.425	37	68	76	1142	68	2335	273.4	8.84	431839	9.01	68	6	cell organization and biogenesis;protein metabolism;RNA metabolism OR transcription;other metabolic processes;other biological processes	nucleus	nucleic acid binding activity;other molecular function	Pf01398, Pf08082, Pf08083, Pf08084, Pf10596, Pf10597, Pf10598, Pf12134	10594	ENSG00000174231; ENSG00000274442	PRPF8	hsa:10594; O14547; O75965; Q6P2Q9	mRNA Processing	mRNA Splicing - Major Pathway; mRNA Splicing - Minor Pathway	3	0	0.975	0.97971	55.51	100.4	99.6	22.65	18	7.62905e+07	9.1934e+07	8.55262e+07	4.11367e+07	4.72717e+07	4.80109e+07	6.73176e+07	4.87357e+07	6.53738e+07	5.56626e+07	6.3305e+07	5.9835e+07
High	Master Protein	Q05707	Collagen alpha-1(XIV) chain OS=Homo sapiens OX=9606 GN=COL14A1 PE=1 SV=3	0	FALSE	701.308	51	68	94	1223	68	1796	193.4	5.3	567965	50.73	67	9	cell adhesion;cell organization and biogenesis	non-structural extracellular;extracellular matrix;ER/Golgi;other cell component	extracellular structural activity;other molecular function	Pf00041, Pf00092, Pf01391	7373	ENSG00000187955	COL14A1	B2RU07; hsa:7373; O00260; O00261; O00262; Q05707; Q05708; Q5XJ18; Q96C67; Q9UDF6		Collagen degradation; Assembly of collagen fibrils and other multimeric structures; Collagen chain trimerization	4	0	1.131	0.837019	107.81	81.2	118.8	128.98	153.73	3.18554e+07	5.63651e+07	6.84571e+07	1.49381e+08	3.33065e+07	4.46217e+08	6.76473e+07	2.21843e+07	3.22778e+07	2.4472e+07	3.89933e+07	2.7478e+07
High	Master Protein	P13639	Elongation factor 2 OS=Homo sapiens OX=9606 GN=EEF2 PE=1 SV=4	0	FALSE	779.806	72	67	109	4198	66	858	95.3	6.83	2112983	47.73	67	8	cell cycle OR cell proliferation;protein metabolism;other metabolic processes;stress response;transport;developmental processes;other biological processes	non-structural extracellular;plasma membrane;other membranes;cytosol;translational apparatus;other cell component	cytoskeletal activity;translation activity;nucleic acid binding activity;other molecular function	Pf00009, Pf00679, Pf03144, Pf03764, Pf14492	1938	ENSG00000167658	EEF2	B2RMP5; D6W618; hsa:1938; P13639; Q58J86	Translation Factors; AMP-activated Protein Kinase (AMPK) Signaling; Brain-Derived Neurotrophic Factor (BDNF) signaling pathway; IL-18 signaling pathway	Neutrophil degranulation; Protein methylation; Uptake and function of diphtheria toxin; Peptide chain elongation; Synthesis of diphthamide-EEF2	9	1	1.083	0.939857	61.54	102.4	97.6	28.34	28.34	3.94603e+08	4.95575e+08	3.34041e+08	2.89857e+08	3.5647e+08	2.32697e+08	4.05314e+08	1.99704e+08	3.65867e+08	3.2375e+08	5.27994e+08	4.70916e+08
High	Master Protein	Q9NZM1	Myoferlin OS=Homo sapiens OX=9606 GN=MYOF PE=1 SV=1	0	FALSE	331.23	41	66	67	836	65	2061	234.6	6.18	326131	0	66	1	cell organization and biogenesis;other metabolic processes;stress response;other biological processes	plasma membrane;other membranes;nucleus;other cell component	other molecular function	Pf00168, Pf08150, Pf08151, Pf08165, Pf16165	26509	ENSG00000138119	MYOF	B3KQN5; hsa:26509; Q5VWW2; Q5VWW3; Q5VWW4; Q5VWW5; Q7Z642; Q8IWH0; Q9HBU3; Q9NZM0; Q9NZM1; Q9ULL3; Q9Y4U4	Aryl Hydrocarbon Receptor Pathway; Nuclear Receptors Meta-Pathway; Hepatitis C and Hepatocellular Carcinoma		3	1	1.046	0.978917	69.81	97.3	102.7	31.91	28.25	5.81547e+07	5.13212e+07	4.59717e+07	3.25374e+07	3.38442e+07	6.42695e+07	6.16347e+07	3.88346e+07	4.38626e+07	5.2259e+07	4.94505e+07	4.36213e+07
High	Master Protein	Q9Y6R7	IgGFc-binding protein OS=Homo sapiens OX=9606 GN=FCGBP PE=1 SV=3	0	FALSE	492.973	27	63	77	627	63	5405	571.6	5.34	247075	146.89	56	15				Pf00094, Pf01826, Pf08742, Pf12714, Pf17517	8857	ENSG00000281123	FCGBP	hsa:8857; O95784; Q9Y6R7			0	0	0.727	0.0413197	111.57	131	69	199.64	148.74	4.66849e+06	3.62362e+06	4.18446e+07	2.63635e+07	5.71048e+07	4.24136e+08	1.12048e+07	3.69146e+06	1.03188e+07	2.06023e+07	1.03898e+08	4.16632e+06
High	Master Protein	Q13576	Ras GTPase-activating-like protein IQGAP2 OS=Homo sapiens OX=9606 GN=IQGAP2 PE=1 SV=4	0	FALSE	428.759	53	64	84	1178	61	1575	180.5	5.64	462124	79.02	63	12	cell organization and biogenesis;transport;signal transduction;other biological processes	plasma membrane;other membranes;cytosol;cytoskeleton;other cell component	enzyme regulator activity;cytoskeletal activity;other molecular function	Pf00307, Pf00612, Pf00616, Pf03836	10788	ENSG00000145703	IQGAP2	A8K4V1; B7Z8A4; hsa:10788; J3KR91; Q13576	Ciliary landscape; G13 Signaling Pathway	Neutrophil degranulation; RHO GTPases activate IQGAPs	4	0	1.086	0.935769	87.84	100.4	99.6	32.65	32.05	1.07584e+08	8.99625e+07	1.41715e+08	1.85374e+08	1.70118e+08	1.64362e+08	1.59164e+08	2.71801e+08	1.45507e+08	1.92839e+08	1.65098e+08	2.15697e+08
High	Master Protein	P07814	Bifunctional glutamate/proline--tRNA ligase OS=Homo sapiens OX=9606 GN=EPRS1 PE=1 SV=5	0	FALSE	395.998	49	61	70	1121	61	1512	170.5	7.33	473564	49.01	61	4	cell organization and biogenesis;protein metabolism;RNA metabolism OR transcription;other metabolic processes;stress response;other biological processes	plasma membrane;other membranes;cytosol;other cell component	nucleic acid binding activity;other molecular function	Pf00043, Pf00458, Pf00587, Pf00749, Pf03129, Pf03950, Pf09180	2058	ENSG00000136628	EPRS1	A0AVA9; B9EGH3; hsa:2058; P07814; Q05BP6; Q05DF8; Q5DSM1; Q5H9S5; Q6PD57; Q86X73	Parkinsons Disease Pathway; VEGFA-VEGFR2 Signaling Pathway; Amino Acid metabolism	tRNA modification in the nucleus and cytosol; Selenoamino acid metabolism; Cytosolic tRNA aminoacylation	6	0	0.98	0.982706	69.02	96.4	103.6	39.19	34.65	8.48003e+07	4.65753e+07	6.30468e+07	3.37608e+07	1.93574e+07	2.35385e+07	5.24259e+07	2.97876e+07	4.48969e+07	5.47579e+07	7.78359e+07	5.54314e+07
High	Master Protein	P22314	Ubiquitin-like modifier-activating enzyme 1 OS=Homo sapiens OX=9606 GN=UBA1 PE=1 SV=3	0	FALSE	715.114	69	61	91	3166	61	1058	117.8	5.76	1342817	545.06	59	17	protein metabolism;other metabolic processes;stress response	cytosol;mitochondrion;nucleus;other cell component	other molecular function	Pf00899, Pf09358, Pf10585, Pf16190, Pf16191	7317	ENSG00000130985	UBA1	hsa:7317; P22314; Q5JRR8; Q96E13	Proteasome Degradation; Parkin-Ubiquitin Proteasomal System pathway; Parkinsons Disease Pathway	Synthesis of active ubiquitin: roles of E1 and E2 enzymes; Antigen processing: Ubiquitination & Proteasome degradation	5	0	1.073	0.954076	53.21	95.1	104.9	21.59	24.52	2.74269e+08	2.30163e+08	2.28059e+08	1.41409e+08	1.60497e+08	1.57433e+08	1.58824e+08	1.53711e+08	1.81308e+08	1.8462e+08	2.36762e+08	2.99517e+08
High	Master Protein	P08670	Vimentin OS=Homo sapiens OX=9606 GN=VIM PE=1 SV=4	0	FALSE	970.875	80	71	139	6729	60	466	53.6	5.12	3062984	410.01	71	14	cell organization and biogenesis;stress response;developmental processes;signal transduction;other biological processes	plasma membrane;other membranes;cytosol;cytoskeleton;nucleus;other cytoplasmic organelle;other cell component	cytoskeletal activity;nucleic acid binding activity;other molecular function	Pf00038, Pf04732	7431	ENSG00000026025	VIM	B0YJC2; D3DRU4; hsa:7431; P08670; Q15867; Q15868; Q15869; Q548L2; Q6LER9; Q8N850; Q96ML2; Q9NTM3	Allograft Rejection; Spinal Cord Injury; Primary Focal Segmental Glomerulosclerosis FSGS; Mammary gland development pathway - Puberty (Stage 2 of 4); Apoptosis-related network due to altered Notch3 in ovarian cancer; Striated Muscle Contraction Pathway; TGF-B Signaling in Thyroid Cells for Epithelial-Mesenchymal Transition; Ciliary landscape; T-Cell antigen Receptor (TCR) Signaling Pathway	Interleukin-4 and Interleukin-13 signaling; Aggrephagy; Chaperone Mediated Autophagy; Late endosomal microautophagy; Striated Muscle Contraction; Caspase-mediated cleavage of cytoskeletal proteins	15	10	1.055	0.973709	75.6	97.9	102.1	33.9	38.62	1.45645e+09	1.61371e+09	1.29004e+09	1.16366e+09	1.16719e+09	1.69067e+09	9.85614e+08	1.37373e+09	9.50872e+08	8.92406e+08	9.61559e+08	8.60002e+08
High	Master Protein	A0A024R4E5	High density lipoprotein binding protein (Vigilin), isoform CRA_a OS=Homo sapiens OX=9606 GN=HDLBP PE=1 SV=1	0	FALSE	499.866	55	60	81	1844	60	1268	141.4	6.87	802692	175.14	59	12		cytosol	nucleic acid binding activity	Pf00013	3069	ENSG00000115677	HDLBP	A0A024R4E5; A0A0A0MR28; hsa:3069			0	0	1.079	0.943984	58.67	95.8	104.2	19.18	22.9	1.3792e+08	1.56429e+08	1.21875e+08	8.76813e+07	1.44716e+08	9.09697e+07	1.3626e+08	1.29538e+08	1.32031e+08	1.30552e+08	1.55578e+08	1.46041e+08
High	Master Protein	Q14152	Eukaryotic translation initiation factor 3 subunit A OS=Homo sapiens OX=9606 GN=EIF3A PE=1 SV=1	0	FALSE	366.306	44	60	65	1275	60	1382	166.5	6.79	558281	45.55	58	3	cell organization and biogenesis;protein metabolism;other metabolic processes;other biological processes	cytosol;cytoskeleton;translational apparatus;nucleus;other cell component	signal transduction activity or receptor binding;nucleic acid binding activity;other molecular function	Pf01399	8661	ENSG00000107581	EIF3A	B1AMV5; B4DYS1; F5H335; hsa:8661; O00653; Q14152; Q15778	Translation Factors	Ribosomal scanning and start codon recognition; GTP hydrolysis and joining of the 60S ribosomal subunit; L13a-mediated translational silencing of Ceruloplasmin expression; Formation of a pool of free 40S subunits; Translation initiation complex formation; Formation of the ternary complex, and subsequently, the 43S complex	7	0	0.965	0.973709	63.34	103.7	96.3	27.08	22.07	6.62495e+07	8.77374e+07	6.1948e+07	4.33554e+07	3.9909e+07	2.66351e+07	6.15261e+07	6.79336e+07	5.40345e+07	6.7713e+07	9.37196e+07	7.2438e+07
High	Master Protein	Q7Z6Z7	E3 ubiquitin-protein ligase HUWE1 OS=Homo sapiens OX=9606 GN=HUWE1 PE=1 SV=3	0	FALSE	277.336	22	61	67	590	60	4374	481.6	5.22	213190	5.15	61	4	cell organization and biogenesis;protein metabolism;DNA metabolism;other metabolic processes;stress response;transport;other biological processes	non-structural extracellular;other membranes;cytosol;ER/Golgi;nucleus;other cell component	nucleic acid binding activity;other molecular function	Pf00627, Pf00632, Pf02825, Pf06012, Pf06025, Pf14377	10075	ENSG00000086758	HUWE1	hsa:10075; O15029; Q4G2Z2; Q5H961; Q6P4D0; Q7Z6Z7; Q8NG67; Q9BUI0; Q9HCJ4; Q9NSL6; Q9P0A9		Neutrophil degranulation; Antigen processing: Ubiquitination & Proteasome degradation	2	1	0.926	0.914293	55.16	104.5	95.5	25.08	21.44	3.96318e+07	3.49968e+07	3.34103e+07	1.90545e+07	1.91454e+07	1.38552e+07	2.80662e+07	2.03295e+07	2.69987e+07	2.71647e+07	2.75887e+07	2.41874e+07
High	Master Protein	P02549	Spectrin alpha chain, erythrocytic 1 OS=Homo sapiens OX=9606 GN=SPTA1 PE=1 SV=5	0	FALSE	381.533	34	59	70	480	59	2419	279.8	5.05	194025	36.87	57	7	cell organization and biogenesis;protein metabolism;other metabolic processes;transport;developmental processes;signal transduction;other biological processes	plasma membrane;other membranes;cytosol;cytoskeleton;other cell component	cytoskeletal activity;other molecular function	Pf00018, Pf00435, Pf08726	6708	ENSG00000163554	SPTA1	hsa:6708; P02549; Q15514; Q5VYL1; Q5VYL2; Q6LDY5		RAF/MAP kinase cascade; COPI-mediated anterograde transport; NCAM signaling for neurite out-growth; Interaction between L1 and Ankyrins	4	0	0.826	0.491464	79.06	111.6	88.4	58.83	65.16	1.15105e+07	8.13381e+06	1.42509e+07	1.87339e+07	2.12381e+07	1.73192e+07	1.72897e+07	5.92802e+07	1.47906e+07	2.88453e+07	2.4182e+07	3.95043e+07
High	Master Protein	P14625	Endoplasmin OS=Homo sapiens OX=9606 GN=HSP90B1 PE=1 SV=1	0	FALSE	737.308	69	59	95	5935	58	803	92.4	4.84	2694904	309.8	58	11	cell organization and biogenesis;protein metabolism;other metabolic processes;stress response;transport;signal transduction;other biological processes	non-structural extracellular;plasma membrane;other membranes;cytosol;ER/Golgi;other cell component	signal transduction activity or receptor binding;nucleic acid binding activity;other molecular function	Pf00183, Pf02518	7184	ENSG00000166598	HSP90B1	hsa:7184; P14625; Q96A97	Photodynamic therapy-induced unfolded protein response; Focal Adhesion-PI3K-Akt-mTOR-signaling pathway; Prion disease pathway; PI3K-Akt Signaling Pathway; Sudden Infant Death Syndrome (SIDS) Susceptibility Pathways	Interleukin-4 and Interleukin-13 signaling; Regulation of Insulin-like Growth Factor (IGF) transport and uptake by Insulin-like Growth Factor Binding Proteins (IGFBPs); Post-translational protein phosphorylation; Trafficking and processing of endosomal TLR; Scavenging by Class A Receptors; ATF6 (ATF6-alpha) activates chaperone genes	11	0	1.063	0.968401	61.97	100.9	99.1	29.9	35.87	8.72228e+08	1.12537e+09	6.51452e+08	4.2539e+08	8.85102e+08	5.82851e+08	5.60608e+08	5.00403e+08	6.70665e+08	5.78766e+08	7.20024e+08	7.25636e+08
High	Master Protein	O15061	Synemin OS=Homo sapiens OX=9606 GN=SYNM PE=1 SV=2	0	FALSE	417.632	48	58	65	356	57	1565	172.7	5.16	134511	41.32	55	8	cell organization and biogenesis;other biological processes	plasma membrane;other membranes;cytoskeleton;other cell component	cytoskeletal activity;other molecular function	Pf00038	23336	ENSG00000182253	SYNM	A7E2Y2; hsa:23336; O15061; Q2TBJ4; Q5NJJ9; Q8TE61; Q8TE62			0	0	1.332	0.110157	85.58	85.6	114.4	99.18	51.97	2.1214e+07	2.51626e+07	1.9652e+07	1.17489e+08	1.44193e+07	1.27653e+07	1.36372e+07	1.25554e+07	1.63987e+07	1.87147e+07	1.56743e+07	1.19778e+07
High	Master Protein	K7EKI8	Periplakin OS=Homo sapiens OX=9606 GN=PPL PE=1 SV=1	0	FALSE	279.792	39	56	58	488	56	1754	204.4	5.62	201854	7.86	55	1	cell organization and biogenesis	cytoskeleton;other cell component		Pf17902		ENSG00000118898	PPL	K7EKI8			0	0	0.954	0.959609	79.71	96	104	43.53	33.88	3.24485e+07	3.25263e+07	7.50811e+07	2.49746e+07	2.51855e+07	5.88803e+07	3.02727e+07	5.1387e+07	4.36459e+07	2.92242e+07	2.57084e+07	1.36232e+07
High	Master Protein	P49792	E3 SUMO-protein ligase RanBP2 OS=Homo sapiens OX=9606 GN=RANBP2 PE=1 SV=2	0	FALSE	264.506	26	55	56	622	55	3224	358	6.2	229763	8.05	54	2	protein metabolism;other metabolic processes;transport;other biological processes	other membranes;cytosol;mitochondrion;nucleus;other cell component	nucleic acid binding activity;other molecular function	Pf00160, Pf00638, Pf00641, Pf12185	5903	ENSG00000153201	RANBP2	hsa:5903; P49792; Q13074; Q15280; Q53TE2; Q59FH7		Separation of Sister Chromatids; Resolution of Sister Chromatid Cohesion; RHO GTPases Activate Formins; EML4 and NUDC in mitotic spindle formation; Amplification of signal from unattached kinetochores via a MAD2 inhibitory signal; HCMV Late Events; HCMV Early Events; Transcriptional regulation by small RNAs; tRNA processing in the nucleus; SUMOylation of DNA damage response and repair proteins; R…	33	0	0.964	0.977935	60.82	108	92	28.48	23.15	2.87136e+07	2.74076e+07	2.60623e+07	1.36822e+07	1.69675e+07	1.59207e+07	2.5192e+07	2.19389e+07	2.5745e+07	3.45438e+07	3.50384e+07	2.61871e+07
High	Master Protein	P53621	Coatomer subunit alpha OS=Homo sapiens OX=9606 GN=COPA PE=1 SV=2	0	FALSE	377.547	62	56	65	1539	55	1224	138.3	7.66	684591	10.78	55	4	transport;signal transduction;other biological processes	non-structural extracellular;other membranes;cytosol;ER/Golgi;other cell component	signal transduction activity or receptor binding;nucleic acid binding activity;other molecular function	Pf00400, Pf04053, Pf06957, Pf12894	1314	ENSG00000122218	COPA	hsa:1314; P53621; Q5T201; Q8IXZ9		COPI-dependent Golgi-to-ER retrograde traffic; COPI-mediated anterograde transport	2	1	0.978	0.982706	58.6	105.6	94.4	30.86	26.78	7.99914e+07	8.76362e+07	8.02771e+07	4.76932e+07	5.65926e+07	4.3327e+07	5.55656e+07	2.14504e+07	7.81325e+07	3.45308e+07	6.63963e+07	7.11364e+07
High	Master Protein	Q08211	ATP-dependent RNA helicase A OS=Homo sapiens OX=9606 GN=DHX9 PE=1 SV=4	0	FALSE	530.431	61	55	93	1685	55	1270	140.9	6.84	712474	46.1	54	9	cell organization and biogenesis;RNA metabolism OR transcription;other metabolic processes;stress response;transport;other biological processes	cytosol;cytoskeleton;translational apparatus;nucleus;other cell component	nucleic acid binding activity;other molecular function	Pf00035, Pf00270, Pf00271, Pf04408, Pf07717	1660	ENSG00000135829	DHX9	B2RNV4; hsa:1660; Q05CI5; Q08211; Q12803; Q32Q22; Q5VY62; Q6PD69; Q99556	MECP2 and Associated Rett Syndrome; mRNA Processing	mRNA Splicing - Major Pathway; RIP-mediated NFkB activation via ZBP1; DEx/H-box helicases activate type I IFN and inflammatory cytokines production	5	0	0.948	0.952696	59.95	106.6	93.4	30.84	25.02	1.47248e+08	1.56558e+08	1.10207e+08	5.82868e+07	6.94903e+07	5.0641e+07	9.79908e+07	6.64462e+07	1.05454e+08	1.27532e+08	1.08388e+08	1.0307e+08
High	Master Protein	P01833	Polymeric immunoglobulin receptor OS=Homo sapiens OX=9606 GN=PIGR PE=1 SV=4	0	FALSE	521.153	69	54	81	1169	54	764	83.2	5.74	512502	144.8	51	10	transport;signal transduction;other biological processes	non-structural extracellular;plasma membrane;other membranes;other cytoplasmic organelle;other cell component	other molecular function	Pf07686	5284	ENSG00000162896	PIGR	hsa:5284; P01833; Q68D81; Q8IZY7		Neutrophil degranulation	1	0	0.615	0.00017931	116.65	108.2	91.8	137.12	125.84	5.20692e+07	7.73637e+06	3.20487e+07	3.7477e+07	1.03038e+08	2.3548e+07	2.08546e+08	4.92492e+07	1.27562e+08	1.11415e+08	2.06151e+08	1.86041e+07
High	Master Protein	Q15075	Early endosome antigen 1 OS=Homo sapiens OX=9606 GN=EEA1 PE=1 SV=2	0	FALSE	325.342	45	54	61	974	54	1411	162.4	5.68	422148	6.69	54	3	cell organization and biogenesis;transport;other biological processes	plasma membrane;other membranes;cytosol;other cytoplasmic organelle;other cell component	other molecular function	Pf01363	8411	ENSG00000102189	EEA1	hsa:8411; Q14221; Q15075	VEGFA-VEGFR2 Signaling Pathway	Toll Like Receptor 9 (TLR9) Cascade	2	0	1.051	0.977935	54.15	107.1	92.9	29.74	23.06	1.29168e+08	1.12452e+08	1.15168e+08	7.82269e+07	6.05249e+07	5.56001e+07	1.19291e+08	1.47673e+08	1.31607e+08	1.22358e+08	1.05698e+08	7.64107e+07
High	Master Protein	Q7Z406	Myosin-14 OS=Homo sapiens OX=9606 GN=MYH14 PE=1 SV=2	0	FALSE	919.824	52	96	127	2683	54	1995	227.7	5.6	1346924	203.39	91	25	cell organization and biogenesis;developmental processes;other biological processes	cytosol;cytoskeleton;other cell component	cytoskeletal activity;other molecular function	Pf00063, Pf01576	79784	ENSG00000105357	MYH14	B0I1S2; C3TTN4; hsa:79784; Q5CZ75; Q6XYE4; Q76B62; Q7Z406; Q8WV23; Q96I22; Q9BT27; Q9BW35; Q9H882		RHO GTPases activate CIT; RHO GTPases activate PKNs; RHO GTPases activate PAKs; EPHA-mediated growth cone collapse; Sema4D induced cell migration and growth-cone collapse; RHO GTPases Activate ROCKs	6	33	0.606	0.000102957	88.63	101.6	98.4	43.08	41.28	1.57514e+08	3.11011e+08	3.19742e+08	1.19778e+08	2.46991e+08	2.82157e+08	2.27695e+08	7.54702e+07	3.53114e+08	1.53278e+08	2.63241e+08	1.31929e+08
High	Master Protein	P30101	Protein disulfide-isomerase A3 OS=Homo sapiens OX=9606 GN=PDIA3 PE=1 SV=4	0	FALSE	626.792	68	57	76	5651	53	505	56.7	6.35	2491543	272.53	57	8	protein metabolism;other metabolic processes;stress response;other biological processes	non-structural extracellular;other membranes;ER/Golgi;other cytoplasmic organelle;other cell component	other molecular function	Pf00085, Pf13848	2923	ENSG00000167004	PDIA3	hsa:2923; P30101; Q13453; Q14255; Q8IYF8; Q9UMU7	Prion disease pathway	ER-Phagosome pathway; Antigen Presentation: Folding, assembly and peptide loading of class I MHC; Calnexin/calreticulin cycle	4	4	1.103	0.906555	68.84	95.4	104.6	35.5	29.8	1.01536e+09	8.22285e+08	5.22645e+08	2.69268e+08	5.15309e+08	1.71754e+08	8.0327e+08	1.11079e+09	6.90259e+08	6.39864e+08	7.02158e+08	5.53963e+08
High	Master Protein	Q9NYU2	UDP-glucose:glycoprotein glucosyltransferase 1 OS=Homo sapiens OX=9606 GN=UGGT1 PE=1 SV=3	0	FALSE	378.584	50	56	70	1465	53	1555	177.1	5.63	611511	71.34	53	8	protein metabolism;other metabolic processes;stress response;other biological processes	ER/Golgi;other cell component	other molecular function	Pf06427, Pf18400, Pf18401, Pf18402, Pf18403, Pf18404	56886	ENSG00000136731	UGGT1	hsa:56886; Q53QP2; Q53SL3; Q8IW30; Q9H8I4; Q9NYU2	IL-18 signaling pathway	ER Quality Control Compartment (ERQC)	2	3	1.079	0.943984	53.55	98.3	101.7	27.76	22.54	8.14159e+07	7.64858e+07	5.00715e+07	3.85201e+07	5.73009e+07	5.85866e+07	5.00039e+07	2.36169e+07	6.09396e+07	3.38312e+07	4.33544e+07	5.74306e+07
High	Master Protein	Q9HC84	Mucin-5B OS=Homo sapiens OX=9606 GN=MUC5B PE=1 SV=3	0	FALSE	367.259	19	58	71	297	52	5762	596	6.64	135507	11.34	56	4	protein metabolism;other metabolic processes;signal transduction	plasma membrane;other membranes;ER/Golgi;other cell component		Pf00094, Pf01826, Pf08742, Pf13330	727897	ENSG00000117983	MUC5B	hsa:727897; O00447; O00573; O14985; O15494; O95291; O95451; Q14881; Q7M4S5; Q99552; Q9HC84; Q9UE28	Lung fibrosis	Dectin-2 family; Termination of O-glycan biosynthesis; Defective GALNT3 causes familial hyperphosphatemic tumoral calcinosis (HFTC); Defective C1GALT1C1 causes Tn polyagglutination syndrome (TNPS); Defective GALNT12 causes colorectal cancer 1 (CRCS1)	7	0	0.886	0.822256	72.58	103.8	96.2	54.36	35.76	3.73507e+06	3.96495e+06	5.36454e+06	3.68034e+06	4.85499e+06	8.27834e+06	5.38045e+06	7.8868e+06	2.27802e+07	7.39768e+06	7.65455e+06	7.63322e+06
High	Master Protein	P05783	Keratin, type I cytoskeletal 18 OS=Homo sapiens OX=9606 GN=KRT18 PE=1 SV=2	0	FALSE	754.855	77	54	103	4532	52	430	48	5.45	2094792	461.65	54	9	cell cycle OR cell proliferation;cell organization and biogenesis;transport;developmental processes;signal transduction;other biological processes	cytosol;cytoskeleton;nucleus;other cell component	other molecular function	Pf00038	3875	ENSG00000111057	KRT18	hsa:3875; P05783; Q53G38; Q5U0N8; Q9BW26	Pathogenic Escherichia coli infection	Formation of the cornified envelope	3	2	0.872	0.714116	87.92	111.2	88.8	55.53	41.16	5.83544e+08	5.99937e+08	1.01405e+09	5.63259e+08	4.36606e+08	3.9666e+08	8.70517e+08	1.01187e+09	1.32528e+09	1.15537e+09	9.6873e+08	2.78338e+08
High	Master Protein	Q86UP2	Kinectin OS=Homo sapiens OX=9606 GN=KTN1 PE=1 SV=1	0	FALSE	387.225	46	52	70	1259	52	1357	156.2	5.64	543801	37.03	52	5	protein metabolism;other metabolic processes;transport;other biological processes	plasma membrane;other membranes;ER/Golgi	cytoskeletal activity	Pf05104	3895	ENSG00000126777	KTN1	B4DZ88; hsa:3895; Q13999; Q14707; Q15387; Q17RZ5; Q5GGW3; Q86UP2; Q86W57	Glucocorticoid Receptor Pathway; Nuclear Receptors Meta-Pathway	Regulation of Insulin-like Growth Factor (IGF) transport and uptake by Insulin-like Growth Factor Binding Proteins (IGFBPs); Post-translational protein phosphorylation; RHO GTPases activate KTN1	5	0	0.978	0.982706	58.34	102.4	97.6	29.33	21.45	9.17852e+07	9.52843e+07	8.28956e+07	6.86408e+07	5.80346e+07	5.29784e+07	1.02468e+08	1.5001e+08	8.0039e+07	9.47923e+07	8.60907e+07	7.44926e+07
High	Master Protein	P35555	Fibrillin-1 OS=Homo sapiens OX=9606 GN=FBN1 PE=1 SV=4	0	FALSE	404.907	27	54	74	671	51	2871	312.1	4.93	258106	160.59	48	15	cell adhesion;cell organization and biogenesis;protein metabolism;other metabolic processes;developmental processes;signal transduction;other biological processes	non-structural extracellular;extracellular matrix;ER/Golgi	signal transduction activity or receptor binding;extracellular structural activity;other molecular function	Pf00683, Pf07645, Pf12661, Pf12662, Pf14670, Pf18193	2200	ENSG00000166147	FBN1	B2RUU0; D2JYH6; hsa:2200; P35555; Q15972; Q75N87	Hypothesized Pathways in Pathogenesis of Cardiovascular Disease; TGF-beta Receptor Signalling in Skeletal Dysplasias	Regulation of Insulin-like Growth Factor (IGF) transport and uptake by Insulin-like Growth Factor Binding Proteins (IGFBPs); Post-translational protein phosphorylation; Integrin cell surface interactions; Degradation of the extracellular matrix; Molecules associated with elastic fibres	8	3	0.836	0.522314	101.69	116.3	83.7	65.52	77.38	1.96327e+07	1.89495e+07	8.4424e+07	4.47636e+07	7.98744e+07	4.54984e+07	1.34864e+07	3.67444e+06	6.36104e+07	5.38194e+06	1.63932e+07	2.65973e+07
High	Master Protein	P02787	Serotransferrin OS=Homo sapiens OX=9606 GN=TF PE=1 SV=3	0	FALSE	652.181	72	54	80	4413	51	698	77	7.12	2015944	565.32	53	12	cell organization and biogenesis;protein metabolism;other metabolic processes;stress response;transport;developmental processes;signal transduction;other biological processes	non-structural extracellular;plasma membrane;other membranes;ER/Golgi;other cytoplasmic organelle;other cell component	signal transduction activity or receptor binding;other molecular function	Pf00405	7018	ENSG00000091513	TF	hsa:7018; O43890; P02787; Q1HBA5; Q9NQB8; Q9UHV0	Iron metabolism in placenta; Differentiation Pathway; Ferroptosis; IL-18 signaling pathway; 3q29 copy number variation syndrome; Sudden Infant Death Syndrome (SIDS) Susceptibility Pathways	Platelet degranulation ; Regulation of Insulin-like Growth Factor (IGF) transport and uptake by Insulin-like Growth Factor Binding Proteins (IGFBPs); Post-translational protein phosphorylation; Cargo recognition for clathrin-mediated endocytosis; Transferrin endocytosis and recycling	13	3	1.016	0.999764	91.5	103.2	96.8	64.36	56.2	5.58401e+08	3.61789e+08	4.49396e+08	5.70053e+08	1.91569e+09	2.00457e+09	6.85658e+08	3.40164e+08	9.67564e+08	6.43029e+08	5.69291e+08	6.4374e+08
High	Master Protein	A0A087X0S5	Collagen alpha-1(VI) chain OS=Homo sapiens OX=9606 GN=COL6A1 PE=1 SV=1	0	FALSE	481.05	46	49	62	1325	49	1026	108.3	5.43	654322	58.01	49	7				Pf00092, Pf01391		ENSG00000142156	COL6A1	A0A087X0S5	miRNA targets in ECM and membrane receptors; PI3K-Akt Signaling Pathway		2	0	0.876	0.737908	105.06	125.1	74.9	56.65	74.24	4.66586e+07	1.54145e+08	1.62922e+08	1.35981e+08	1.12971e+08	3.20007e+08	7.50746e+07	5.46425e+07	8.54507e+07	4.70517e+07	1.4675e+08	1.6798e+08
High	Master Protein	Q07954	Prolow-density lipoprotein receptor-related protein 1 OS=Homo sapiens OX=9606 GN=LRP1 PE=1 SV=2	0	FALSE	237.577	14	49	56	369	49	4544	504.3	5.39	115524	13.01	47	6	cell cycle OR cell proliferation;cell organization and biogenesis;protein metabolism;other metabolic processes;stress response;transport;developmental processes;signal transduction;other biological processes	plasma membrane;other membranes;cytoskeleton;ER/Golgi;nucleus;other cytoplasmic organelle;other cell component	signal transduction activity or receptor binding;other molecular function	Pf00057, Pf00058, Pf07645, Pf12662, Pf14670, Pf16472	4035	ENSG00000123384	LRP1	hsa:4035; Q07954; Q2PP12; Q86SW0; Q8IVG8	Alzheimers Disease; Regulation of Wnt/B-catenin Signaling by Small Molecule Compounds; Statin Pathway	Scavenging of heme from plasma; Retinoid metabolism and transport	5	0	0.992	0.999764	61.4	110	90	36.84	46.45	1.28444e+07	2.41604e+07	1.60149e+07	1.44975e+07	1.33878e+07	2.29281e+07	7.03831e+06	1.14405e+07	1.39241e+07	6.91599e+06	9.88448e+06	2.47254e+07
High	Master Protein	P10809	60 kDa heat shock protein, mitochondrial OS=Homo sapiens OX=9606 GN=HSPD1 PE=1 SV=2	0	FALSE	707.016	72	49	86	5082	49	573	61	5.87	2315060	609.09	49	14	cell cycle OR cell proliferation;cell organization and biogenesis;protein metabolism;DNA metabolism;other metabolic processes;stress response;transport;developmental processes;signal transduction;other biological processes	non-structural extracellular;plasma membrane;other membranes;cytosol;mitochondrion;ER/Golgi;other cytoplasmic organelle;other cell component	nucleic acid binding activity;other molecular function	Pf00118	3329	ENSG00000144381	HSPD1	B2R5M6; B7Z712; hsa:3329; P10809; Q38L19; Q9UCR6	Apoptosis-related network due to altered Notch3 in ovarian cancer; Sudden Infant Death Syndrome (SIDS) Susceptibility Pathways	Mitochondrial protein import; TFAP2A acts as a transcriptional repressor during retinoic acid induced cell differentiation	4	0	0.91	0.864413	75.86	110.5	89.5	39.92	41.7	1.28083e+09	1.14901e+09	8.3849e+08	3.69542e+08	4.60425e+08	2.25939e+08	5.74096e+08	8.94085e+08	5.28434e+08	6.89434e+08	7.31328e+08	4.78483e+08
High	Master Protein	P13796	Plastin-2 OS=Homo sapiens OX=9606 GN=LCP1 PE=1 SV=6	0	FALSE	632.337	79	57	89	3184	48	627	70.2	5.43	1498603	311.73	56	10	cell organization and biogenesis;developmental processes;signal transduction;other biological processes	plasma membrane;other membranes;cytosol;cytoskeleton;other cell component	signal transduction activity or receptor binding;cytoskeletal activity;other molecular function	Pf00036, Pf00307	3936	ENSG00000136167	LCP1	B2R613; B4DUA0; hsa:3936; P13796; Q5TBN4		Gene and protein expression by JAK-STAT signaling after Interleukin-12 stimulation	1	10	1.153	0.764392	70.58	91	109	39.57	38.26	2.33769e+08	2.37331e+08	2.37363e+08	3.34788e+08	3.81182e+08	1.46139e+08	2.76328e+08	2.54721e+08	2.68731e+08	3.56556e+08	6.08443e+08	6.0464e+08
High	Master Protein	O75533	Splicing factor 3B subunit 1 OS=Homo sapiens OX=9606 GN=SF3B1 PE=1 SV=3	0	FALSE	363.619	49	48	57	804	48	1304	145.7	7.09	347841	51.38	45	8	cell organization and biogenesis;RNA metabolism OR transcription;other metabolic processes;other biological processes	nucleus	nucleic acid binding activity;other molecular function	Pf08920	23451	ENSG00000115524	SF3B1	E9PCH3; hsa:23451; O75533	mRNA Processing	mRNA Splicing - Major Pathway; B-WICH complex positively regulates rRNA expression; mRNA Splicing - Minor Pathway	4	0	0.904	0.846726	66.97	108.2	91.8	31.27	21.99	6.60825e+07	7.48859e+07	4.82926e+07	2.29229e+07	3.21878e+07	2.44289e+07	5.71016e+07	4.47994e+07	4.76092e+07	6.42285e+07	4.842e+07	3.72541e+07
High	Master Protein	P02671	Fibrinogen alpha chain OS=Homo sapiens OX=9606 GN=FGA PE=1 SV=2	0	FALSE	531.593	46	48	69	2539	48	866	94.9	6.01	1171854	123.31	47	6	cell adhesion;cell organization and biogenesis;protein metabolism;other metabolic processes;stress response;transport;signal transduction;other biological processes	non-structural extracellular;plasma membrane;other membranes;ER/Golgi;other cell component	signal transduction activity or receptor binding;other molecular function	Pf00147, Pf08702, Pf12160	2243	ENSG00000171560	FGA	A8K3E4; D3DP14; D3DP15; hsa:2243; P02671; Q4QQH7; Q9BX62; Q9UCH2	Selenium Micronutrient Network; Folate Metabolism; Blood Clotting Cascade; Human Complement System; VEGFA-VEGFR2 Signaling Pathway; Fibrin Complement Receptor 3 Signaling Pathway; COVID-19, thrombosis and anticoagulation	Platelet degranulation ; Integrin cell surface interactions; Amyloid fiber formation; Signaling by BRAF and RAF fusions; Regulation of TLR by endogenous ligand; Regulation of Insulin-like Growth Factor (IGF) transport and uptake by Insulin-like Growth Factor Binding Proteins (IGFBPs); Post-translational protein phosphorylation; Signaling by moderate kinase activity BRAF mutants; Paradoxical activ…	24	0	1.114	0.877467	87.61	94.9	105.1	49.2	52.23	1.69856e+08	1.56581e+08	1.35566e+08	2.10547e+08	1.83117e+08	2.20641e+08	4.41201e+08	2.55884e+08	1.38101e+08	1.49028e+08	1.37846e+08	4.84596e+08
High	Master Protein	H3BPE1	Microtubule-actin cross-linking factor 1, isoforms 1/2/3/5 OS=Homo sapiens OX=9606 GN=MACF1 PE=1 SV=1	0	FALSE	202.305	9	50	53	431	48	7555	856.3	5.39	159825	2.02	50	2	cell organization and biogenesis	plasma membrane;other membranes;cytoskeleton;other cell component	cytoskeletal activity;other molecular function	Pf00307, Pf00435, Pf00681, Pf02187, Pf13499, Pf17902, Pf18373		ENSG00000127603	MACF1	H3BPE1	Mesodermal Commitment Pathway; Mesodermal Commitment Pathway		2	1	0.937	0.942362	51.29	102.3	97.7	20.88	25.6	1.41076e+07	1.92597e+07	1.73158e+07	1.98923e+07	1.23008e+07	1.07495e+07	1.27358e+07	1.59143e+07	1.38469e+07	1.74959e+07	1.28283e+07	1.05546e+07
High	Master Protein	A0A2R8Y4T1	Tensin-1 OS=Homo sapiens OX=9606 GN=TNS1 PE=1 SV=1	0	FALSE	346.849	46	50	68	674	48	1860	199.4	8.34	242621	53.13	49	7	signal transduction	other cell component		Pf00017, Pf08416, Pf10409		ENSG00000079308	TNS1	A0A2R8Y4T1			0	2	1.021	0.989403	84.96	84.6	115.4	59.88	49.4	3.30373e+07	3.27496e+07	2.26755e+07	5.80326e+07	3.35023e+07	2.09044e+07	8.43727e+06	6.64418e+06	1.52354e+07	1.26499e+07	8.39688e+06	1.36968e+07
High	Master Protein	P06396	Gelsolin OS=Homo sapiens OX=9606 GN=GSN PE=1 SV=1	0	FALSE	630.459	63	48	90	2660	48	782	85.6	6.28	1205683	417.7	48	11	cell organization and biogenesis;protein metabolism;other metabolic processes;stress response;transport;developmental processes;signal transduction;other biological processes	non-structural extracellular;plasma membrane;other membranes;cytosol;cytoskeleton;other cell component	cytoskeletal activity;other molecular function	Pf00626	2934	ENSG00000148180	GSN	A2A418; A8MUD1; A8MYN7; B7Z373; B7Z5V1; F5H1A8; hsa:2934; P06396; Q5T0I2; Q8WVV7	Ebola Virus Pathway on Host; Regulation of Actin Cytoskeleton; Senescence and Autophagy in Cancer	Neutrophil degranulation; Amyloid fiber formation; Caspase-mediated cleavage of cytoskeletal proteins	6	0	1.145	0.792535	65.36	88.9	111.1	30.62	28.86	2.60796e+08	3.36687e+08	3.00939e+08	3.49694e+08	2.44687e+08	3.21091e+08	1.43111e+08	1.42561e+08	2.00029e+08	1.52887e+08	2.08623e+08	2.80638e+08
High	Master Protein	P11021	Endoplasmic reticulum chaperone BiP OS=Homo sapiens OX=9606 GN=HSPA5 PE=1 SV=2	0	FALSE	687.082	69	55	95	5599	48	654	72.3	5.16	2615303	791.18	54	15	protein metabolism;other metabolic processes;stress response;transport;developmental processes;signal transduction;other biological processes	plasma membrane;other membranes;cytosol;mitochondrion;ER/Golgi;nucleus;other cell component	translation activity;other molecular function	Pf00012	3309	ENSG00000044574	HSPA5	B0QZ61; hsa:3309; P11021; Q2EF78; Q9NPF1; Q9UK02	Parkin-Ubiquitin Proteasomal System pathway; Apoptosis-related network due to altered Notch3 in ovarian cancer; Photodynamic therapy-induced unfolded protein response; Prion disease pathway; Unfolded protein response	Platelet degranulation ; Regulation of HSF1-mediated heat shock response; Antigen Presentation: Folding, assembly and peptide loading of class I MHC; IRE1alpha activates chaperones; PERK regulates gene expression; ATF6 (ATF6-alpha) activates chaperone genes	12	8	1.075	0.949068	62.14	98.7	101.3	23.04	27.4	1.1194e+09	1.59504e+09	1.11606e+09	8.8635e+08	1.05238e+09	5.10084e+08	9.32351e+08	1.34843e+09	8.97487e+08	8.45956e+08	1.27983e+09	9.03278e+08
High	Master Protein	O43707	Alpha-actinin-4 OS=Homo sapiens OX=9606 GN=ACTN4 PE=1 SV=2	0	FALSE	1040.31	78	79	131	6831	48	911	104.8	5.44	3075810	576.23	78	22	cell organization and biogenesis;stress response;transport;signal transduction;other biological processes	non-structural extracellular;cytosol;cytoskeleton;nucleus;other cell component	signal transduction activity or receptor binding;cytoskeletal activity;nucleic acid binding activity;other molecular function	Pf00307, Pf00435, Pf08726	81	ENSG00000130402; ENSG00000282844	ACTN4	A4K467; D6PXK4; hsa:81; O43707; O76048	Arrhythmogenic Right Ventricular Cardiomyopathy; Primary Focal Segmental Glomerulosclerosis FSGS; Focal Adhesion; Striated Muscle Contraction Pathway; Ebola Virus Pathway on Host; Nephrotic syndrome	Platelet degranulation ; Nephrin family interactions	8	39	0.92	0.8984	54.73	106.1	93.9	27.34	22.14	6.86851e+08	1.27049e+09	7.03886e+08	6.09398e+08	7.40893e+08	6.52914e+08	5.21626e+08	5.33645e+08	9.90605e+08	5.01536e+08	6.89036e+08	7.16767e+08
High	Master Protein	P02788	Lactotransferrin OS=Homo sapiens OX=9606 GN=LTF PE=1 SV=6	0	FALSE	491.751	68	51	69	1794	48	710	78.1	8.12	854125	95.11	51	10	protein metabolism;other metabolic processes;stress response;transport;developmental processes;other biological processes	non-structural extracellular;other cell component	enzyme regulator activity;nucleic acid binding activity;other molecular function	Pf00405	4057	ENSG00000012223	LTF	A8K9U8; B2MV13; B7Z4X2; E7EQH5; hsa:4057; O00756; P02788; Q16780; Q16785; Q16786; Q16789; Q5DSM0; Q8IU92; Q8IZH6; Q8TCD2; Q96KZ4; Q96KZ5; Q9H1Z3; Q9UCY5	Genes involved in male infertility	Neutrophil degranulation; Amyloid fiber formation; Mtb iron assimilation by chelation; Metal sequestration by antimicrobial proteins	6	0	1.042	0.982706	117.55	91.6	108.4	94.71	151.68	2.24327e+08	4.52004e+07	2.54748e+07	1.40355e+08	3.71851e+07	1.38512e+07	1.79659e+08	5.19026e+07	5.17068e+07	1.4708e+08	2.01753e+08	3.25582e+08
High	Master Protein	Q5T4S7	E3 ubiquitin-protein ligase UBR4 OS=Homo sapiens OX=9606 GN=UBR4 PE=1 SV=1	0	FALSE	209.527	13	48	51	358	48	5183	573.5	6.04	105351	20.01	46	5	protein metabolism;other metabolic processes;transport;other biological processes	plasma membrane;other membranes;cytosol;cytoskeleton;nucleus	other molecular function	Pf02207, Pf13764	23352	ENSG00000127481	UBR4	A8MPT2; A8MQ33; A8MQB1; hsa:23352; O60646; O75050; Q4QRK5; Q5T4S7; Q5T4S8; Q5T4S9; Q5TBN8; Q5TBP2; Q6DKH8; Q6P4A4; Q7L8P7; Q8IXJ4; Q8TDN5; Q8WV67; Q9HA46; Q9P2N9; Q9UG82		Neutrophil degranulation; Antigen processing: Ubiquitination & Proteasome degradation	2	0	1.003	0.999764	53.79	98.8	101.2	29.85	27.08	1.50836e+07	2.03173e+07	1.92766e+07	1.09833e+07	1.19542e+07	8.88867e+06	1.82169e+07	7.02817e+06	2.04271e+07	1.06842e+07	1.84964e+07	1.67104e+07
High	Master Protein	P08133	Annexin A6 OS=Homo sapiens OX=9606 GN=ANXA6 PE=1 SV=3	0	FALSE	506.152	69	49	70	2232	47	673	75.8	5.6	990435	114.53	47	7	cell organization and biogenesis;stress response;transport;developmental processes;signal transduction;other biological processes	other membranes;mitochondrion;other cytoplasmic organelle;other cell component	transporter activity;cytoskeletal activity;other molecular function	Pf00191	309	ENSG00000197043	ANXA6	B7Z8A7; D3DQH4; E9PGK1; hsa:309; P08133; Q6ZT79	Calcium Regulation in the Cardiac Cell; Prostaglandin Synthesis and Regulation	Smooth Muscle Contraction	3	4	1.116	0.870405	65.53	94.6	105.4	30.53	35.02	2.35839e+08	2.50798e+08	2.08326e+08	2.14232e+08	2.42245e+08	1.92155e+08	8.85281e+07	6.5669e+07	1.82872e+08	1.55278e+08	1.65124e+08	2.44938e+08
High	Master Protein	P13667	Protein disulfide-isomerase A4 OS=Homo sapiens OX=9606 GN=PDIA4 PE=1 SV=2	0	FALSE	551.993	75	49	76	3354	47	645	72.9	5.07	1493473	148.12	49	8	other metabolic processes;stress response;transport;other biological processes	non-structural extracellular;ER/Golgi;other cell component	other molecular function	Pf00085, Pf13848	9601	ENSG00000155660	PDIA4	A8K4K6; hsa:9601; P13667; Q549T6			0	0	1.14	0.807303	61.98	102.2	97.8	33.78	32.93	2.38043e+08	4.09167e+08	2.2888e+08	1.34944e+08	2.08807e+08	9.66774e+07	2.21936e+08	1.23931e+08	2.54839e+08	1.82124e+08	1.95592e+08	1.9045e+08
High	Master Protein	P33176	Kinesin-1 heavy chain OS=Homo sapiens OX=9606 GN=KIF5B PE=1 SV=1	0	FALSE	378.895	55	47	59	1217	47	963	109.6	6.51	610279	30.33	46	7	cell organization and biogenesis;stress response;transport;developmental processes;other biological processes	cytosol;cytoskeleton;other cell component	cytoskeletal activity;other molecular function	Pf00225	3799	ENSG00000170759	KIF5B	A0AVB2; hsa:3799; P33176; Q5VZ85	Envelope proteins and their potential roles in EDMD physiopathology; Insulin Signaling	COPI-dependent Golgi-to-ER retrograde traffic; Insulin processing; MHC class II antigen presentation; Kinesins; RHO GTPases activate KTN1	7	0	0.939	0.938477	56.19	104.7	95.3	37.38	24.04	7.00996e+07	1.19436e+08	6.35043e+07	3.60033e+07	3.28112e+07	1.7528e+07	5.05884e+07	4.52679e+07	4.62e+07	6.41378e+07	5.85672e+07	5.14341e+07
High	Master Protein	O15230	Laminin subunit alpha-5 OS=Homo sapiens OX=9606 GN=LAMA5 PE=1 SV=8	0	FALSE	277.758	20	48	57	289	47	3695	399.5	7.02	117503	17.21	46	5	cell adhesion;cell organization and biogenesis;developmental processes;signal transduction;other biological processes	non-structural extracellular;extracellular matrix;other cell component	signal transduction activity or receptor binding;extracellular structural activity	Pf00052, Pf00053, Pf00055, Pf02210, Pf06008, Pf06009	3911	ENSG00000130702	LAMA5	hsa:3911; O15230; Q5U4N9; Q8TDF8; Q8WZA7; Q9H1P1	Alpha 6 Beta 4 signaling pathway; Primary Focal Segmental Glomerulosclerosis FSGS; Human Complement System; Focal Adhesion; Focal Adhesion-PI3K-Akt-mTOR-signaling pathway; PI3K-Akt Signaling Pathway; Inflammatory Response Pathway; Small cell lung cancer	Degradation of the extracellular matrix; ECM proteoglycans; Non-integrin membrane-ECM interactions; Interleukin-4 and Interleukin-13 signaling; Laminin interactions; MET activates PTK2 signaling	14	1	0.818	0.412026	75.41	101.8	98.2	43.88	38.76	2.97068e+07	4.04822e+07	3.87806e+07	7.01426e+07	4.28259e+07	6.00228e+07	8.57264e+07	6.80328e+07	3.80806e+07	3.11294e+07	5.33132e+07	1.1656e+08
High	Master Protein	Q9Y4L1	Hypoxia up-regulated protein 1 OS=Homo sapiens OX=9606 GN=HYOU1 PE=1 SV=1	0	FALSE	482.062	57	47	66	1936	47	999	111.3	5.22	890461	43.38	47	10	stress response;transport;signal transduction;other biological processes	non-structural extracellular;ER/Golgi;other cell component	other molecular function	Pf00012	10525	ENSG00000149428; ENSG00000280682	HYOU1	A8C1Z0; B7Z909; hsa:10525; Q2I204; Q53H25; Q9Y4L1	VEGFA-VEGFR2 Signaling Pathway	XBP1(S) activates chaperone genes; Scavenging by Class F Receptors	3	0	1.153	0.764495	62.86	92.9	107.1	31.17	27.52	1.55481e+08	2.03799e+08	1.40111e+08	6.93929e+07	1.07367e+08	7.88591e+07	9.52133e+07	9.24684e+07	1.07207e+08	8.82931e+07	1.17918e+08	1.02417e+08
High	Master Protein	P02675	Fibrinogen beta chain OS=Homo sapiens OX=9606 GN=FGB PE=1 SV=2	0	FALSE	584.2	74	47	100	2665	47	491	55.9	8.27	1107872	432.24	46	12	cell adhesion;cell organization and biogenesis;protein metabolism;other metabolic processes;stress response;transport;signal transduction;other biological processes	non-structural extracellular;plasma membrane;other membranes;ER/Golgi;other cell component	signal transduction activity or receptor binding;other molecular function	Pf00147, Pf08702	2244	ENSG00000171564	FGB	A0JLR9; B2R7G3; hsa:2244; P02675; Q32Q65; Q3KPF2	Selenium Micronutrient Network; Folate Metabolism; Blood Clotting Cascade; Human Complement System; VEGFA-VEGFR2 Signaling Pathway; Fibrin Complement Receptor 3 Signaling Pathway; COVID-19, thrombosis and anticoagulation; Complement and Coagulation Cascades	Platelet degranulation ; Common Pathway of Fibrin Clot Formation; Integrin cell surface interactions; Signaling by BRAF and RAF fusions; Regulation of TLR by endogenous ligand; Signaling by moderate kinase activity BRAF mutants; Paradoxical activation of RAF signaling by kinase inactive BRAF; Signaling downstream of RAS mutants; Signaling by RAF1 mutants; MAP2K and MAPK activation; Signaling by h…	22	0	1.117	0.866773	87.79	97.3	102.7	55.7	55.2	1.20519e+08	1.41763e+08	1.05868e+08	1.83827e+08	1.51137e+08	2.09186e+08	4.13743e+08	2.13157e+08	1.33603e+08	9.12343e+07	1.28918e+08	4.90111e+08
High	Master Protein	P04406	Glyceraldehyde-3-phosphate dehydrogenase OS=Homo sapiens OX=9606 GN=GAPDH PE=1 SV=3	0	FALSE	870.022	78	54	105	10899	47	335	36	8.46	4026017	1472.8	54	14	cell organization and biogenesis;protein metabolism;other metabolic processes;stress response;other biological processes	plasma membrane;other membranes;cytosol;cytoskeleton;nucleus;other cell component	enzyme regulator activity;cytoskeletal activity;other molecular function	Pf00044, Pf02800	2597	ENSG00000111640	GAPDH	E7EUT4; hsa:2597; P00354; P04406; Q53X65	Cori Cycle; Alzheimers Disease; HIF1A and PPARG regulation of glycolysis; VEGFA-VEGFR2 Signaling Pathway; Pathways in clear cell renal cell carcinoma; Metabolic reprogramming in colon cancer; Computational Model of Aerobic Glycolysis; Glycolysis and Gluconeogenesis; Sudden Infant Death Syndrome (SIDS) Susceptibility Pathways	Glycolysis; Gluconeogenesis	11	7	0.959	0.969265	65.17	105.6	94.4	27.91	32.89	2.27224e+09	1.14389e+09	1.56528e+09	1.30366e+09	1.41612e+09	1.01622e+09	1.56852e+09	1.05633e+09	1.47034e+09	1.25013e+09	1.15148e+09	2.05013e+09
High	Master Protein	Q9P2E9	Ribosome-binding protein 1 OS=Homo sapiens OX=9606 GN=RRBP1 PE=1 SV=5	0	FALSE	504.422	38	47	66	2414	47	1410	152.4	8.6	1225424	263.29	47	8	protein metabolism;other metabolic processes;transport	other membranes;ER/Golgi;translational apparatus	other molecular function	Pf05104	6238	ENSG00000125844	RRBP1	A0A0A0MRV0; A2A2S6; A6NCN6; hsa:6238; O75300; O75301; Q5W165; Q96SB2; Q9BWP1; Q9H476; Q9P2E9	Ectoderm Differentiation		1	0	1.205	0.577522	65.56	93.6	106.4	36.4	36.91	2.20716e+08	2.12194e+08	1.80314e+08	1.13793e+08	7.33536e+07	8.90202e+07	2.41105e+08	2.58849e+08	2.22337e+08	1.72689e+08	1.82123e+08	1.33179e+08
High	Master Protein	A0A0A0MRM8	Unconventional myosin-6 OS=Homo sapiens OX=9606 GN=MYO6 PE=1 SV=1	0	FALSE	304.377	45	46	56	644	46	1253	144.9	8.56	250333	102.72	43	7	transport;other biological processes	plasma membrane;other membranes;cytosol;cytoskeleton;ER/Golgi;nucleus;other cell component	cytoskeletal activity;other molecular function	Pf00063, Pf16521		ENSG00000196586	MYO6	A0A0A0MRM8	Joubert Syndrome		1	0	0.756	0.108178	70.99	112.6	87.4	24.57	29.02	4.91458e+07	5.95783e+07	6.92223e+07	5.3877e+07	4.73529e+07	3.23908e+07	5.62337e+07	7.68443e+07	5.78644e+07	5.2812e+07	6.68291e+07	6.97508e+07
High	Master Protein	E9PMS6	LIM domain only protein 7 OS=Homo sapiens OX=9606 GN=LMO7 PE=1 SV=1	0	FALSE	314.985	45	46	53	465	46	1275	145.3	7.3	169920	149.82	39	10	other biological processes	other membranes	other molecular function	Pf00412, Pf00595, Pf15949		ENSG00000136153	LMO7	E9PMS6			0	0	0.873	0.746572	84.58	96.8	103.2	84.34	42.98	2.40271e+07	2.97028e+07	1.65457e+07	1.0055e+07	9.16195e+06	5.13073e+06	3.16633e+07	8.70353e+07	1.98209e+07	2.09933e+07	1.02771e+07	7.90508e+06
High	Master Protein	P53396	ATP-citrate synthase OS=Homo sapiens OX=9606 GN=ACLY PE=1 SV=3	0	FALSE	277.874	50	46	49	955	46	1101	120.8	7.33	404338	0	46	1	other metabolic processes;transport;other biological processes	non-structural extracellular;plasma membrane;other membranes;cytosol;nucleus;other cytoplasmic organelle;other cell component	other molecular function	Pf00285, Pf00549, Pf02629, Pf16114	47	ENSG00000131473	ACLY	B4DIM0; B4E3P0; hsa:47; P53396; Q13037; Q9BRL0	Sterol Regulatory Element-Binding Proteins (SREBP) signalling; TCA Cycle and Deficiency of Pyruvate Dehydrogenase complex (PDHc); Fatty Acid Biosynthesis; Amino Acid metabolism; Lipid Metabolism Pathway; Pathways in clear cell renal cell carcinoma; Metabolic reprogramming in colon cancer	Neutrophil degranulation; ChREBP activates metabolic gene expression; Fatty acyl-CoA biosynthesis	10	0	0.959	0.968101	71.57	98.3	101.7	59.2	33.77	5.84386e+07	9.24824e+07	4.06557e+07	2.00047e+07	2.14871e+07	1.07029e+07	2.74232e+07	8.05187e+06	5.69823e+07	1.58968e+07	3.41096e+07	3.77539e+07
High	Master Protein	Q7KZF4	Staphylococcal nuclease domain-containing protein 1 OS=Homo sapiens OX=9606 GN=SND1 PE=1 SV=1	0	FALSE	398.172	60	46	57	1548	46	910	101.9	7.17	672709	216.17	44	7	RNA metabolism OR transcription;other metabolic processes;other biological processes	cytosol;nucleus;other cell component	nucleic acid binding activity;other molecular function	Pf00565, Pf00567	27044	ENSG00000197157	SND1	hsa:27044; Q13122; Q7KZF4; Q96AG0	VEGFA-VEGFR2 Signaling Pathway	Signaling by BRAF and RAF fusions	2	0	1.152	0.76852	58.71	91.6	108.4	26.85	22.9	9.63225e+07	1.28005e+08	8.75929e+07	5.45135e+07	1.013e+08	8.31996e+07	6.67419e+07	5.47755e+07	1.42806e+08	7.11551e+07	8.41401e+07	8.63945e+07
High	Master Protein	P46939	Utrophin OS=Homo sapiens OX=9606 GN=UTRN PE=1 SV=2	0	FALSE	204.793	18	47	49	425	45	3433	394.2	5.33	143618	21.57	45	3	cell organization and biogenesis;developmental processes;other biological processes	plasma membrane;other membranes;cytoskeleton;nucleus;other cell component	signal transduction activity or receptor binding;cytoskeletal activity;other molecular function	Pf00307, Pf00397, Pf00435, Pf00569, Pf09068, Pf09069	7402	ENSG00000152818	UTRN	hsa:7402; P46939; Q5SYY1; Q5SZ57; Q9UJ40	Primary Focal Segmental Glomerulosclerosis FSGS	EGR2 and SOX10-mediated initiation of Schwann cell myelination	2	2	1.104	0.889526	58.32	93.9	106.1	36.26	28.71	2.73869e+07	2.88448e+07	3.22588e+07	2.38124e+07	2.92332e+07	2.42988e+07	5.76133e+07	2.85699e+07	2.35301e+07	1.72127e+07	3.26656e+07	1.78101e+07
High	Master Protein	P25705	ATP synthase subunit alpha, mitochondrial OS=Homo sapiens OX=9606 GN=ATP5F1A PE=1 SV=1	0	FALSE	441.629	62	45	67	2998	45	553	59.7	9.13	1406254	88.26	44	8	cell organization and biogenesis;other metabolic processes;transport;other biological processes	plasma membrane;other membranes;mitochondrion	signal transduction activity or receptor binding;transporter activity;other molecular function	Pf00006, Pf00306, Pf02874	498	ENSG00000152234	ATP5F1A	A8K092; B4DY56; hsa:498; K7ENP3; P25705; Q53XX6; Q8IXV2; Q96FB4; Q96HW2; Q96IR6; Q9BTV8	Electron Transport Chain (OXPHOS system in mitochondria); Oxidative phosphorylation	Mitochondrial protein import; Cristae formation; Formation of ATP by chemiosmotic coupling	5	0	1.058	0.970854	58.99	96	104	23.25	41.88	3.41021e+08	4.13965e+08	3.94778e+08	3.63232e+08	4.1884e+08	2.16969e+08	3.52381e+08	4.10573e+08	3.27674e+08	4.72117e+08	6.54295e+08	4.00613e+08
High	Master Protein	Q8WUM4	Programmed cell death 6-interacting protein OS=Homo sapiens OX=9606 GN=PDCD6IP PE=1 SV=1	0	FALSE	411.178	59	45	59	1539	45	868	96	6.52	740213	136.62	45	8	cell cycle OR cell proliferation;cell organization and biogenesis;protein metabolism;other metabolic processes;transport;other biological processes	non-structural extracellular;plasma membrane;cytosol;cytoskeleton;ER/Golgi;other cell component	signal transduction activity or receptor binding;other molecular function	Pf03097, Pf13949	10015	ENSG00000170248	PDCD6IP	C5MQH7; E9PFU1; hsa:10015; Q6NUS1; Q8WUM4; Q9BX86; Q9NUN0; Q9P2H2; Q9UKL5	Inhibition of exosome biogenesis and secretion by Manumycin A in CRPC cells	Budding and maturation of HIV virion; Regulation of necroptotic cell death; Uptake and function of anthrax toxins	5	0	1.009	0.999764	56.33	98.5	101.5	19.36	22.49	7.0579e+07	7.63324e+07	8.52752e+07	7.47472e+07	6.83351e+07	5.34706e+07	8.36665e+07	7.93077e+07	6.92082e+07	7.88292e+07	8.03169e+07	5.57216e+07
High	Master Protein	P26640	Valine--tRNA ligase OS=Homo sapiens OX=9606 GN=VARS1 PE=1 SV=4	0	FALSE	259.575	44	44	45	1004	44	1264	140.4	7.59	371596	113.22	43	4	protein metabolism;RNA metabolism OR transcription;other metabolic processes	cytosol	other molecular function	Pf00043, Pf00133, Pf08264	7407	ENSG00000096171; ENSG00000204394; ENSG00000224264; ENSG00000226589; ENSG00000231116	VARS1	B0V1N1; B4DZ61; hsa:7407; P26640; Q5JQ90; Q96E77; Q9UQM2	Amino Acid metabolism	Cytosolic tRNA aminoacylation	2	0	1.057	0.973709	61.6	91.8	108.2	31.26	29.5	7.01462e+07	5.13959e+07	4.07858e+07	2.94831e+07	2.45862e+07	1.71489e+07	3.6013e+07	2.91318e+07	4.80996e+07	3.5796e+07	4.89111e+07	4.55144e+07
High	Master Protein	Q13200	26S proteasome non-ATPase regulatory subunit 2 OS=Homo sapiens OX=9606 GN=PSMD2 PE=1 SV=3	0	FALSE	309.823	64	44	53	860	44	908	100.1	5.2	354325	102.31	43	6	cell-cell signaling;protein metabolism;other metabolic processes;stress response;transport;signal transduction;other biological processes	non-structural extracellular;cytosol;nucleus;other cell component	enzyme regulator activity	Pf01851, Pf17781, Pf18051	5708	ENSG00000175166	PSMD2	B4DX07; B4DXY1; E7EW34; E9PCS3; hsa:5708; Q12932; Q13200; Q15321; Q53XQ4; Q96I12	Proteasome Degradation; TNF alpha Signaling Pathway; Parkin-Ubiquitin Proteasomal System pathway	ER-Phagosome pathway; Neutrophil degranulation; Antigen processing: Ubiquitination & Proteasome degradation; FCERI mediated NF-kB activation; Downstream TCR signaling; Activation of NF-kappaB in B cells; Oxygen-dependent proline hydroxylation of Hypoxia-inducible Factor Alpha; Cross-presentation of soluble exogenous antigens (endosomes); SCF-beta-TrCP mediated degradation of Emi1; APC/C:Cdc20 med…	60	0	0.99	0.989403	57.18	106	94	24.62	24.38	4.82942e+07	4.7932e+07	5.42422e+07	2.81426e+07	3.25525e+07	2.00395e+07	3.95247e+07	2.88744e+07	3.67483e+07	2.61243e+07	4.55894e+07	4.03893e+07
High	Master Protein	Q14764	Major vault protein OS=Homo sapiens OX=9606 GN=MVP PE=1 SV=4	0	FALSE	473.765	68	44	73	1875	44	893	99.3	5.48	873005	190.09	43	6	transport;signal transduction;other biological processes	non-structural extracellular;cytosol;cytoskeleton;nucleus;other cell component	other molecular function	Pf01505, Pf11978, Pf17794, Pf17795, Pf17796	9961	ENSG00000013364	MVP	hsa:9961; Q14764; Q96BG4; Q9BPW6; Q9BQT1; Q9UBD1		Neutrophil degranulation	1	0	0.792	0.262108	65.44	111.4	88.6	32.36	29.4	8.81634e+07	1.15432e+08	1.58725e+08	7.78529e+07	1.19191e+08	1.67905e+08	1.16716e+08	4.40532e+07	1.23897e+08	6.18181e+07	1.33562e+08	1.18659e+08
High	Master Protein	E7EX90	Dynactin subunit 1 OS=Homo sapiens OX=9606 GN=DCTN1 PE=1 SV=1	0	FALSE	256.358	49	44	47	721	44	1256	139	5.67	306779	3.54	44	2	cell cycle OR cell proliferation;cell organization and biogenesis;transport;other biological processes	non-structural extracellular;cytoskeleton	cytoskeletal activity	Pf01302, Pf12455		ENSG00000204843	DCTN1	E7EX90			0	0	1.039	0.982706	42.73	99.7	100.3	16.49	17.54	4.00313e+07	4.04818e+07	4.56918e+07	3.49135e+07	3.88324e+07	3.41227e+07	3.40121e+07	2.41576e+07	3.40565e+07	3.02067e+07	4.80874e+07	3.22217e+07
High	Master Protein	P49588	Alanine--tRNA ligase, cytoplasmic OS=Homo sapiens OX=9606 GN=AARS1 PE=1 SV=2	0	FALSE	317.319	62	43	49	1066	43	968	106.7	5.53	515508	39.19	42	7	protein metabolism;RNA metabolism OR transcription;other metabolic processes	cytosol;mitochondrion;other cell component	nucleic acid binding activity;other molecular function	Pf01411, Pf02272, Pf07973	16	ENSG00000090861	AARS1	A6NF14; B4DR45; hsa:16; P49588; Q53GV7; Q96FA0	IL-18 signaling pathway	Cytosolic tRNA aminoacylation	2	0	1.067	0.966614	54.16	96.5	103.5	32.34	18.42	6.85674e+07	5.52521e+07	4.05171e+07	2.3179e+07	3.67814e+07	3.64175e+07	3.57429e+07	1.71032e+07	3.59543e+07	3.25493e+07	3.94652e+07	2.78331e+07
High	Master Protein	Q86VP6	Cullin-associated NEDD8-dissociated protein 1 OS=Homo sapiens OX=9606 GN=CAND1 PE=1 SV=2	0	FALSE	316.107	47	43	48	1329	42	1230	136.3	5.78	585882	101.1	42	3	cell organization and biogenesis;protein metabolism;other metabolic processes;transport;other biological processes	non-structural extracellular;cytosol;ER/Golgi;nucleus;other cell component	other molecular function	Pf08623	55832	ENSG00000111530	CAND1	B2RAU3; hsa:55832; O94918; Q6PIY4; Q86VP6; Q8NDJ4; Q96JZ9; Q96T19; Q9BTC4; Q9H0G2; Q9P0H7; Q9UF85	Endoderm Differentiation	Neutrophil degranulation; Neddylation; Iron uptake and transport	4	1	0.952	0.961567	50.86	100.3	99.7	17.72	16.32	8.87887e+07	8.059e+07	8.66396e+07	7.00551e+07	7.09053e+07	5.72353e+07	8.45979e+07	4.66547e+07	7.43821e+07	8.06554e+07	7.10332e+07	8.15336e+07
High	Master Protein	P01031	Complement C5 OS=Homo sapiens OX=9606 GN=C5 PE=1 SV=4	0	FALSE	262.626	36	42	50	487	42	1676	188.2	6.52	167881	20.14	40	4	stress response;developmental processes;signal transduction;other biological processes	non-structural extracellular;plasma membrane;other membranes	signal transduction activity or receptor binding;enzyme regulator activity	Pf00207, Pf01759, Pf01821, Pf01835, Pf07677, Pf07678, Pf07703, Pf17789, Pf17790, Pf17791	727	ENSG00000106804	C5	hsa:727; P01031; Q14CJ0; Q27I61	Allograft Rejection; Spinal Cord Injury; Human Complement System; Oxidative Damage; Cells and Molecules involved in local acute inflammatory response ; Complement Activation	Regulation of Complement cascade; G alpha (i) signalling events; Peptide ligand-binding receptors; Activation of C3 and C5; Terminal pathway of complement	11	0	1.098	0.920823	76.02	93.9	106.1	45.9	51.87	3.58756e+07	4.61653e+07	5.15262e+07	4.6128e+07	5.10077e+07	7.36657e+07	6.55437e+07	1.28208e+07	3.07132e+07	3.58016e+07	1.97379e+07	7.81145e+07
High	Master Protein	Q92614	Unconventional myosin-XVIIIa OS=Homo sapiens OX=9606 GN=MYO18A PE=1 SV=3	0	FALSE	184.945	27	43	47	293	42	2054	233	6.3	101007	5.05	42	3	cell organization and biogenesis;DNA metabolism;other metabolic processes;transport;other biological processes	other membranes;cytoskeleton;ER/Golgi;other cell component	cytoskeletal activity;nucleic acid binding activity;other molecular function	Pf00063, Pf01576, Pf17820	399687	ENSG00000196535	MYO18A	hsa:399687; Q5H9U3; Q5QD01; Q5W9F9; Q5W9G1; Q8IXP8; Q92614		Signaling by cytosolic FGFR1 fusion mutants; Signaling by FGFR1 in disease	2	0	0.843	0.584012	69.64	114.9	85.1	53	43.74	1.09319e+07	1.60381e+07	8.82043e+06	3.45971e+06	4.03846e+06	4.29641e+06	1.1406e+07	2.62367e+06	1.55233e+07	4.46596e+06	1.2903e+07	5.6383e+06
High	Master Protein	P17661	Desmin OS=Homo sapiens OX=9606 GN=DES PE=1 SV=3	0	FALSE	519.055	73	48	71	1739	42	470	53.5	5.27	876296	95.3	48	7	cell organization and biogenesis;other biological processes	plasma membrane;other membranes;cytosol;cytoskeleton;nucleus;other cell component	cytoskeletal activity;other molecular function	Pf00038, Pf04732	1674	ENSG00000175084	DES	hsa:1674; P17661; Q15787; Q549R7; Q549R8; Q549R9; Q8IZR1; Q8IZR6; Q8NES2; Q8NEU6; Q8TAC4; Q8TCX2; Q8TD99; Q9UHN5; Q9UJ80	Arrhythmogenic Right Ventricular Cardiomyopathy; Striated Muscle Contraction Pathway; IL-18 signaling pathway	Striated Muscle Contraction	4	0	1.968	4.87991e-08	125.73	57.8	142.2	200.47	125.7	5.64702e+07	1.51319e+08	1.38798e+08	1.24915e+09	1.88486e+08	1.64535e+07	1.57925e+07	1.01113e+07	1.94661e+07	1.13642e+08	2.30256e+07	3.04852e+07
High	Master Protein	P27708	CAD protein OS=Homo sapiens OX=9606 GN=CAD PE=1 SV=3	0	FALSE	215.335	28	45	53	638	42	2225	242.8	6.46	193570	9.85	44	4	protein metabolism;other metabolic processes;stress response;transport;developmental processes;other biological processes	cytosol;nucleus;other cell component	kinase activity;other molecular function	Pf00117, Pf00185, Pf00988, Pf01979, Pf02142, Pf02729, Pf02786, Pf02787	790	ENSG00000084774	CAD	D6W552; hsa:790; P27708; Q6P0Q0; Q96CK3	Endothelin Pathways; Amino Acid metabolism; Pyrimidine metabolism	Pyrimidine biosynthesis	4	0	0.957	0.965309	59.79	103	97	21.77	24.97	4.79652e+07	3.8148e+07	3.96418e+07	2.62338e+07	2.67596e+07	2.34237e+07	4.3284e+07	3.03281e+07	3.1639e+07	3.80729e+07	3.65412e+07	4.16671e+07
High	Master Protein	E9PLK3	Aminopeptidase OS=Homo sapiens OX=9606 GN=NPEPPS PE=1 SV=1	0	FALSE	309.009	57	44	49	1211	42	915	102.9	5.6	495195	10.51	43	4	protein metabolism	cytosol	other molecular function	Pf01433, Pf11838, Pf17900	9520	ENSG00000141279	NPEPPS	E9PLK3			0	2	0.958	0.9689	48.58	103.6	96.4	26.97	19.7	7.27197e+07	1.49526e+08	8.59885e+07	8.17365e+07	7.12086e+07	5.65081e+07	9.01617e+07	4.02146e+07	8.09389e+07	7.6824e+07	8.96903e+07	7.46319e+07
High	Master Protein	P02751	Fibronectin OS=Homo sapiens OX=9606 GN=FN1 PE=1 SV=5	0	FALSE	1031.43	55	92	143	2487	42	2477	272.2	5.5	1140732	248.63	87	25	cell adhesion;cell organization and biogenesis;protein metabolism;other metabolic processes;stress response;transport;developmental processes;signal transduction;other biological processes	non-structural extracellular;extracellular matrix;plasma membrane;other membranes;ER/Golgi;other cell component	signal transduction activity or receptor binding;enzyme regulator activity;other molecular function	Pf00039, Pf00040, Pf00041	2335	ENSG00000115414	FN1	B7ZLF0; E9PE77; E9PG29; hsa:2335; O95609; O95610; P02751; Q14312; Q14325; Q14326; Q17RV7; Q53S27; Q564H7; Q585T2; Q59EH1; Q60FE4; Q68DP8; Q68DP9; Q68DT4; Q6LDP6; Q6MZS0; Q6MZU5; Q6N025; Q6N0A6; Q7Z391; Q86T27; Q8IVI8; Q96KP7; Q96KP8; Q96KP9; Q9H1B8; Q9HAP3; Q9UMK2	Mammary gland development pathway - Puberty (Stage 2 of 4); miRNA targets in ECM and membrane receptors; Focal Adhesion; Overview of nanoparticle effects; RAC1/PAK1/p38/MMP2 Pathway; TGF-beta Signaling Pathway; Simplified Interaction Map Between LOXL4 and Oxidative Stress Pathway; Association Between Physico-Chemical Features and Toxicity Associated Pathways; TGF-B Signaling in Thyroid Cells for …	Platelet degranulation ; Cell surface interactions at the vascular wall; Degradation of the extracellular matrix; Integrin cell surface interactions; ECM proteoglycans; Signaling by BRAF and RAF fusions; Regulation of Insulin-like Growth Factor (IGF) transport and uptake by Insulin-like Growth Factor Binding Proteins (IGFBPs); Post-translational protein phosphorylation; Interleukin-4 and Interleu…	43	45	0.806	0.338139	109.74	125.9	74.1	90.23	91.37	9.66925e+07	1.90369e+08	1.65687e+08	7.90208e+07	5.3957e+07	5.59002e+07	1.28806e+08	7.92324e+07	2.19877e+08	1.0906e+08	1.499e+08	5.57696e+08
High	Master Protein	P16144	Integrin beta-4 OS=Homo sapiens OX=9606 GN=ITGB4 PE=1 SV=5	0	FALSE	312.255	35	42	51	838	42	1822	202	6.09	343184	61.74	39	7	cell adhesion;cell organization and biogenesis;other metabolic processes;stress response;developmental processes;signal transduction;other biological processes	plasma membrane;other membranes;nucleus;other cell component	signal transduction activity or receptor binding	Pf00041, Pf00362, Pf03160, Pf07965, Pf07974, Pf17205, Pf18372	3691	ENSG00000132470	ITGB4	A0AVL6; hsa:3691; O14690; O14691; O15339; O15340; O15341; P16144; Q0VF97; Q9UIQ4	Integrin-mediated Cell Adhesion; Focal Adhesion; Arrhythmogenic Right Ventricular Cardiomyopathy; Alpha 6 Beta 4 signaling pathway; Primary Focal Segmental Glomerulosclerosis FSGS; Focal Adhesion; TGF-beta Signaling Pathway; Regulation of Apoptosis by Parathyroid Hormone-related Protein; Focal Adhesion-PI3K-Akt-mTOR-signaling pathway; PI3K-Akt Signaling Pathway; Mechanoregulation and pathology of…	Laminin interactions; Assembly of collagen fibrils and other multimeric structures; Syndecan interactions; Type I hemidesmosome assembly	17	0	0.856	0.620193	72.96	105	95	35.93	29.53	2.34576e+07	1.6459e+07	2.9119e+07	2.85286e+07	4.01207e+07	3.36052e+07	5.79053e+07	3.06068e+07	3.21956e+07	2.8629e+07	7.13134e+07	3.23351e+07
High	Master Protein	P35606	Coatomer subunit beta' OS=Homo sapiens OX=9606 GN=COPB2 PE=1 SV=2	0	FALSE	305.08	56	42	53	1160	42	906	102.4	5.27	527371	52.97	41	5	transport	other membranes;cytosol;ER/Golgi	other molecular function	Pf00400, Pf04053	9276	ENSG00000184432	COPB2	B4DZI8; hsa:9276; P35606		COPI-dependent Golgi-to-ER retrograde traffic; COPI-mediated anterograde transport	2	0	1.084	0.938477	54.19	99.5	100.5	28.32	23.74	5.84455e+07	6.80345e+07	6.37854e+07	3.93156e+07	5.68236e+07	4.21397e+07	4.39031e+07	2.37892e+07	6.3996e+07	3.22693e+07	4.7926e+07	5.22982e+07
High	Master Protein	Q99798	Aconitate hydratase, mitochondrial OS=Homo sapiens OX=9606 GN=ACO2 PE=1 SV=2	0	FALSE	496.756	68	42	57	1774	42	780	85.4	7.61	815363	132.53	42	10	other metabolic processes;stress response;developmental processes	cytosol;mitochondrion	other molecular function	Pf00330, Pf00694	50	ENSG00000100412	ACO2	hsa:50; O75809; Q5JZ41; Q6FHX0; Q8TAQ6; Q99798	Amino Acid metabolism; Metabolic reprogramming in colon cancer; Fluoroacetic acid toxicity; TCA Cycle (aka Krebs or citric acid cycle)	Citric acid cycle (TCA cycle); Mitochondrial protein import	6	0	1.139	0.81089	56.06	94.3	105.7	29.02	70.29	1.03283e+08	8.06878e+07	1.35749e+08	1.18271e+08	1.56281e+08	1.11881e+08	9.67407e+07	5.25034e+07	1.08541e+08	9.59123e+07	1.41797e+08	1.59193e+08
High	Master Protein	A0A494C1L5	Lipopolysaccharide-responsive and beige-like anchor protein OS=Homo sapiens OX=9606 GN=LRBA PE=1 SV=1	0	FALSE	193.852	17	41	42	423	41	2852	317.6	5.57	158756	37.84	40	2		other membranes		Pf02138, Pf06469, Pf13385, Pf14844, Pf15787		ENSG00000198589	LRBA	A0A494C1L5			0	0	1.014	0.994539	64.63	96	104	27.71	29.48	2.8489e+07	1.91763e+07	1.50262e+07	1.20064e+07	1.85069e+07	1.1266e+07	2.85263e+07	1.38882e+07	1.86995e+07	1.56335e+07	2.04707e+07	1.48463e+07
High	Master Protein	H0YFD6	Enoyl-CoA hydratase OS=Homo sapiens OX=9606 GN=HADHA PE=1 SV=2	0	FALSE	405.833	57	41	58	1707	41	792	86.3	9.1	830452	25.92	41	6	other metabolic processes	mitochondrion	other molecular function	Pf00378, Pf00725, Pf02737		ENSG00000084754	HADHA	H0YFD6	Valproic acid pathway		1	0	1.113	0.879189	62.04	99.2	100.8	28.53	33.16	9.66991e+07	1.01456e+08	1.11736e+08	7.61932e+07	1.02504e+08	5.74194e+07	8.55423e+07	2.79332e+07	8.55414e+07	3.85773e+07	1.04671e+08	9.98434e+07
High	Master Protein	Q92900	Regulator of nonsense transcripts 1 OS=Homo sapiens OX=9606 GN=UPF1 PE=1 SV=2	0	FALSE	197.67	45	41	43	538	41	1129	124.3	6.61	205477	7	39	3	cell cycle OR cell proliferation;cell organization and biogenesis;DNA metabolism;RNA metabolism OR transcription;other metabolic processes;stress response;transport;other biological processes	cytosol;nucleus;other cell component	nucleic acid binding activity;other molecular function	Pf09416, Pf13086, Pf13087, Pf18141	5976	ENSG00000005007	UPF1	hsa:5976; O00239; O43343; Q86Z25; Q92842; Q92900		Nonsense Mediated Decay (NMD) enhanced by the Exon Junction Complex (EJC); Nonsense Mediated Decay (NMD) independent of the Exon Junction Complex (EJC)	2	0	0.984	0.993992	53.89	102.5	97.5	28.71	18.83	2.02835e+07	2.82779e+07	1.70879e+07	1.15098e+07	1.78569e+07	1.41407e+07	1.78065e+07	7.44907e+06	1.71733e+07	1.18507e+07	1.54961e+07	1.38617e+07
High	Master Protein	P11532	Dystrophin OS=Homo sapiens OX=9606 GN=DMD PE=1 SV=3	0	FALSE	171.218	15	42	42	106	41	3685	426.5	5.88	37162	4.57	40	2	cell organization and biogenesis;other metabolic processes;developmental processes;signal transduction;other biological processes	plasma membrane;other membranes;cytosol;cytoskeleton;nucleus;other cell component	cytoskeletal activity;other molecular function	Pf00307, Pf00397, Pf00435, Pf00569, Pf09068, Pf09069	1756	ENSG00000198947	DMD	A1L0U9; E7EQR9; E7EQS5; E7ESB2; E9PDN1; E9PDN5; F5GZY3; F8VX32; hsa:1756; P11532; Q02295; Q14169; Q14170; Q5JYU0; Q6NSJ9; Q7KZ48; Q8N754; Q9UCW3; Q9UCW4	Arrhythmogenic Right Ventricular Cardiomyopathy; Ectoderm Differentiation; Striated Muscle Contraction Pathway; Viral Acute Myocarditis	Non-integrin membrane-ECM interactions; Striated Muscle Contraction	6	0	1.104	0.857083	65.67	98.6	101.4	37.69	34.35	1.34656e+07	1.78894e+07	1.57083e+07	1.23632e+07	7.71759e+06	5.18241e+06	1.53695e+07	1.14737e+07	1.46973e+07	1.76695e+07	1.85056e+07	8.91923e+06
High	Master Protein	P09874	Poly [ADP-ribose] polymerase 1 OS=Homo sapiens OX=9606 GN=PARP1 PE=1 SV=4	0	FALSE	322.665	51	42	45	914	41	1014	113	8.88	391088	0	42	1	cell organization and biogenesis;protein metabolism;DNA metabolism;RNA metabolism OR transcription;other metabolic processes;stress response;developmental processes;signal transduction;other biological processes	mitochondrion;nucleus;other cell component	signal transduction activity or receptor binding;nucleic acid binding activity;other molecular function	Pf00533, Pf00644, Pf00645, Pf02877, Pf05406, Pf08063	142	ENSG00000143799	PARP1	B1ANJ4; hsa:142; P09874; Q8IUZ9	Corticotropin-releasing hormone signaling pathway; Nanoparticle triggered regulated necrosis; Fas Ligand (FasL) pathway and Stress induction of Heat Shock Proteins (HSP) regulation; NAD metabolism, sirtuins and aging; NAD+ metabolism; NAD+ biosynthetic pathways; Breast cancer pathway; Viral Acute Myocarditis; Joubert Syndrome; Genes involved in male infertility; Base Excision Repair; IL-18 signal…	SUMOylation of DNA damage response and repair proteins; Formation of Incision Complex in GG-NER; HDR through MMEJ (alt-NHEJ); Downregulation of SMAD2/3:SMAD4 transcriptional activity; DNA Damage Recognition in GG-NER; vRNA Synthesis; POLB-Dependent Long Patch Base Excision Repair; Dual Incision in GG-NER	21	1	0.949	0.949068	78.8	102.1	97.9	52.5	43.78	7.40768e+07	5.37518e+07	4.24184e+07	1.80022e+07	1.66614e+07	1.29915e+07	6.67847e+07	3.32089e+07	3.40003e+07	3.73205e+07	6.25266e+07	8.82206e+07
High	Master Protein	P34932	Heat shock 70 kDa protein 4 OS=Homo sapiens OX=9606 GN=HSPA4 PE=1 SV=4	0	FALSE	331.602	68	44	69	1089	41	840	94.3	5.19	483980	33.87	44	7	cell organization and biogenesis;stress response;transport	non-structural extracellular;cytosol;mitochondrion;nucleus	other molecular function	Pf00012	3308	ENSG00000170606	HSPA4	hsa:3308; O95756; P34932; Q2TAL4; Q9BUK9	Parkin-Ubiquitin Proteasomal System pathway	Regulation of HSF1-mediated heat shock response	2	4	1.014	0.999764	61.59	102.9	97.1	25.76	28.13	1.33557e+08	1.1193e+08	1.27452e+08	8.86976e+07	9.45108e+07	2.95026e+07	9.86999e+07	1.12603e+08	1.0786e+08	1.01686e+08	1.15413e+08	9.27327e+07
High	Master Protein	Q02218	2-oxoglutarate dehydrogenase, mitochondrial OS=Homo sapiens OX=9606 GN=OGDH PE=1 SV=3	0	FALSE	330.653	52	41	54	969	41	1023	115.9	6.86	392766	42.68	41	7	protein metabolism;other metabolic processes	other membranes;mitochondrion;nucleus;other cell component	other molecular function	Pf00676, Pf02779, Pf16078, Pf16870	4967	ENSG00000105953	OGDH	B4E2U9; D3DVL0; E9PBM1; hsa:4967; Q02218; Q96DD3; Q9UDX0	TCA Cycle and Deficiency of Pyruvate Dehydrogenase complex (PDHc); Amino Acid metabolism; Thiamine metabolic pathways; Tryptophan metabolism; TCA Cycle (aka Krebs or citric acid cycle)	Lysine catabolism; Glyoxylate metabolism and glycine degradation; Citric acid cycle (TCA cycle)	8	0	1.11	0.885151	65.65	94.6	105.4	33.54	52.31	2.85037e+07	3.12885e+07	3.8995e+07	2.99718e+07	3.13864e+07	2.01578e+07	1.79153e+07	1.22695e+07	4.05614e+07	2.40682e+07	2.68116e+07	2.1866e+07
High	Master Protein	Q9Y3Z3	Deoxynucleoside triphosphate triphosphohydrolase SAMHD1 OS=Homo sapiens OX=9606 GN=SAMHD1 PE=1 SV=2	0	FALSE	297.673	67	40	47	1213	40	626	72.2	7.14	567309	17.86	40	6	cell organization and biogenesis;DNA metabolism;RNA metabolism OR transcription;other metabolic processes;stress response;developmental processes;signal transduction;other biological processes	plasma membrane;other membranes;nucleus;other cell component	nucleic acid binding activity;other molecular function	Pf01966, Pf07647	25939	ENSG00000101347	SAMHD1	B4E2A5; E1P5V2; hsa:25939; Q5JXG8; Q8N491; Q9H004; Q9H005; Q9H3U9; Q9Y3Z3		Interferon alpha/beta signaling; Nucleobase catabolism	2	0	1.083	0.940442	65.51	91.9	108.1	33.1	36.95	4.99427e+07	4.99864e+07	8.14423e+07	5.74513e+07	7.81163e+07	4.00443e+07	4.85632e+07	3.04123e+07	5.80016e+07	3.90037e+07	1.05763e+08	7.28331e+07
High	Master Protein	P35580	Myosin-10 OS=Homo sapiens OX=9606 GN=MYH10 PE=1 SV=3	0	FALSE	551.251	39	68	82	1335	40	1976	228.9	5.54	613635	39.34	68	8	cell adhesion;cell cycle OR cell proliferation;cell organization and biogenesis;stress response;transport;developmental processes;other biological processes	plasma membrane;other membranes;cytosol;cytoskeleton;other cell component	cytoskeletal activity;nucleic acid binding activity;other molecular function	Pf00063, Pf00612, Pf01576, Pf02736	4628	ENSG00000133026	MYH10	B2RWP9; D3DTS1; F8VTL3; hsa:4628; P35580; Q12989; Q149N3; Q149N4; Q16087; Q4LE45; Q6PK16; Q9BWG0	Regulation of Actin Cytoskeleton	Sema4D induced cell migration and growth-cone collapse; EPHA-mediated growth cone collapse; RHO GTPases activate PAKs; RHO GTPases activate CIT; RHO GTPases activate PKNs; RHO GTPases Activate ROCKs	7	0	0.866	0.67921	91.48	103.9	96.1	38.9	33.81	4.06643e+07	6.73046e+07	5.67347e+07	3.10304e+07	3.37482e+07	3.10641e+07	3.33474e+07	2.05918e+07	6.22199e+07	2.62007e+07	3.20343e+07	5.30614e+07
High	Master Protein	Q9Y678	Coatomer subunit gamma-1 OS=Homo sapiens OX=9606 GN=COPG1 PE=1 SV=1	0	FALSE	345.772	62	43	52	1342	40	874	97.7	5.47	616389	139.05	41	6	transport;other biological processes	other membranes;cytosol;ER/Golgi	other molecular function	Pf01602, Pf08752, Pf16381	22820	ENSG00000181789	COPG1	A8K6M8; B3KMF6; hsa:22820; Q54AC4; Q9Y678	VEGFA-VEGFR2 Signaling Pathway	COPI-dependent Golgi-to-ER retrograde traffic; COPI-mediated anterograde transport	3	3	1.073	0.952463	58.22	94.6	105.4	24.32	18.97	1.01562e+08	1.28011e+08	1.07294e+08	1.22653e+08	1.23857e+08	8.18991e+07	1.09227e+08	9.04876e+07	1.68338e+08	7.47717e+07	1.26157e+08	9.38639e+07
High	Master Protein	P55060	Exportin-2 OS=Homo sapiens OX=9606 GN=CSE1L PE=1 SV=3	0	FALSE	343.749	53	40	51	1308	40	971	110.3	5.77	547715	150.25	38	7	transport	cytosol;nucleus;other cell component	other molecular function	Pf03378, Pf03810, Pf08506	1434	ENSG00000124207	CSE1L	A3RLL6; B2R5T4; E1P5Y0; F8W904; hsa:1434; O75432; P55060; Q32M40; Q9H5B7; Q9NTS0; Q9UP98; Q9UP99; Q9UPA0			0	0	0.894	0.811607	75.88	108.2	91.8	43.56	44.82	4.3598e+08	3.52674e+08	4.75659e+08	2.2912e+08	1.34601e+08	1.6901e+08	5.70104e+08	3.50757e+08	2.44425e+08	6.14701e+08	6.32326e+08	5.68721e+08
High	Master Protein	Q05682	Caldesmon OS=Homo sapiens OX=9606 GN=CALD1 PE=1 SV=3	0	FALSE	480.4	43	41	70	1723	40	793	93.2	5.66	850574	301.57	41	8	other biological processes	plasma membrane;other membranes;cytosol;cytoskeleton	cytoskeletal activity;other molecular function	Pf02029	800	ENSG00000122786	CALD1	A8K0X1; hsa:800; Q05682; Q13978; Q13979; Q14741; Q14742; Q9UD91	Myometrial Relaxation and Contraction Pathways	Smooth Muscle Contraction	2	1	1.037	0.982706	83.41	104.3	95.7	52.23	66.47	3.66582e+08	3.1023e+08	2.22713e+08	4.26302e+08	1.24484e+08	7.96219e+07	1.40266e+08	3.2566e+08	1.85999e+08	2.52298e+08	1.34042e+08	1.90954e+08
High	Master Protein	Q03252	Lamin-B2 OS=Homo sapiens OX=9606 GN=LMNB2 PE=1 SV=4	0	FALSE	391.889	62	43	62	1741	40	620	69.9	5.59	782493	91.86	41	8		other membranes;cytoskeleton;nucleus	other molecular function	Pf00038, Pf00932	84823	ENSG00000176619	LMNB2	hsa:84823; O75292; Q03252; Q14734; Q96DF6	Gastric Cancer Network 2; Fas Ligand (FasL) pathway and Stress induction of Heat Shock Proteins (HSP) regulation; IL-18 signaling pathway		3	2	0.989	0.989505	54.91	103.5	96.5	27.96	22.4	3.42775e+08	2.71599e+08	2.62702e+08	2.55269e+08	2.55804e+08	3.03975e+08	3.66336e+08	4.8776e+08	2.12284e+08	3.82089e+08	3.05475e+08	3.75217e+08
High	Master Protein	P06576	ATP synthase subunit beta, mitochondrial OS=Homo sapiens OX=9606 GN=ATP5F1B PE=1 SV=3	0	FALSE	643.049	78	40	80	4035	40	529	56.5	5.4	1973083	89.65	40	10	cell organization and biogenesis;other metabolic processes;transport;developmental processes;other biological processes	plasma membrane;other membranes;mitochondrion;other cell component	signal transduction activity or receptor binding;transporter activity;other molecular function	Pf00006, Pf02874	506	ENSG00000110955	ATP5F1B	A8K4X0; hsa:506; P06576; Q14283	Electron Transport Chain (OXPHOS system in mitochondria); Oxidative phosphorylation	Transcriptional activation of mitochondrial biogenesis; Mitochondrial protein import; Cristae formation; Formation of ATP by chemiosmotic coupling	6	0	1.11	0.889526	57.04	95	105	25.39	48.32	2.75659e+08	4.19935e+08	4.18929e+08	3.01659e+08	4.43584e+08	2.45139e+08	3.12555e+08	2.46316e+08	3.30985e+08	3.61507e+08	4.90265e+08	3.83948e+08
High	Master Protein	P31939	Bifunctional purine biosynthesis protein ATIC OS=Homo sapiens OX=9606 GN=ATIC PE=1 SV=3	0	FALSE	359.893	83	40	53	1384	40	592	64.6	6.71	563498	137.65	40	6	other metabolic processes;developmental processes;other biological processes	plasma membrane;other membranes;cytosol	other molecular function	Pf01808, Pf02142	471	ENSG00000138363	ATIC	A8K202; E9PBU3; hsa:471; P31939; Q13856; Q53S28	One Carbon Metabolism	Purine ribonucleoside monophosphate biosynthesis	2	0	0.997	0.996537	51.87	96.9	103.1	31.45	18.03	9.5404e+07	8.35957e+07	6.41842e+07	3.89241e+07	4.0821e+07	4.35337e+07	5.25789e+07	2.57664e+07	6.70222e+07	3.46114e+07	7.91085e+07	5.08875e+07
High	Master Protein	P07384	Calpain-1 catalytic subunit OS=Homo sapiens OX=9606 GN=CAPN1 PE=1 SV=1	0	FALSE	259.862	64	41	48	920	40	714	81.8	5.67	416332	47.77	39	6	cell organization and biogenesis;protein metabolism;other metabolic processes;transport;developmental processes;other biological processes	non-structural extracellular;plasma membrane;other membranes;cytosol;mitochondrion;other cytoplasmic organelle;other cell component	other molecular function	Pf00648, Pf01067, Pf13833	823	ENSG00000014216	CAPN1	hsa:823; P07384; Q2TTR0; Q6DHV4	Integrin-mediated Cell Adhesion; Alzheimers Disease	Degradation of the extracellular matrix; Neutrophil degranulation; Formation of the cornified envelope; Deregulated CDK5 triggers multiple neurodegenerative pathways in Alzheimer's disease models	6	1	1.045	0.979195	52.96	97.1	102.9	17.95	15.8	7.1659e+07	7.56539e+07	7.418e+07	6.43451e+07	6.97527e+07	5.63582e+07	6.81772e+07	6.59088e+07	6.11157e+07	4.56951e+07	7.04302e+07	9.77832e+07
High	Master Protein	A8MXP9	Matrin-3 OS=Homo sapiens OX=9606 GN=MATR3 PE=1 SV=1	0	FALSE	340.482	55	39	67	911	39	895	99.9	6.04	342164	261.48	37	9		nucleus	nucleic acid binding activity;other molecular function	Pf13893		ENSG00000280987	MATR3	A8MXP9			0	0	0.909	0.859721	72.5	102.1	97.9	39.44	25.06	6.07093e+07	6.34967e+07	5.11862e+07	2.27862e+07	2.82768e+07	1.51527e+07	4.88986e+07	3.67497e+07	4.00537e+07	6.51532e+07	6.57407e+07	3.07492e+07
High	Master Protein	P13010	X-ray repair cross-complementing protein 5 OS=Homo sapiens OX=9606 GN=XRCC5 PE=1 SV=3	0	FALSE	413.978	69	39	62	2019	39	732	82.7	5.81	840976	237.04	38	8	cell cycle OR cell proliferation;cell organization and biogenesis;DNA metabolism;other metabolic processes;stress response;transport;developmental processes;other biological processes	non-structural extracellular;plasma membrane;other membranes;cytosol;nucleus;other cell component	enzyme regulator activity;nucleic acid binding activity;other molecular function	Pf02735, Pf03730, Pf03731, Pf08785	7520	ENSG00000079246	XRCC5	A8K3X5; hsa:7520; P13010; Q0Z7V0; Q4VBQ5; Q53HH7; Q7M4N0; Q9UCQ0; Q9UCQ1	Non-homologous end joining; Genes involved in male infertility; DNA Repair Pathways Full Network; p53 transcriptional gene network	Neutrophil degranulation; Cytosolic sensors of pathogen-associated DNA ; Nonhomologous End-Joining (NHEJ); 2-LTR circle formation; IRF3-mediated induction of type I IFN	9	0	1.021	0.996537	46.93	101.5	98.5	21.11	16.92	1.40605e+08	1.29094e+08	1.04269e+08	6.02935e+07	9.02673e+07	8.32072e+07	9.95236e+07	8.95064e+07	9.92909e+07	1.24238e+08	1.19122e+08	1.13149e+08
High	Master Protein	Q14683	Structural maintenance of chromosomes protein 1A OS=Homo sapiens OX=9606 GN=SMC1A PE=1 SV=2	0	FALSE	189.279	39	39	43	409	39	1233	143.1	7.64	149796	2.31	38	2	cell cycle OR cell proliferation;cell organization and biogenesis;DNA metabolism;other metabolic processes;stress response;other biological processes	cytosol;cytoskeleton;nucleus;other cell component	other molecular function	Pf02463, Pf06470	8243	ENSG00000072501	SMC1A	hsa:8243; O14995; Q14683; Q16351; Q2M228	miRNA Regulation of DNA Damage Response; Cell Cycle; Retinoblastoma Gene in Cancer; Constitutive Androstane Receptor Pathway; Nuclear Receptors Meta-Pathway; Pathways Affected in Adenoid Cystic Carcinoma; ATM Signaling Network in Development and Disease ; mRNA Processing; Regulation of sister chromatid separation at the metaphase-anaphase transition; Rett syndrome causing genes; DNA Damage Respon…	Separation of Sister Chromatids; Resolution of Sister Chromatid Cohesion; Estrogen-dependent gene expression; SUMOylation of DNA damage response and repair proteins; Meiotic synapsis; Establishment of Sister Chromatid Cohesion; Cohesin Loading onto Chromatin	18	0	0.938	0.939569	70.99	100.7	99.3	37.25	29.95	4.13597e+07	5.32143e+07	3.42695e+07	2.52104e+07	1.60996e+07	1.17049e+07	3.52739e+07	2.03918e+07	2.38506e+07	2.77873e+07	3.26929e+07	2.33926e+07
High	Master Protein	Q14974	Importin subunit beta-1 OS=Homo sapiens OX=9606 GN=KPNB1 PE=1 SV=2	0	FALSE	374.141	64	39	54	1262	39	876	97.1	4.78	574779	120.94	37	9	cell cycle OR cell proliferation;cell organization and biogenesis;DNA metabolism;other metabolic processes;transport;signal transduction;other biological processes	non-structural extracellular;other membranes;cytosol;ER/Golgi;nucleus;other cell component	other molecular function	Pf00514, Pf03810	3837	ENSG00000108424	KPNB1	B7ZAV6; D3DTT3; hsa:3837; Q14637; Q14974; Q53XN2; Q96J27	Sterol Regulatory Element-Binding Proteins (SREBP) signalling	Neutrophil degranulation; Apoptosis induced DNA fragmentation; ISG15 antiviral mechanism; Transport of Ribonucleoproteins into the Host Nucleus; NS1 Mediated Effects on Host Pathways; Nuclear import of Rev protein; Regulation of cholesterol biosynthesis by SREBP (SREBF); Initiation of Nuclear Envelope (NE) Reformation; Postmitotic nuclear pore complex (NPC) reformation; Inhibition of nitric oxide…	11	0	0.943	0.943984	62.03	101.9	98.1	26.88	33.74	4.85073e+07	6.74935e+07	8.91086e+07	5.10705e+07	6.43428e+07	5.13451e+07	6.43848e+07	9.64162e+07	6.69541e+07	8.74158e+07	1.24513e+08	7.8773e+07
High	Master Protein	P11277	Spectrin beta chain, erythrocytic OS=Homo sapiens OX=9606 GN=SPTB PE=1 SV=5	0	FALSE	218.498	28	45	49	326	39	2137	246.3	5.27	108576	6.64	43	3	cell organization and biogenesis;protein metabolism;other metabolic processes;transport;developmental processes;signal transduction	plasma membrane;other membranes;cytosol;cytoskeleton;other cell component	cytoskeletal activity	Pf00307, Pf00435	6710	ENSG00000070182	SPTB	hsa:6710; P11277; Q15510; Q15519		COPI-mediated anterograde transport; RAF/MAP kinase cascade; NCAM signaling for neurite out-growth; Interaction between L1 and Ankyrins	4	0	0.884	0.768279	75.11	100.2	99.8	37.32	34.68	5.1773e+06	7.58632e+06	1.25083e+07	1.15044e+07	9.22448e+06	9.09504e+06	1.09354e+07	1.69622e+07	9.09352e+06	1.19158e+07	1.24632e+07	2.08664e+07
High	Master Protein	P07942	Laminin subunit beta-1 OS=Homo sapiens OX=9606 GN=LAMB1 PE=1 SV=2	0	FALSE	250.261	33	39	50	509	39	1786	197.9	4.94	216724	30.65	38	4	cell adhesion;cell organization and biogenesis;protein metabolism;other metabolic processes;developmental processes;other biological processes	non-structural extracellular;extracellular matrix;ER/Golgi;other cell component	signal transduction activity or receptor binding;extracellular structural activity;other molecular function	Pf00053, Pf00055	3912	ENSG00000091136	LAMB1	hsa:3912; P07942; Q14D91	Alpha 6 Beta 4 signaling pathway; Human Complement System; Focal Adhesion; Focal Adhesion-PI3K-Akt-mTOR-signaling pathway; PI3K-Akt Signaling Pathway; Inflammatory Response Pathway; Small cell lung cancer	ECM proteoglycans; Non-integrin membrane-ECM interactions; MET activates PTK2 signaling; Degradation of the extracellular matrix; Regulation of Insulin-like Growth Factor (IGF) transport and uptake by Insulin-like Growth Factor Binding Proteins (IGFBPs); Post-translational protein phosphorylation; L1CAM interactions; Laminin interactions; EGR2 and SOX10-mediated initiation of Schwann cell myelina…	16	0	1.02	0.997456	56.98	108.6	91.4	34.02	52.61	4.16953e+07	5.70764e+07	3.22681e+07	3.00276e+07	3.7032e+07	2.26974e+07	2.78122e+07	1.9076e+07	4.44888e+07	2.69987e+07	4.27559e+07	3.4183e+07
High	Master Protein	C9JEU5	Fibrinogen gamma chain OS=Homo sapiens OX=9606 GN=FGG PE=1 SV=1	0	FALSE	507.043	74	40	70	2512	39	445	50.3	6.09	1097389	458.15	40	11	cell organization and biogenesis;stress response	non-structural extracellular	signal transduction activity or receptor binding;other molecular function	Pf00147, Pf08702		ENSG00000171557	FGG	C9JEU5	Selenium Micronutrient Network; Folate Metabolism; Blood Clotting Cascade; Human Complement System; Fibrin Complement Receptor 3 Signaling Pathway		5	1	1.115	0.872807	83.01	94.9	105.1	44.61	54.19	2.2471e+08	3.75661e+08	2.31728e+08	3.6365e+08	2.90572e+08	4.41835e+08	7.3326e+08	2.91237e+08	2.68333e+08	1.73198e+08	2.41261e+08	6.14565e+08
High	Master Protein	Q08378	Golgin subfamily A member 3 OS=Homo sapiens OX=9606 GN=GOLGA3 PE=1 SV=2	0	FALSE	215.229	34	39	45	492	39	1498	167.3	5.44	197138	17.35	39	4	transport;other biological processes	other membranes;cytosol;ER/Golgi;nucleus;other cell component			2802	ENSG00000090615	GOLGA3	A5PKX6; hsa:2802; O43241; Q08378; Q6P9C7; Q86XW3; Q8TDA9; Q8WZA3			0	0	1.094	0.923397	57.97	99.1	100.9	25.69	19.11	5.88166e+07	5.52836e+07	7.27929e+07	7.59815e+07	7.01297e+07	6.76384e+07	7.9974e+07	6.84465e+07	1.06536e+08	7.63528e+07	6.1709e+07	4.37984e+07
High	Master Protein	P48643	T-complex protein 1 subunit epsilon OS=Homo sapiens OX=9606 GN=CCT5 PE=1 SV=1	0	FALSE	372.518	78	39	55	1317	39	541	59.6	5.66	632689	71.18	38	5	transport;other biological processes	cytosol;cytoskeleton;other cell component	cytoskeletal activity;nucleic acid binding activity;other molecular function	Pf00118	22948	ENSG00000150753	CCT5	A8JZY8; A8K2X8; B4DYD8; hsa:22948; P48643		Formation of tubulin folding intermediates by CCT/TriC; Cooperation of PDCL (PhLP1) and TRiC/CCT in G-protein beta folding; BBSome-mediated cargo-targeting to cilium; Association of TriC/CCT with target proteins during biosynthesis; Prefoldin mediated transfer of substrate to CCT/TriC; Folding of actin by CCT/TriC	6	0	0.929	0.920823	60.71	106.6	93.4	37.1	37.23	1.25389e+08	1.48342e+08	2.22665e+08	1.41031e+08	1.4972e+08	8.14704e+07	1.73959e+08	1.22484e+08	1.44046e+08	1.3578e+08	2.78889e+08	3.09381e+08
High	Master Protein	Q9Y4G6	Talin-2 OS=Homo sapiens OX=9606 GN=TLN2 PE=1 SV=4	0	FALSE	264.867	29	51	59	755	38	2542	271.4	5.57	330283	2.3	49	3	cell adhesion;cell organization and biogenesis	plasma membrane;other membranes;cytoskeleton;other cell component	signal transduction activity or receptor binding;cytoskeletal activity;other molecular function	Pf00373, Pf01608, Pf08913, Pf09141, Pf16511	83660	ENSG00000171914	TLN2	A6NLB8; hsa:83660; Q9Y4G6	Focal Adhesion		1	0	0.984	0.986607	61.01	101.2	98.8	24.56	25.89	3.9737e+07	3.74747e+07	3.77585e+07	4.77351e+07	3.77256e+07	3.47498e+07	2.02019e+07	3.3733e+07	3.09316e+07	2.79821e+07	2.68474e+07	2.6768e+07
High	Master Protein	Q15393	Splicing factor 3B subunit 3 OS=Homo sapiens OX=9606 GN=SF3B3 PE=1 SV=4	0	FALSE	274.584	44	38	47	844	38	1217	135.5	5.26	369448	37.52	36	7	RNA metabolism OR transcription;other metabolic processes;other biological processes	nucleus	nucleic acid binding activity;other molecular function	Pf03178, Pf10433	23450	ENSG00000189091	SF3B3	hsa:23450; Q15393; Q6NTI8; Q96GC0; Q9BPY2; Q9UFX7; Q9UJ29	mRNA Processing	mRNA Splicing - Major Pathway; mRNA Splicing - Minor Pathway	3	0	0.968	0.977935	53.19	97.2	102.8	71.6	74.84	4.38031e+07	1.93638e+08	4.13837e+07	6.65735e+07	3.17737e+07	2.36077e+07	3.56249e+07	2.68587e+07	3.52444e+07	4.17112e+07	3.79265e+07	3.93471e+07
High	Master Protein	O60610	Protein diaphanous homolog 1 OS=Homo sapiens OX=9606 GN=DIAPH1 PE=1 SV=2	0	FALSE	244.874	38	38	43	670	38	1272	141.3	5.41	253207	122.12	37	5	cell organization and biogenesis;transport;other biological processes	plasma membrane;other membranes;cytosol;cytoskeleton;nucleus;other cell component	signal transduction activity or receptor binding;cytoskeletal activity;other molecular function	Pf02181, Pf06345, Pf06346, Pf06367, Pf06371	1729	ENSG00000131504	DIAPH1	A6NF18; B7ZKW2; E9PEZ2; hsa:1729; O60610; Q17RN4; Q59FH8; Q9UC76	Regulation of Microtubule Cytoskeleton; AGE/RAGE pathway; Focal Adhesion; Type 2 papillary renal cell carcinoma; Regulation of Actin Cytoskeleton; G13 Signaling Pathway	RHO GTPases Activate Formins; Neutrophil degranulation; ERBB2 Regulates Cell Motility	9	0	0.917	0.908035	65.79	110	90	35.28	32.21	2.00661e+07	1.42152e+07	2.15352e+07	1.32458e+07	1.23189e+07	4.87134e+06	2.15802e+07	1.86814e+07	3.34978e+07	1.88248e+07	3.20365e+07	1.798e+07
High	Master Protein	O60763	General vesicular transport factor p115 OS=Homo sapiens OX=9606 GN=USO1 PE=1 SV=2	0	FALSE	295.675	49	38	50	1065	38	962	107.8	4.91	478795	32.12	38	6	cell organization and biogenesis;transport;signal transduction;other biological processes	other membranes;cytosol;ER/Golgi;nucleus;other cell component		Pf04869, Pf04871, Pf18770	8615	ENSG00000138768	USO1	B2RAQ0; hsa:8615; O60763; Q6PK63; Q86TB8; Q8N592		COPI-mediated anterograde transport; COPII-mediated vesicle transport; Golgi Cisternae Pericentriolar Stack Reorganization	3	0	1.179	0.688803	54.03	93.2	106.8	23.79	27.4	3.99935e+07	5.44788e+07	3.70629e+07	2.37085e+07	3.91823e+07	2.0666e+07	3.15051e+07	3.57993e+07	3.39761e+07	4.16589e+07	4.31113e+07	3.18185e+07
High	Master Protein	P00450	Ceruloplasmin OS=Homo sapiens OX=9606 GN=CP PE=1 SV=1	0	FALSE	367.556	54	38	51	1049	38	1065	122.1	5.72	454711	35.1	37	6	protein metabolism;other metabolic processes;transport;other biological processes	non-structural extracellular;plasma membrane;other membranes;ER/Golgi	other molecular function	Pf00394, Pf07731, Pf07732	1356	ENSG00000047457	CP	hsa:1356; P00450; Q14063; Q2PP18; Q9UKS4	Ferroptosis; Neurodegeneration with brain iron accumulation (NBIA) subtypes pathway	Regulation of Insulin-like Growth Factor (IGF) transport and uptake by Insulin-like Growth Factor Binding Proteins (IGFBPs); Post-translational protein phosphorylation; Metal ion SLC transporters; Iron uptake and transport; Defective SLC40A1 causes hemochromatosis 4 (HFE4) (macrophages); Defective CP causes aceruloplasminemia (ACERULOP)	8	0	1.233	0.459132	74.85	90.4	109.6	32.6	58.55	2.63034e+07	4.03222e+07	3.1367e+07	4.76994e+07	6.99187e+07	5.40168e+07	5.85819e+07	4.52451e+07	4.99686e+07	3.39722e+07	3.62575e+07	5.29626e+07
High	Master Protein	Q14008	Cytoskeleton-associated protein 5 OS=Homo sapiens OX=9606 GN=CKAP5 PE=1 SV=3	0	FALSE	161.848	25	38	51	387	38	2032	225.4	7.8	115320	8.69	37	4	cell cycle OR cell proliferation;cell organization and biogenesis;transport;other biological processes	plasma membrane;other membranes;cytosol;cytoskeleton;nucleus;other cell component	cytoskeletal activity;other molecular function	Pf02985, Pf12348	9793	ENSG00000175216	CKAP5	hsa:9793; Q05D70; Q0VAX7; Q0VAX8; Q14008; Q14668; Q2TA89; Q6NSH4		Separation of Sister Chromatids; Regulation of PLK1 Activity at G2/M Transition; Resolution of Sister Chromatid Cohesion; RHO GTPases Activate Formins; EML4 and NUDC in mitotic spindle formation; Amplification of signal from unattached kinetochores via a MAD2 inhibitory signal; Recruitment of NuMA to mitotic centrosomes; Loss of Nlp from mitotic centrosomes; Recruitment of mitotic centrosome prot…	13	0	0.969	0.978031	58.03	96.4	103.6	17.27	16.55	5.81918e+07	6.43022e+07	4.47615e+07	4.17617e+07	5.15717e+07	4.44477e+07	5.91558e+07	3.65552e+07	5.43002e+07	5.11068e+07	6.84234e+07	5.83815e+07
High	Master Protein	K7EKE6	Lon protease homolog, mitochondrial OS=Homo sapiens OX=9606 GN=LONP1 PE=1 SV=1	0	FALSE	237.311	64	38	48	812	38	845	95.1	6.27	330629	43.51	38	3	cell organization and biogenesis;protein metabolism;other metabolic processes;stress response	cytosol;mitochondrion;nucleus	nucleic acid binding activity;other molecular function	Pf00004, Pf02190, Pf05362		ENSG00000196365	LONP1	K7EKE6			0	0	1.14	0.820173	63.81	96.2	103.8	37.62	35.66	5.98441e+07	3.43631e+07	3.95962e+07	1.78932e+07	2.30593e+07	1.1963e+07	4.75459e+07	4.42853e+07	2.40608e+07	4.15936e+07	5.95749e+07	2.30204e+07
High	Master Protein	J3KR24	Isoleucyl-tRNA synthetase OS=Homo sapiens OX=9606 GN=IARS1 PE=1 SV=1	0	FALSE	218.141	42	38	45	826	38	1152	131.7	6.11	328338	3.61	38	4	protein metabolism;RNA metabolism OR transcription;other metabolic processes	cytosol	nucleic acid binding activity;other molecular function	Pf00133, Pf08264		ENSG00000196305	IARS1	J3KR24	Amino Acid metabolism		1	0	1.053	0.970791	55.62	97.1	102.9	35.1	29.9	2.90007e+07	2.35622e+07	2.14939e+07	1.20395e+07	2.11498e+07	1.14378e+07	2.56312e+07	1.0122e+07	3.19535e+07	2.20024e+07	3.4351e+07	2.79956e+07
High	Master Protein	P06733	Alpha-enolase OS=Homo sapiens OX=9606 GN=ENO1 PE=1 SV=2	0	FALSE	605.752	76	48	84	7870	38	434	47.1	7.39	3340881	1436.67	48	11	other metabolic processes;other biological processes	plasma membrane;other membranes;cytosol;cytoskeleton;other cell component	nucleic acid binding activity;other molecular function	Pf00113, Pf03952	2023	ENSG00000074800	ENO1	B2RD59; hsa:2023; P06733; P22712; Q16704; Q4TUS4; Q53FT9; Q53HR3; Q658M5; Q6GMP2; Q71V37; Q7Z3V6; Q8WU71; Q96GV1; Q9BT62; Q9UCH6; Q9UM55	Pathways in clear cell renal cell carcinoma; Metabolic reprogramming in colon cancer; Computational Model of Aerobic Glycolysis; IL-18 signaling pathway; Glycolysis and Gluconeogenesis	Glycolysis; Gluconeogenesis; Manipulation of host energy metabolism	8	11	1.046	0.978917	63.49	103.2	96.8	31.08	35.29	1.04899e+09	9.72611e+08	8.65684e+08	6.59663e+08	6.48266e+08	3.0381e+08	1.02844e+09	5.99618e+08	1.1156e+09	6.69174e+08	1.27857e+09	9.33386e+08
High	Master Protein	P15144	Aminopeptidase N OS=Homo sapiens OX=9606 GN=ANPEP PE=1 SV=4	0	FALSE	286.426	47	38	48	439	38	967	109.5	5.48	185329	23.45	37	3	protein metabolism;other metabolic processes;transport;developmental processes;other biological processes	non-structural extracellular;plasma membrane;other membranes;ER/Golgi;other cell component	other molecular function	Pf01433, Pf11838, Pf17900	290	ENSG00000166825	ANPEP	hsa:290; P15144; Q16728; Q6GT90; Q8IUK3; Q8IVH3; Q9UCE0	Glutathione metabolism; Cardiac Progenitor Differentiation	Neutrophil degranulation; Metabolism of Angiotensinogen to Angiotensins	4	0	1.08	0.930864	89.59	89.5	110.5	68.83	53.34	1.96799e+07	3.51804e+07	2.38995e+07	4.65655e+07	2.15715e+07	8.19125e+06	2.26052e+07	2.11123e+07	3.99071e+07	1.46917e+07	7.50618e+07	2.07244e+07
High	Master Protein	P04075	Fructose-bisphosphate aldolase A OS=Homo sapiens OX=9606 GN=ALDOA PE=1 SV=2	0	FALSE	629.817	83	46	72	3675	37	364	39.4	8.09	1640098	576.69	46	10	cell organization and biogenesis;other metabolic processes;transport;other biological processes	non-structural extracellular;cytosol;cytoskeleton;other cell component	cytoskeletal activity;other molecular function	Pf00274	226	ENSG00000149925	ALDOA	B4DXI7; hsa:226; P04075; Q6FH76; Q6FI10; Q96B15; Q9BWD9; Q9UCN2	VEGFA-VEGFR2 Signaling Pathway; Pathways in clear cell renal cell carcinoma; Computational Model of Aerobic Glycolysis; Glycolysis and Gluconeogenesis; Sudden Infant Death Syndrome (SIDS) Susceptibility Pathways	Neutrophil degranulation; Glycolysis; Platelet degranulation ; Gluconeogenesis	9	10	0.991	0.99052	71.92	105.3	94.7	30.75	34.47	5.33375e+08	7.74678e+08	4.25026e+08	4.96855e+08	4.00688e+08	2.32373e+08	5.2922e+08	3.11842e+08	5.32521e+08	3.28555e+08	4.62251e+08	4.39854e+08
High	Master Protein	Q12906	Interleukin enhancer-binding factor 3 OS=Homo sapiens OX=9606 GN=ILF3 PE=1 SV=3	0	FALSE	307.878	55	42	50	1284	37	894	95.3	8.76	555501	1.72	42	5	protein metabolism;other metabolic processes;stress response;other biological processes	mitochondrion;nucleus;other cell component	nucleic acid binding activity	Pf00035, Pf07528	3609	ENSG00000129351	ILF3	A8K6F2; G5E9M5; hsa:3609; O43409; Q12906; Q6P1X1; Q86XY7; Q99544; Q99545; Q9BZH4; Q9BZH5; Q9NQ95; Q9NQ96; Q9NQ97; Q9NQ98; Q9NQ99; Q9NQA0; Q9NQA1; Q9NQA2; Q9NRN2; Q9NRN3; Q9NRN4; Q9UMZ9; Q9UN00; Q9UN84; Q9UNA2			0	5	1.058	0.971434	66.46	101.1	98.9	33.88	32.75	1.02038e+08	9.47317e+07	7.36938e+07	5.17619e+07	3.31311e+07	3.18143e+07	7.47699e+07	6.44396e+07	7.20419e+07	1.11765e+08	8.95798e+07	7.01791e+07
High	Master Protein	P11216	Glycogen phosphorylase, brain form OS=Homo sapiens OX=9606 GN=PYGB PE=1 SV=5	0	FALSE	477.276	58	47	60	1637	37	843	96.6	6.86	720245	70.78	47	5	other metabolic processes;transport	non-structural extracellular;other cytoplasmic organelle;other cell component	other molecular function	Pf00343	5834	ENSG00000100994	PYGB	hsa:5834; P11216; Q96AK1; Q9NPX8	IL-18 signaling pathway; Glycogen Synthesis and Degradation	Neutrophil degranulation; Glycogen breakdown (glycogenolysis)	4	11	0.952	0.960054	84.6	99.1	100.9	53	49.86	1.00016e+08	4.24861e+07	8.75245e+07	8.9808e+07	1.50315e+08	8.28654e+07	6.7079e+07	2.08699e+07	2.49095e+08	1.44998e+08	1.39784e+08	5.0913e+07
High	Master Protein	O00429	Dynamin-1-like protein OS=Homo sapiens OX=9606 GN=DNM1L PE=1 SV=2	0	FALSE	255.238	68	37	38	643	37	736	81.8	6.81	299389	5.13	37	1	cell organization and biogenesis;stress response;transport;developmental processes;signal transduction;other biological processes	plasma membrane;other membranes;cytosol;cytoskeleton;mitochondrion;ER/Golgi;other cytoplasmic organelle;other cell component	enzyme regulator activity;cytoskeletal activity;other molecular function	Pf00350, Pf01031, Pf02212	10059	ENSG00000087470	DNM1L	A8K4X9; B4DGC9; B4DSU8; G8JLD5; hsa:10059; J3KPI2; O00429; O14541; O60709; Q59GN9; Q7L6B3; Q8TBT7; Q9BWM1; Q9Y5J2	Synaptic Vesicle Pathway	Apoptotic execution phase	2	0	0.911	0.885844	62.24	105.1	94.9	47.89	50.65	3.0484e+07	2.1882e+07	6.08195e+07	1.44907e+07	1.37423e+07	1.25272e+07	1.70779e+07	1.79965e+07	1.73791e+07	1.59639e+07	2.22731e+07	1.88684e+07
High	Master Protein	Q04637	Eukaryotic translation initiation factor 4 gamma 1 OS=Homo sapiens OX=9606 GN=EIF4G1 PE=1 SV=4	0	FALSE	256.027	31	41	50	793	37	1599	175.4	5.33	343438	7.03	40	5	protein metabolism;RNA metabolism OR transcription;other metabolic processes;stress response;other biological processes	cytosol;translational apparatus;nucleus;other cell component	nucleic acid binding activity;other molecular function	Pf02020, Pf02847, Pf02854	1981	ENSG00000114867	EIF4G1	D3DNT2; D3DNT4; D3DNT5; E9PFM1; G5E9S1; hsa:1981; O43177; O95066; Q04637; Q5HYG0; Q6ZN21; Q8N102	Translation Factors; VEGFA-VEGFR2 Signaling Pathway; Viral Acute Myocarditis; Fragile X Syndrome ; Translation inhibitors in chronically activated PDGFRA cells	Deadenylation of mRNA; Regulation of expression of SLITs and ROBOs; L13a-mediated translational silencing of Ceruloplasmin expression; Translation initiation complex formation; Ribosomal scanning and start codon recognition; GTP hydrolysis and joining of the 60S ribosomal subunit; Nonsense Mediated Decay (NMD) enhanced by the Exon Junction Complex (EJC); Nonsense Mediated Decay (NMD) independent …	17	4	0.956	0.960639	64.73	104.2	95.8	39.48	38.27	5.43744e+07	4.0012e+07	3.38412e+07	2.35852e+07	1.54561e+07	7.26594e+06	4.65805e+07	4.94453e+07	2.92314e+07	3.83024e+07	5.24309e+07	3.3668e+07
High	Master Protein	P42224	Signal transducer and activator of transcription 1-alpha/beta OS=Homo sapiens OX=9606 GN=STAT1 PE=1 SV=2	0	FALSE	423.612	63	37	63	1575	37	750	87.3	6.05	693751	71.19	35	12	cell cycle OR cell proliferation;stress response;developmental processes;signal transduction;other biological processes	cytosol;nucleus;other cell component	signal transduction activity or receptor binding;nucleic acid binding activity;other molecular function	Pf00017, Pf01017, Pf02864, Pf02865, Pf12162	6772	ENSG00000115415	STAT1	A8K989; B2RCA0; D2KFR8; D3DPI7; hsa:6772; P42224; Q53S88; Q53XW4; Q68D00; Q9UDL5	IL-5 Signaling Pathway; Regulation of toll-like receptor signaling pathway; RANKL/RANK (Receptor activator of NFKB (ligand)) Signaling Pathway; Human Thyroid Stimulating Hormone (TSH) signaling pathway; Leptin signaling pathway; Prolactin Signaling Pathway; IL-7 Signaling Pathway; Type III interferon signaling; IL-9 Signaling Pathway; Thymic Stromal LymphoPoietin (TSLP) Signaling Pathway; AGE/RAG…	Signaling by SCF-KIT; Signaling by phosphorylated juxtamembrane, extracellular and kinase domain KIT mutants; Interleukin-4 and Interleukin-13 signaling; Regulation of RUNX2 expression and activity; ISG15 antiviral mechanism; Downstream signal transduction; Signaling by PDGFRA transmembrane, juxtamembrane and kinase domain mutants; Signaling by PDGFRA extracellular domain mutants; Growth hormone …	63	0	1.062	0.969086	94.7	92.4	107.6	56.02	60.76	1.36637e+08	1.09867e+08	1.53417e+08	4.88268e+07	8.34602e+07	2.26263e+07	1.47999e+08	6.96675e+07	8.18876e+07	4.955e+07	1.46888e+08	8.32352e+07
High	Master Protein	P35221	Catenin alpha-1 OS=Homo sapiens OX=9606 GN=CTNNA1 PE=1 SV=1	0	FALSE	517.332	68	49	77	1709	37	906	100	6.29	819245	160.12	48	11	cell adhesion;cell organization and biogenesis;stress response;developmental processes;other biological processes	plasma membrane;other membranes;cytosol;cytoskeleton;other cell component	cytoskeletal activity;other molecular function	Pf01044	1495	ENSG00000044115	CTNNA1	hsa:1495; P35221; Q12795; Q8N1C0	Arrhythmogenic Right Ventricular Cardiomyopathy; Apoptosis-related network due to altered Notch3 in ovarian cancer; VEGFA-VEGFR2 Signaling Pathway; White fat cell differentiation; Endometrial cancer; Mechanoregulation and pathology of YAP/TAZ via Hippo and non-Hippo mechanisms; Hippo-Merlin Signaling Dysregulation	RHO GTPases activate IQGAPs; Myogenesis; VEGFR2 mediated vascular permeability; Adherens junctions interactions	11	13	0.948	0.95196	66.14	105.6	94.4	39.02	29.85	1.69779e+08	1.28788e+08	1.2986e+08	6.6595e+07	9.63726e+07	4.18312e+07	1.41708e+08	2.19164e+08	1.08128e+08	2.37633e+08	1.46842e+08	7.70759e+07
High	Master Protein	P20700	Lamin-B1 OS=Homo sapiens OX=9606 GN=LMNB1 PE=1 SV=2	0	FALSE	385.682	66	40	55	1798	37	586	66.4	5.16	910478	122.03	39	6	signal transduction	other membranes;cytoskeleton;nucleus	nucleic acid binding activity;other molecular function	Pf00038, Pf00932	4001	ENSG00000113368	LMNB1	B2R6J6; hsa:4001; P20700; Q3SYN7; Q96EI6	Fas Ligand (FasL) pathway and Stress induction of Heat Shock Proteins (HSP) regulation	Gene and protein expression by JAK-STAT signaling after Interleukin-12 stimulation; Deregulated CDK5 triggers multiple neurodegenerative pathways in Alzheimer's disease models; Meiotic synapsis; Initiation of Nuclear Envelope (NE) Reformation; Depolymerisation of the Nuclear Lamina; Breakdown of the nuclear lamina; Formation of Senescence-Associated Heterochromatin Foci (SAHF)	9	0	0.982	0.982706	70.1	98	102	41.81	29.27	2.04778e+08	1.60979e+08	1.52912e+08	8.52401e+07	8.13889e+07	5.74642e+07	2.11784e+08	1.79119e+08	1.14677e+08	2.44928e+08	1.89469e+08	1.28251e+08
High	Master Protein	P07237	Protein disulfide-isomerase OS=Homo sapiens OX=9606 GN=P4HB PE=1 SV=3	0	FALSE	473.076	75	38	53	3354	37	508	57.1	4.87	1557879	137.2	37	7	cell organization and biogenesis;protein metabolism;other metabolic processes;stress response;signal transduction;other biological processes	non-structural extracellular;plasma membrane;other membranes;cytosol;cytoskeleton;ER/Golgi;other cell component	signal transduction activity or receptor binding;cytoskeletal activity;other molecular function	Pf00085, Pf13848	5034	ENSG00000185624	P4HB	B2RDQ2; hsa:5034; P07237; P30037; P32079; Q15205; Q6LDE5	VEGFA-VEGFR2 Signaling Pathway; Type I collagen synthesis in the context of Osteogenesis imperfecta	Hedgehog ligand biogenesis; Regulation of Insulin-like Growth Factor (IGF) transport and uptake by Insulin-like Growth Factor Binding Proteins (IGFBPs); Post-translational protein phosphorylation; Collagen biosynthesis and modifying enzymes; Detoxification of Reactive Oxygen Species; Interleukin-12 signaling; Interleukin-23 signaling; Chylomicron assembly; VLDL assembly	11	0	1.2	0.602475	64	87.6	112.4	35.81	40.37	3.07724e+08	4.31209e+08	2.83859e+08	2.24284e+08	3.13646e+08	1.64401e+08	3.22454e+08	5.15768e+08	3.57225e+08	3.86253e+08	7.49063e+08	3.10325e+08
High	Master Protein	P53618	Coatomer subunit beta OS=Homo sapiens OX=9606 GN=COPB1 PE=1 SV=3	0	FALSE	320.867	51	37	47	1213	37	953	107.1	6.05	517150	23.29	37	6	transport;other biological processes	plasma membrane;other membranes;cytosol;ER/Golgi;other cell component	other molecular function	Pf01602, Pf07718, Pf14806	1315	ENSG00000129083	COPB1	D3DQX0; hsa:1315; P53618; Q6GTT7; Q9NTK2; Q9UNW7		COPI-dependent Golgi-to-ER retrograde traffic; Neutrophil degranulation; COPI-mediated anterograde transport	3	0	1.049	0.978698	58.36	97.3	102.7	31.57	24.37	7.60224e+07	9.33475e+07	6.97898e+07	4.44933e+07	8.05554e+07	5.60783e+07	5.00986e+07	4.11532e+07	8.06925e+07	4.48598e+07	7.05526e+07	6.90336e+07
High	Master Protein	P14923	Junction plakoglobin OS=Homo sapiens OX=9606 GN=JUP PE=1 SV=3	0	FALSE	396.357	74	42	56	1172	37	745	81.7	6.14	544173	29.71	38	11	cell adhesion;cell organization and biogenesis;transport;developmental processes;other biological processes	non-structural extracellular;plasma membrane;other membranes;cytosol;cytoskeleton;nucleus;other cell component	signal transduction activity or receptor binding;other molecular function	Pf00514	3728	ENSG00000173801	JUP	hsa:3728; P14923; Q15093; Q15151; Q7L3S5; Q86W21; Q9BWC4; Q9HCX9	Arrhythmogenic Right Ventricular Cardiomyopathy; Corticotropin-releasing hormone signaling pathway; Ectoderm Differentiation; Ectoderm Differentiation; Epithelial to mesenchymal transition in colorectal cancer	Neutrophil degranulation; Formation of the cornified envelope; VEGFR2 mediated vascular permeability; Adherens junctions interactions	10	5	0.693	0.0123004	72.35	121.8	78.2	49.69	45.35	7.76369e+07	8.95686e+07	8.91889e+07	3.48033e+07	4.3379e+07	2.9029e+07	6.85732e+07	2.73455e+07	7.33735e+07	8.14108e+07	5.34689e+07	5.8719e+07
High	Master Protein	Q9Y6C2	EMILIN-1 OS=Homo sapiens OX=9606 GN=EMILIN1 PE=1 SV=3	0	FALSE	289.746	48	37	43	859	37	1016	106.6	5.17	432052	33.24	35	7	cell adhesion;cell organization and biogenesis;developmental processes;other biological processes	non-structural extracellular;extracellular matrix;plasma membrane;other membranes;other cell component	signal transduction activity or receptor binding;extracellular structural activity;other molecular function	Pf00386, Pf01391, Pf07546	11117	ENSG00000138080	EMILIN1	A0A0C4DFX3; A5PL03; H0Y7A0; hsa:11117; Q53SY9; Q96G58; Q96IH6; Q9UG76; Q9Y6C2		Molecules associated with elastic fibres	1	0	1.04	0.982706	86.28	92	108	62.07	51.19	7.79685e+07	1.00315e+08	1.10718e+08	2.22639e+08	1.19038e+08	9.57361e+07	3.18419e+07	4.0186e+07	7.48287e+07	4.37446e+07	3.54557e+07	4.39401e+07
High	Master Protein	O00159	Unconventional myosin-Ic OS=Homo sapiens OX=9606 GN=MYO1C PE=1 SV=4	0	FALSE	237.57	44	39	43	755	36	1063	121.6	9.41	317606	5.01	39	3	cell organization and biogenesis;stress response;transport;signal transduction;other biological processes	plasma membrane;other membranes;cytosol;cytoskeleton;nucleus;other cell component	signal transduction activity or receptor binding;cytoskeletal activity;other molecular function	Pf00063, Pf00612, Pf06017	4641	ENSG00000197879	MYO1C	hsa:4641; O00159; Q4LE56; Q6NVJ7; Q86Y95	VEGFA-VEGFR2 Signaling Pathway; Insulin Signaling	Regulation of actin dynamics for phagocytic cup formation; FCGR3A-mediated phagocytosis; Translocation of SLC2A4 (GLUT4) to the plasma membrane	5	2	0.889	0.793408	68.16	102.2	97.8	31.09	26.55	4.25606e+07	5.68394e+07	5.95701e+07	7.0536e+07	4.60726e+07	3.77343e+07	3.27786e+07	2.25991e+07	5.78096e+07	2.53658e+07	4.04614e+07	5.00011e+07
High	Master Protein	A0A6I8PIV1	Leucyl-tRNA synthetase OS=Homo sapiens OX=9606 GN=LARS1 PE=1 SV=1	0	FALSE	185.826	39	36	37	537	36	1175	134.3	7.2	209433	2.77	36	1						ENSG00000133706	LARS1	A0A6I8PIV1			0	0	0.973	0.982706	53.89	97.2	102.8	38.25	31.63	3.20017e+07	1.73138e+07	1.77672e+07	1.33467e+07	1.23727e+07	8.55352e+06	2.69937e+07	7.28044e+06	2.86148e+07	1.26598e+07	3.17295e+07	1.534e+07
High	Master Protein	Q16531	DNA damage-binding protein 1 OS=Homo sapiens OX=9606 GN=DDB1 PE=1 SV=1	0	FALSE	246.407	39	37	43	978	36	1140	126.9	5.26	452197	25.31	37	5	cell-cell signaling;cell organization and biogenesis;protein metabolism;DNA metabolism;other metabolic processes;stress response;signal transduction;other biological processes	nucleus;other cell component	nucleic acid binding activity;other molecular function	Pf03178, Pf10433	1642	ENSG00000167986	DDB1	A6NG77; B2R648; B4DG00; hsa:1642; O15176; Q13289; Q16531; Q58F96	Hippo-Merlin Signaling Dysregulation; Hepatitis B infection; Nucleotide Excision Repair; DNA Repair Pathways Full Network	Neddylation; Formation of TC-NER Pre-Incision Complex; Dual incision in TC-NER; Gap-filling DNA repair synthesis and ligation in TC-NER; Formation of Incision Complex in GG-NER; Recognition of DNA damage by PCNA-containing replication complex; DNA Damage Recognition in GG-NER; Dual Incision in GG-NER	13	1	0.956	0.968187	51.97	99.5	100.5	29.52	27.22	3.71e+07	5.14104e+07	4.90548e+07	2.6766e+07	3.99349e+07	2.51943e+07	4.25132e+07	2.43366e+07	4.11895e+07	4.93812e+07	4.21393e+07	3.78581e+07
High	Master Protein	P54886	Delta-1-pyrroline-5-carboxylate synthase OS=Homo sapiens OX=9606 GN=ALDH18A1 PE=1 SV=2	0	FALSE	270.052	57	36	44	807	36	795	87.2	7.12	349166	2.7	36	3	other metabolic processes	other membranes;mitochondrion	kinase activity;other molecular function	Pf00171, Pf00696	5832	ENSG00000059573	ALDH18A1	B2R5Q4; B7Z350; B7Z5X8; B7ZLP1; D3DR44; hsa:5832; O95952; P54886; Q3KQU2; Q5T566; Q5T567; Q9UM72	Amino Acid metabolism		1	0	0.967	0.97676	69.39	97	103	34.21	35.2	7.83692e+07	9.05155e+07	4.37282e+07	4.7352e+07	7.39064e+07	4.31024e+07	5.34358e+07	2.64326e+07	4.39432e+07	3.89355e+07	5.7971e+07	5.03117e+07
High	Master Protein	Q9NSE4	Isoleucine--tRNA ligase, mitochondrial OS=Homo sapiens OX=9606 GN=IARS2 PE=1 SV=2	0	FALSE	244.868	52	36	40	863	36	1012	113.7	7.2	320036	38.83	35	5	protein metabolism;RNA metabolism OR transcription;other metabolic processes	cytosol;mitochondrion	nucleic acid binding activity;other molecular function	Pf00133, Pf06827, Pf08264	55699	ENSG00000067704	IARS2	B2RPG8; hsa:55699; Q1M2P9; Q6PI85; Q7L439; Q86WU9; Q96D91; Q9H9Q8; Q9NSE4; Q9NW42		Mitochondrial tRNA aminoacylation	1	0	1.044	0.982385	59.61	97.8	102.2	32.29	32.15	5.09149e+07	3.5535e+07	3.22088e+07	2.52422e+07	2.75317e+07	2.28263e+07	2.66096e+07	1.83453e+07	3.40607e+07	3.32037e+07	4.29218e+07	4.18774e+07
High	Master Protein	O14980	Exportin-1 OS=Homo sapiens OX=9606 GN=XPO1 PE=1 SV=1	0	FALSE	249.584	43	36	42	772	36	1071	123.3	6.06	358301	12.59	34	7	transport;other biological processes	other membranes;cytosol;nucleus;other cell component	nucleic acid binding activity;other molecular function	Pf03810, Pf08389, Pf08767, Pf18777, Pf18784, Pf18787	7514	ENSG00000082898	XPO1	A6NL14; A8K1K5; D6W5E2; hsa:7514; O14980; Q63HP8; Q68CP3; Q99433	eIF5A regulation in response to inhibition of the nuclear export system	Separation of Sister Chromatids; Resolution of Sister Chromatid Cohesion; RHO GTPases Activate Formins; EML4 and NUDC in mitotic spindle formation; Amplification of signal from unattached kinetochores via a MAD2 inhibitory signal; MAPK6/MAPK4 signaling; Rev-mediated nuclear export of HIV RNA; NEP/NS2 Interacts with the Cellular Export Machinery; Deactivation of the beta-catenin transactivating co…	15	0	0.936	0.937107	58.82	102.4	97.6	35.03	30.05	2.8377e+07	4.20731e+07	2.93793e+07	1.76968e+07	2.20291e+07	1.61307e+07	2.47706e+07	1.74318e+07	3.193e+07	2.79547e+07	2.84744e+07	4.30673e+07
High	Master Protein	P47897	Glutamine--tRNA ligase OS=Homo sapiens OX=9606 GN=QARS1 PE=1 SV=1	0	FALSE	250.466	61	36	41	712	36	775	87.7	7.15	288069	212.67	35	3	protein metabolism;RNA metabolism OR transcription;other metabolic processes;developmental processes;other biological processes	cytosol;mitochondrion;other cell component	enzyme regulator activity;other molecular function	Pf00749, Pf03950, Pf04557, Pf04558	5859	ENSG00000172053	QARS1	B4DWJ2; hsa:5859; P47897		Selenoamino acid metabolism; Cytosolic tRNA aminoacylation; Mitochondrial tRNA aminoacylation	3	0	0.962	0.970791	59.13	101.2	98.8	25.57	25.04	4.39215e+07	4.76337e+07	4.63568e+07	3.58675e+07	3.01917e+07	1.67111e+07	4.15011e+07	2.85252e+07	4.22828e+07	3.09818e+07	5.39719e+07	5.37354e+07
High	Master Protein	P49748	Very long-chain specific acyl-CoA dehydrogenase, mitochondrial OS=Homo sapiens OX=9606 GN=ACADVL PE=1 SV=1	0	FALSE	309.113	63	36	44	1244	36	655	70.3	8.75	578573	147.18	36	7	other metabolic processes;stress response;signal transduction;other biological processes	other membranes;cytosol;mitochondrion;nucleus	other molecular function	Pf00441, Pf02770, Pf02771	37	ENSG00000072778	ACADVL	B4DEB6; F5H2A9; hsa:37; O76056; P49748; Q8WUL0	Fatty Acid Beta Oxidation; Mitochondrial LC-Fatty Acid Beta-Oxidation	XBP1(S) activates chaperone genes; Beta oxidation of palmitoyl-CoA to myristoyl-CoA	4	0	1.233	0.459938	60.47	89.9	110.1	27.14	36.47	6.2143e+07	6.13753e+07	7.00765e+07	6.38822e+07	6.68737e+07	3.49463e+07	7.05519e+07	4.0521e+07	6.92551e+07	3.38878e+07	5.74932e+07	4.70049e+07
High	Master Protein	P54136	Arginine--tRNA ligase, cytoplasmic OS=Homo sapiens OX=9606 GN=RARS1 PE=1 SV=2	0	FALSE	245.533	64	36	43	791	36	660	75.3	6.68	345617	26.68	36	3	protein metabolism;RNA metabolism OR transcription;other metabolic processes	cytosol;nucleus;other cell component	nucleic acid binding activity;other molecular function	Pf00750, Pf03485, Pf05746	5917	ENSG00000113643	RARS1	B2RBS9; hsa:5917; P54136; Q53GY4; Q9BWA1	Amino Acid metabolism	Selenoamino acid metabolism; Cytosolic tRNA aminoacylation	3	0	1.012	0.999764	57.24	100.7	99.3	24.17	31.98	6.72305e+07	3.66458e+07	6.32218e+07	3.52949e+07	5.79154e+07	4.8277e+07	5.82899e+07	2.79282e+07	6.53113e+07	4.61895e+07	6.15574e+07	4.7915e+07
High	Master Protein	P78347	General transcription factor II-I OS=Homo sapiens OX=9606 GN=GTF2I PE=1 SV=2	0	FALSE	234.138	48	36	39	646	36	998	112.3	6.39	282964	53.9	35	3	RNA metabolism OR transcription;other metabolic processes;other biological processes	nucleus;other cell component	nucleic acid binding activity;other molecular function	Pf02946	2969	ENSG00000263001	GTF2I	hsa:2969; O14743; O15359; O43546; O43588; O43589; P78347; Q75M85; Q75M86; Q75M87; Q75M88; Q86U51; Q9BSZ4	B Cell Receptor Signaling Pathway		1	0	0.82	0.418511	65.69	108.1	91.9	39.94	27.5	5.56374e+07	4.26819e+07	3.54086e+07	1.32938e+07	1.57654e+07	1.16456e+07	3.60374e+07	2.74665e+07	3.45646e+07	5.51673e+07	3.23097e+07	3.26958e+07
High	Master Protein	Q9C0C2	182 kDa tankyrase-1-binding protein OS=Homo sapiens OX=9606 GN=TNKS1BP1 PE=1 SV=4	0	FALSE	224.717	36	36	43	403	36	1729	181.7	4.86	178126	21.44	35	7	cell cycle OR cell proliferation;cell organization and biogenesis;DNA metabolism;RNA metabolism OR transcription;other metabolic processes;stress response;signal transduction;other biological processes	cytosol;cytoskeleton;nucleus;other cell component	other molecular function	Pf15327	85456	ENSG00000149115	TNKS1BP1	A7E2F8; hsa:85456; Q6PJ35; Q6ZV74; Q9C0C2	Ciliary landscape	Deadenylation of mRNA; TP53 regulates transcription of additional cell cycle genes whose exact role in the p53 pathway remain uncertain	3	0	1.023	0.982706	64.78	100.8	99.2	51.04	29.3	1.63698e+07	1.08574e+07	1.02276e+07	5.02618e+06	6.9803e+06	3.74843e+06	1.45884e+07	2.74848e+07	1.02964e+07	1.27038e+07	1.13454e+07	5.32983e+06
High	Master Protein	P04040	Catalase OS=Homo sapiens OX=9606 GN=CAT PE=1 SV=3	0	FALSE	410.241	72	36	67	1500	36	527	59.7	7.39	627294	130.24	35	10	cell organization and biogenesis;protein metabolism;other metabolic processes;stress response;transport;developmental processes;other biological processes	non-structural extracellular;plasma membrane;other membranes;cytosol;mitochondrion;ER/Golgi;other cytoplasmic organelle;other cell component	other molecular function	Pf00199, Pf06628	847	ENSG00000121691	CAT	A8K6C0; B2RCZ9; D3DR07; hsa:847; P04040; Q2M1U4; Q4VXX5; Q9BWT9; Q9UC85	Selenium Micronutrient Network; Folate Metabolism; Amyotrophic lateral sclerosis (ALS); Oxidative Stress; Tryptophan metabolism; Genes involved in male infertility; DNA Damage Response (only ATM dependent)	Neutrophil degranulation; Peroxisomal protein import; FOXO-mediated transcription of oxidative stress, metabolic and neuronal genes; Detoxification of Reactive Oxygen Species	11	0	1.104	0.902988	70.99	96.3	103.7	40.91	48.21	5.32647e+07	4.45306e+07	8.61561e+07	9.14797e+07	1.16376e+08	8.23089e+07	6.98367e+07	5.28239e+07	8.24478e+07	8.45839e+07	8.62311e+07	1.28838e+08
High	Master Protein	Q15029	116 kDa U5 small nuclear ribonucleoprotein component OS=Homo sapiens OX=9606 GN=EFTUD2 PE=1 SV=1	0	FALSE	249.163	57	37	43	917	36	972	109.4	5	412920	20.94	37	5	RNA metabolism OR transcription;other metabolic processes;other biological processes	cytosol;nucleus;other cell component	nucleic acid binding activity;other molecular function	Pf00009, Pf00679, Pf03144, Pf03764, Pf14492, Pf16004	9343	ENSG00000108883	EFTUD2	B4DK30; B4DMC0; D3DX58; hsa:9343; K7EJ81; Q15029; Q9BUR0	mRNA Processing; Ciliary landscape	mRNA Splicing - Major Pathway; mRNA Splicing - Minor Pathway	4	0	0.923	0.893491	55.37	109.8	90.2	30.76	31.23	2.9365e+07	4.00894e+07	3.00086e+07	1.70822e+07	2.21403e+07	1.60368e+07	3.18593e+07	2.05284e+07	4.00306e+07	3.11918e+07	4.09387e+07	4.06618e+07
High	Master Protein	Q13423	NAD(P) transhydrogenase, mitochondrial OS=Homo sapiens OX=9606 GN=NNT PE=1 SV=3	0	FALSE	244.094	39	35	41	858	35	1086	113.8	8.09	368749	0	35	2	other metabolic processes;transport;other biological processes	other membranes;mitochondrion	transporter activity;other molecular function	Pf01262, Pf02233, Pf05222, Pf12769	23530	ENSG00000112992	NNT	hsa:23530; Q13423; Q16796; Q2TB60; Q8N3V4		Citric acid cycle (TCA cycle)	1	0	1.13	0.837116	78.57	94.9	105.1	63.98	77.71	4.38658e+07	3.50494e+07	3.69921e+07	2.63768e+07	2.2244e+07	1.51136e+07	2.04401e+07	1.46955e+07	3.89901e+07	2.45345e+07	2.84815e+07	3.16567e+07
High	Master Protein	P28331	NADH-ubiquinone oxidoreductase 75 kDa subunit, mitochondrial OS=Homo sapiens OX=9606 GN=NDUFS1 PE=1 SV=3	0	FALSE	270.756	67	35	41	756	35	727	79.4	6.23	301637	145.36	33	5	cell organization and biogenesis;other metabolic processes;other biological processes	other membranes;mitochondrion	other molecular function	Pf00384, Pf09326, Pf10588, Pf13510	4719	ENSG00000023228; ENSG00000283447	NDUFS1	B4DIN9; B4DJA0; B4DPG1; B4DUC1; E7ENF3; hsa:4719; P28331; Q53TR8; Q8N1C4; Q8TCC9	Electron Transport Chain (OXPHOS system in mitochondria); Nonalcoholic fatty liver disease; Oxidative phosphorylation	Complex I biogenesis	5	0	1.172	0.660086	56.91	91.4	108.6	29.83	63.02	1.89142e+07	2.35104e+07	2.78449e+07	2.24467e+07	3.43617e+07	1.78114e+07	1.83734e+07	1.49322e+07	2.99989e+07	2.44128e+07	1.61643e+07	1.76116e+07
High	Master Protein	P07996	Thrombospondin-1 OS=Homo sapiens OX=9606 GN=THBS1 PE=1 SV=2	0	FALSE	272.665	45	36	57	502	35	1170	129.3	4.94	215875	20.19	34	11	cell adhesion;cell cycle OR cell proliferation;cell organization and biogenesis;protein metabolism;other metabolic processes;stress response;transport;developmental processes;other biological processes	non-structural extracellular;extracellular matrix;plasma membrane;other membranes;cytosol;ER/Golgi;other cell component	signal transduction activity or receptor binding;other molecular function	Pf00090, Pf00093, Pf02412, Pf05735	7057	ENSG00000137801	THBS1	A8K6H4; B4E3J7; B9EGH6; hsa:7057; P07996; Q15667; Q59E99	Human Complement System; Bladder Cancer; Apoptosis-related network due to altered Notch3 in ovarian cancer; miRNA targets in ECM and membrane receptors; Focal Adhesion; TGF-beta Signaling Pathway; Focal Adhesion-PI3K-Akt-mTOR-signaling pathway; PI3K-Akt Signaling Pathway; Inflammatory Response Pathway; Genes involved in male infertility; TGF-beta Receptor Signalling in Skeletal Dysplasias; p53 tr…	Platelet degranulation ; RUNX1 regulates genes involved in megakaryocyte differentiation and platelet function; Defective B3GALTL causes Peters-plus syndrome (PpS); O-glycosylation of TSR domain-containing proteins; Signaling by PDGF; Integrin cell surface interactions; Syndecan interactions	21	1	0.902	0.865043	91.68	105.5	94.5	66.57	87.15	1.788e+07	2.46178e+07	3.23404e+07	1.99778e+07	1.16709e+07	1.89698e+07	3.25488e+07	1.73019e+07	3.28673e+07	2.20142e+07	2.24945e+07	7.50763e+07
High	Master Protein	P19367	Hexokinase-1 OS=Homo sapiens OX=9606 GN=HK1 PE=1 SV=3	0	FALSE	290.333	50	43	51	1149	35	917	102.4	6.8	497531	188.12	42	5	other metabolic processes;stress response;other biological processes	other membranes;cytosol;mitochondrion	kinase activity;other molecular function	Pf00349, Pf03727	3098	ENSG00000156515	HK1	E9PCK0; hsa:3098; O43443; O43444; O75574; P19367; Q5VTC3; Q96HC8; Q9NNZ4; Q9NNZ5	Cori Cycle; Photodynamic therapy-induced HIF-1 survival signaling; Pathways in clear cell renal cell carcinoma; Computational Model of Aerobic Glycolysis; Glycolysis and Gluconeogenesis; Glucuronidation	Glycolysis; Defective HK1 causes hexokinase deficiency (HK deficiency)	8	9	1.114	0.87569	57.37	100.4	99.6	23.58	28.18	3.666e+07	5.30975e+07	5.07033e+07	4.01997e+07	3.103e+07	3.77204e+07	3.02481e+07	2.61832e+07	4.93483e+07	2.42353e+07	4.57629e+07	4.242e+07
High	Master Protein	C9JZR2	Catenin delta-1 OS=Homo sapiens OX=9606 GN=CTNND1 PE=1 SV=2	0	FALSE	324.485	49	35	47	1111	35	938	104.8	6.87	505232	114.82	32	7	cell adhesion	plasma membrane;other membranes;other cell component	other molecular function	Pf00514		ENSG00000198561	CTNND1	C9JZR2; E9PN49			0	0	0.864	0.682115	67.38	103.3	96.7	36.49	35.94	8.10046e+07	5.10696e+07	6.4684e+07	2.88715e+07	4.67721e+07	1.66412e+07	5.35797e+07	7.07638e+07	5.73637e+07	9.5655e+07	6.39425e+07	3.5062e+07
High	Master Protein	P09327	Villin-1 OS=Homo sapiens OX=9606 GN=VIL1 PE=1 SV=4	0	FALSE	280.024	60	35	42	565	35	827	92.6	6.39	249563	27.37	32	8	cell organization and biogenesis;transport;signal transduction;other biological processes	plasma membrane;other membranes;cytoskeleton;other cell component	enzyme regulator activity;cytoskeletal activity;other molecular function	Pf00626, Pf02209	7429	ENSG00000127831	VIL1	B2R9A7; hsa:7429; P09327; Q53S11; Q96AC8	Regulation of Actin Cytoskeleton		1	0	0.584	3.09199e-05	109.77	143.8	56.2	126.52	103.95	8.21058e+07	2.42495e+08	2.0476e+07	1.85829e+07	5.37505e+07	4.52737e+07	4.50369e+07	8.53652e+06	6.56127e+06	1.78509e+07	2.56635e+07	6.00285e+07
High	Master Protein	Q99460	26S proteasome non-ATPase regulatory subunit 1 OS=Homo sapiens OX=9606 GN=PSMD1 PE=1 SV=2	0	FALSE	268.076	54	35	42	945	35	953	105.8	5.39	395885	72.87	35	5	cell-cell signaling;protein metabolism;other metabolic processes;stress response;transport;signal transduction;other biological processes	non-structural extracellular;cytosol;nucleus;other cytoplasmic organelle;other cell component	enzyme regulator activity;other molecular function	Pf01851, Pf13646, Pf18004	5707	ENSG00000173692	PSMD1	B8ZZH9; hsa:5707; Q24JU0; Q53TI2; Q6GMU5; Q6P2P4; Q6PJM7; Q6PKG9; Q86VU1; Q8IV79; Q99460	Proteasome Degradation; Parkin-Ubiquitin Proteasomal System pathway	FCERI mediated NF-kB activation; Downstream TCR signaling; Antigen processing: Ubiquitination & Proteasome degradation; Activation of NF-kappaB in B cells; Oxygen-dependent proline hydroxylation of Hypoxia-inducible Factor Alpha; ER-Phagosome pathway; Cross-presentation of soluble exogenous antigens (endosomes); SCF-beta-TrCP mediated degradation of Emi1; APC/C:Cdc20 mediated degradation of Secur…	59	0	0.988	0.987871	51.51	104.7	95.3	25.41	26.95	4.27997e+07	4.32747e+07	3.04804e+07	2.34752e+07	3.24577e+07	1.42113e+07	3.81565e+07	2.57772e+07	3.54727e+07	2.86079e+07	4.78232e+07	4.0528e+07
High	Master Protein	J3KN16	Proteasome adapter and scaffold protein ECM29 OS=Homo sapiens OX=9606 GN=ECPAS PE=1 SV=1	0	FALSE	144.103	26	35	37	322	35	2017	223.6	8.75	91045	1.64	33	4	cell organization and biogenesis	nucleus;other cell component	other molecular function	Pf12755, Pf13001		ENSG00000136813	ECPAS	J3KN16			0	0	0.983	0.993632	60.23	98.4	101.6	31.58	43.84	8.80196e+06	8.84294e+06	7.8366e+06	3.91897e+06	1.03666e+07	5.97007e+06	8.9154e+06	1.64168e+07	1.69412e+07	8.60796e+06	1.40455e+07	1.08083e+07
High	Master Protein	D6REX3	Protein transport protein Sec31A OS=Homo sapiens OX=9606 GN=SEC31A PE=1 SV=1	0	FALSE	287.567	38	35	45	846	35	1251	136.1	6.98	365330	77.27	33	6	transport	other membranes;cytosol;ER/Golgi;other cell component		Pf12931		ENSG00000138674	SEC31A	D6REX3	Sterol Regulatory Element-Binding Proteins (SREBP) signalling		1	0	1.039	0.982706	62.72	99.5	100.5	30.94	25.69	5.53193e+07	6.33535e+07	4.02495e+07	2.93096e+07	3.62784e+07	2.43561e+07	3.52209e+07	2.55294e+07	4.5291e+07	2.20093e+07	5.12959e+07	4.49899e+07
High	Master Protein	P17655	Calpain-2 catalytic subunit OS=Homo sapiens OX=9606 GN=CAPN2 PE=1 SV=6	0	FALSE	403.376	59	35	47	1214	35	700	79.9	4.98	556211	154.34	35	8	cell organization and biogenesis;protein metabolism;other metabolic processes;stress response;developmental processes;other biological processes	plasma membrane;other membranes;cytosol;cytoskeleton;mitochondrion;ER/Golgi;nucleus;other cytoplasmic organelle;other cell component	cytoskeletal activity;other molecular function	Pf00648, Pf01067, Pf13833	824	ENSG00000162909	CAPN2	A6NDG7; B7ZA96; E7ES58; hsa:824; P17655; Q16738; Q6PJT3; Q8WU26; Q9HBB1	Integrin-mediated Cell Adhesion; Alzheimers Disease; Focal Adhesion; VEGFA-VEGFR2 Signaling Pathway	Degradation of the extracellular matrix; Deregulated CDK5 triggers multiple neurodegenerative pathways in Alzheimer's disease models	6	0	1.065	0.968187	65.43	98	102	36.15	42.72	3.78342e+07	2.27578e+07	6.27969e+07	5.13335e+07	4.64893e+07	3.71446e+07	2.74754e+07	2.18828e+07	3.72595e+07	2.12145e+07	3.72057e+07	2.6155e+07
High	Master Protein	P68871	Hemoglobin subunit beta OS=Homo sapiens OX=9606 GN=HBB PE=1 SV=2	0	FALSE	571.83	96	62	78	19050	35	147	16	7.28	9194763	520.3	62	6	other metabolic processes;stress response;transport;other biological processes	non-structural extracellular;cytosol;other cell component	other molecular function	Pf00042	3043	ENSG00000244734	HBB	A4GX73; B2ZUE0; hsa:3043; P02023; P68871; Q13852; Q14481; Q14510; Q45KT0; Q549N7; Q6FI08; Q6R7N2; Q8IZI1; Q9BX96; Q9UCD6; Q9UCP8; Q9UCP9	Selenium Micronutrient Network; Vitamin B12 Metabolism; Folate Metabolism	Neutrophil degranulation; Scavenging of heme from plasma; Late endosomal microautophagy; Factors involved in megakaryocyte development and platelet production; Chaperone Mediated Autophagy; Erythrocytes take up carbon dioxide and release oxygen; Erythrocytes take up oxygen and release carbon dioxide	10	29	0.898	0.83043	75.09	103.9	96.1	47.61	54.82	7.88169e+09	5.71058e+09	7.24729e+09	1.00279e+10	1.08955e+10	1.16068e+10	1.2457e+10	2.28885e+10	7.76897e+09	1.43493e+10	9.65318e+09	1.70921e+10
High	Master Protein	P08238	Heat shock protein HSP 90-beta OS=Homo sapiens OX=9606 GN=HSP90AB1 PE=1 SV=4	0	FALSE	706.284	70	60	94	5597	35	724	83.2	5.03	2720428	216.35	59	16	cell organization and biogenesis;DNA metabolism;other metabolic processes;stress response;transport;developmental processes;signal transduction;other biological processes	non-structural extracellular;plasma membrane;other membranes;cytosol;nucleus;other cytoplasmic organelle;other cell component	signal transduction activity or receptor binding;enzyme regulator activity;cytoskeletal activity;nucleic acid binding activity;other molecular function	Pf00183, Pf02518	3326	ENSG00000096384	HSP90AB1	B2R5P0; hsa:3326; P08238; Q5T9W7; Q9NQW0; Q9NTK6	Nuclear Receptors Meta-Pathway; NRF2 pathway; Focal Adhesion-PI3K-Akt-mTOR-signaling pathway; PI3K-Akt Signaling Pathway	Regulation of actin dynamics for phagocytic cup formation; The role of GTSE1 in G2/M progression after G2 checkpoint; Neutrophil degranulation; Potential therapeutics for SARS; HSP90 chaperone cycle for steroid hormone receptors (SHR); Aryl hydrocarbon receptor signalling; Estrogen-dependent gene expression; Sema3A PAK dependent Axon repulsion; The NLRP3 inflammasome; Purinergic signaling in leis…	20	27	0.908	0.859009	67.3	105.8	94.2	25.95	30.71	1.48782e+09	1.3326e+09	9.08152e+08	6.01753e+08	6.997e+08	4.7057e+08	9.72254e+08	7.54636e+08	1.01423e+09	9.0688e+08	9.50858e+08	8.71914e+08
High	Master Protein	P29401	Transketolase OS=Homo sapiens OX=9606 GN=TKT PE=1 SV=3	0	FALSE	458.743	71	35	61	1940	35	623	67.8	7.66	895358	303.48	35	5	other metabolic processes;other biological processes	other membranes;cytosol;ER/Golgi;nucleus;other cytoplasmic organelle	other molecular function	Pf00456, Pf02779, Pf02780	7086	ENSG00000163931	TKT	A8K089; B4DE31; E7EPA7; hsa:7086; P29401; Q8TBA3; Q96HH3	Pentose Phosphate Metabolism; VEGFA-VEGFR2 Signaling Pathway; Metabolic reprogramming in colon cancer; Thiamine metabolic pathways	Pentose phosphate pathway; Insulin effects increased synthesis of Xylulose-5-Phosphate	6	0	1.121	0.859512	69.42	96	104	38	34.3	2.13046e+08	1.92916e+08	2.21389e+08	1.52274e+08	1.19906e+08	6.65857e+07	1.60352e+08	7.87384e+07	2.04102e+08	1.25275e+08	1.5838e+08	2.51894e+08
High	Master Protein	P46013	Proliferation marker protein Ki-67 OS=Homo sapiens OX=9606 GN=MKI67 PE=1 SV=2	0	FALSE	131.62	19	35	35	195	35	3256	358.5	9.45	64053	2.38	34	3	cell cycle OR cell proliferation;other biological processes	nucleus;other cell component	nucleic acid binding activity;other molecular function	Pf00498, Pf08065, Pf15276	4288	ENSG00000148773	MKI67	hsa:4288; P46013; Q5VWH2	Primary Focal Segmental Glomerulosclerosis FSGS		1	0	0.916	0.90093	69.38	110.5	89.5	29.64	28.53	3.31833e+07	3.62426e+07	2.32956e+07	1.56754e+07	1.50124e+07	1.47884e+07	2.38287e+07	3.02916e+07	2.43455e+07	2.41723e+07	3.12773e+07	2.02703e+07
High	Master Protein	P23229	Integrin alpha-6 OS=Homo sapiens OX=9606 GN=ITGA6 PE=1 SV=5	0	FALSE	219.005	39	35	39	733	35	1130	126.5	6.61	316541	23.96	34	4	cell adhesion;cell organization and biogenesis;developmental processes;signal transduction;other biological processes	extracellular matrix;plasma membrane;other membranes;other cell component	other molecular function	Pf01839, Pf08441	3655	ENSG00000091409	ITGA6	B2RMU9; B4DG69; B4DKB8; C4AM96; G5E9H1; hsa:3655; P23229; Q08443; Q0MRC7; Q14646; Q16508; Q53RX7; Q59HB7; Q86VL6; Q9UCT1; Q9UN03	Integrin-mediated Cell Adhesion; Arrhythmogenic Right Ventricular Cardiomyopathy; Alpha 6 Beta 4 signaling pathway; Mammary gland development pathway - Embryonic development (Stage 1 of 4); Focal Adhesion; Regulation of Apoptosis by Parathyroid Hormone-related Protein; Focal Adhesion-PI3K-Akt-mTOR-signaling pathway; PI3K-Akt Signaling Pathway; Ebola Virus Pathway on Host; Small cell lung cancer	Laminin interactions; Assembly of collagen fibrils and other multimeric structures; Syndecan interactions; Type I hemidesmosome assembly; Integrin cell surface interactions; Basigin interactions	16	0	0.835	0.532823	70.06	116.9	83.1	44.1	45.6	1.56615e+07	1.17623e+07	2.27333e+07	1.18954e+07	2.36287e+07	1.35827e+07	4.09673e+07	2.41708e+07	2.8624e+07	2.86349e+07	4.29995e+07	3.9114e+07
High	Master Protein	Q92598	Heat shock protein 105 kDa OS=Homo sapiens OX=9606 GN=HSPH1 PE=1 SV=1	0	FALSE	295.239	61	37	46	781	35	858	96.8	5.39	347862	24.48	35	5	stress response;transport;other biological processes	non-structural extracellular;cytosol;cytoskeleton;nucleus;other cell component	enzyme regulator activity;cytoskeletal activity;other molecular function	Pf00012	10808	ENSG00000120694	HSPH1	B4DYH1; hsa:10808; O95739; Q5TBM6; Q5TBM7; Q5TBM8; Q92598; Q9UPC4		Regulation of HSF1-mediated heat shock response; Scavenging by Class F Receptors	2	1	0.914	0.878293	82.66	103.4	96.6	66.27	56.5	5.39984e+07	1.12304e+08	5.57374e+07	3.02862e+07	1.7192e+07	1.27817e+07	2.21813e+07	2.11568e+07	3.3959e+07	2.44115e+07	3.73777e+07	4.28181e+07
High	Master Protein	Q5JRX3	Presequence protease, mitochondrial OS=Homo sapiens OX=9606 GN=PITRM1 PE=1 SV=3	0	FALSE	218.628	48	35	39	402	35	1037	117.3	6.92	162584	35.93	34	5	cell organization and biogenesis;protein metabolism;other metabolic processes;transport;other biological processes	mitochondrion	enzyme regulator activity;other molecular function	Pf00675, Pf05193, Pf08367	10531	ENSG00000107959	PITRM1	B3KMJ6; B4E0J8; C9JSL2; E7ES23; hsa:10531; O95204; Q2M2G6; Q4VBR1; Q5JRW7; Q5JRX3; Q7L5Z7; Q9BSI6; Q9BVJ5; Q9UPP8		Mitochondrial protein import	1	0	1.08	0.920823	69.03	94.1	105.9	57.36	31.49	2.22186e+07	2.97665e+07	2.84219e+07	7.27723e+06	1.08243e+07	7.42059e+06	9.4754e+06	7.57561e+06	1.41341e+07	1.13471e+07	8.9402e+06	1.25923e+07
High	Master Protein	O00410	Importin-5 OS=Homo sapiens OX=9606 GN=IPO5 PE=1 SV=4	0	FALSE	268.918	49	35	40	636	35	1097	123.6	4.94	239679	164.34	33	6	transport;other biological processes	nucleus;other cell component	enzyme regulator activity;other molecular function	Pf02985, Pf18808, Pf18816, Pf18829	3843	ENSG00000065150	IPO5	B4DZA0; hsa:3843; O00410; O15257; Q5T578; Q86XC7		vRNP Assembly	1	0	0.943	0.940442	58.08	107.3	92.7	27.36	29.18	4.13019e+07	3.70019e+07	4.26678e+07	2.12964e+07	2.1939e+07	1.92793e+07	2.99782e+07	3.04155e+07	2.90338e+07	3.46682e+07	4.14744e+07	3.88403e+07
High	Master Protein	P05164	Myeloperoxidase OS=Homo sapiens OX=9606 GN=MPO PE=1 SV=1	0	FALSE	351.732	55	38	52	959	34	745	83.8	8.97	424948	18.84	38	2	cell organization and biogenesis;other metabolic processes;stress response;transport;other biological processes	non-structural extracellular;nucleus;other cytoplasmic organelle;other cell component	other molecular function	Pf03098	4353	ENSG00000005381	MPO	A1L4B8; hsa:4353; P05164; Q14862; Q4PJH5; Q9UCL7	Selenium Micronutrient Network; Vitamin B12 Metabolism; Folate Metabolism; Benzene metabolism	Neutrophil degranulation; Events associated with phagocytolytic activity of PMN cells	6	3	1.098	0.92277	111.55	101.5	98.5	80.85	94.64	7.83868e+07	1.79261e+07	1.2128e+07	4.03983e+07	1.49608e+07	7.37052e+06	7.44768e+07	1.98318e+07	4.53028e+07	3.83413e+07	5.52852e+07	1.28008e+08
High	Master Protein	P07900	Heat shock protein HSP 90-alpha OS=Homo sapiens OX=9606 GN=HSP90AA1 PE=1 SV=5	0	FALSE	628.289	67	57	81	4895	34	732	84.6	5.02	2358909	215.83	56	9	cell cycle OR cell proliferation;cell organization and biogenesis;protein metabolism;DNA metabolism;other metabolic processes;stress response;transport;developmental processes;signal transduction;other biological processes	non-structural extracellular;plasma membrane;other membranes;cytosol;mitochondrion;nucleus;other cytoplasmic organelle;other cell component	enzyme regulator activity;cytoskeletal activity;other molecular function	Pf00183, Pf02518	3320	ENSG00000080824	HSP90AA1	A8K500; B3KPJ9; hsa:3320; P07900; Q2PP14; Q5CAQ6; Q5CAQ7; Q9BVQ5	Nucleotide-binding Oligomerization Domain (NOD) pathway; TNF alpha Signaling Pathway; Corticotropin-releasing hormone signaling pathway; Aryl Hydrocarbon Receptor Netpath; EBV LMP1 signaling; Aryl Hydrocarbon Receptor Pathway; Constitutive Androstane Receptor Pathway; Pregnane X Receptor pathway; Glucocorticoid Receptor Pathway; Nuclear Receptors Meta-Pathway; NRF2 pathway; VEGFA-VEGFR2 Signaling…	Neutrophil degranulation; Regulation of actin dynamics for phagocytic cup formation; Interleukin-4 and Interleukin-13 signaling; Estrogen-dependent gene expression; The role of GTSE1 in G2/M progression after G2 checkpoint; HSP90 chaperone cycle for steroid hormone receptors (SHR); Recruitment of NuMA to mitotic centrosomes; Aggrephagy; Regulation of PLK1 Activity at G2/M Transition; Loss of Nlp …	63	0	0.892	0.801947	67.48	108.8	91.2	30.68	40.97	3.74491e+08	2.91003e+08	2.78869e+08	2.25213e+08	2.13421e+08	1.04016e+08	2.95765e+08	2.43107e+08	2.58959e+08	2.76909e+08	3.69652e+08	3.32043e+08
High	Master Protein	P08575	Receptor-type tyrosine-protein phosphatase C OS=Homo sapiens OX=9606 GN=PTPRC PE=1 SV=3	0	FALSE	172.922	34	34	35	471	34	1306	147.4	6.15	194471	5.47	33	2	cell adhesion;cell cycle OR cell proliferation;cell organization and biogenesis;protein metabolism;other metabolic processes;stress response;transport;developmental processes;signal transduction;other biological processes	plasma membrane;other membranes;other cell component	signal transduction activity or receptor binding;cytoskeletal activity;other molecular function	Pf00041, Pf00102, Pf12453, Pf12567	5788	ENSG00000081237; ENSG00000262418	PTPRC	A0A0A0MT22; A8K7W6; hsa:5788; P08575; Q16614; Q9H0Y6; X6R433	B Cell Receptor Signaling Pathway; T-Cell antigen Receptor (TCR) pathway during Staphylococcus aureus infection; Regulatory circuits of the STAT3 signaling pathway; EPO Receptor Signaling; Interferon type I signaling pathways	Neutrophil degranulation; Phosphorylation of CD3 and TCR zeta chains; Other semaphorin interactions	8	0	1.253	0.34962	68.9	81.5	118.5	35.57	80.34	1.33973e+07	1.51232e+07	2.25589e+07	2.0811e+07	2.37382e+07	9.73882e+06	1.63986e+07	1.42821e+07	1.69096e+07	1.392e+07	2.21439e+07	2.96821e+07
High	Master Protein	Q15582	Transforming growth factor-beta-induced protein ig-h3 OS=Homo sapiens OX=9606 GN=TGFBI PE=1 SV=1	0	FALSE	459.097	65	34	58	1561	34	683	74.6	7.71	637948	294.72	33	9	cell adhesion;cell cycle OR cell proliferation;cell organization and biogenesis;protein metabolism;other metabolic processes;developmental processes;other biological processes	non-structural extracellular;extracellular matrix;plasma membrane;other membranes;ER/Golgi	signal transduction activity or receptor binding;extracellular structural activity;other molecular function	Pf02469	7045	ENSG00000120708	TGFBI	D3DQB1; hsa:7045; O14471; O14472; O14476; O43216; O43217; O43218; O43219; Q15582; Q53XM1		Amyloid fiber formation	1	0	0.944	0.943984	83.56	105.4	94.6	48.05	50.41	1.01741e+08	1.27422e+08	8.90034e+07	1.07548e+08	1.17272e+08	1.62333e+08	5.58695e+07	1.77018e+07	7.5731e+07	5.56047e+07	5.53741e+07	6.96225e+07
High	Master Protein	Q92878	DNA repair protein RAD50 OS=Homo sapiens OX=9606 GN=RAD50 PE=1 SV=1	0	FALSE	141.421	30	34	34	344	34	1312	153.8	6.89	122106		34		cell cycle OR cell proliferation;cell organization and biogenesis;DNA metabolism;other metabolic processes;stress response;other biological processes	nucleus;other cell component	nucleic acid binding activity;kinase activity;other molecular function	Pf04423, Pf13476, Pf13558	10111	ENSG00000113522	RAD50	B9EGF5; hsa:10111; O43254; Q6GMT7; Q6P5X3; Q92878; Q9UP86	miRNA Regulation of DNA Damage Response; Homologous recombination; DDX1 as a regulatory component of the Drosha microprocessor; ATM Signaling Network in Development and Disease ; Breast cancer pathway; Joubert Syndrome; DNA Repair Pathways Full Network; DNA Damage Response	Sensing of DNA Double Strand Breaks; Recruitment and ATM-mediated phosphorylation of repair and signaling proteins at DNA double strand breaks; Regulation of TP53 Activity through Phosphorylation; Processing of DNA double-strand break ends; Resolution of D-loop Structures through Holliday Junction Intermediates; Presynaptic phase of homologous DNA pairing and strand exchange; G2/M DNA damage chec…	23	0	0.979	0.989008	64.53	98	102	30.75	23.86	3.54543e+07	3.57133e+07	3.65664e+07	2.2273e+07	1.68014e+07	1.69716e+07	2.05308e+07	1.45113e+07	2.35289e+07	1.56227e+07	2.17273e+07	1.3847e+07
High	Master Protein	P11047	Laminin subunit gamma-1 OS=Homo sapiens OX=9606 GN=LAMC1 PE=1 SV=3	0	FALSE	223.681	28	34	39	653	34	1609	177.5	5.12	310352	2.27	34	3	cell adhesion;cell organization and biogenesis;protein metabolism;other metabolic processes;developmental processes;other biological processes	non-structural extracellular;extracellular matrix;ER/Golgi	extracellular structural activity	Pf00052, Pf00053, Pf00055	3915	ENSG00000135862	LAMC1	hsa:3915; P11047; Q5VYE7	Alpha 6 Beta 4 signaling pathway; Human Complement System; Endoderm Differentiation; miRNA targets in ECM and membrane receptors; Focal Adhesion; Focal Adhesion-PI3K-Akt-mTOR-signaling pathway; PI3K-Akt Signaling Pathway; Inflammatory Response Pathway; Small cell lung cancer	Regulation of Insulin-like Growth Factor (IGF) transport and uptake by Insulin-like Growth Factor Binding Proteins (IGFBPs); Post-translational protein phosphorylation; ECM proteoglycans; Non-integrin membrane-ECM interactions; MET activates PTK2 signaling; Degradation of the extracellular matrix; L1CAM interactions; Laminin interactions; EGR2 and SOX10-mediated initiation of Schwann cell myelina…	18	0	0.959	0.970791	65.97	104.9	95.1	42.53	39.21	2.81234e+07	4.78297e+07	3.39029e+07	6.67269e+07	3.20927e+07	2.85789e+07	1.26847e+07	9.36424e+06	3.69469e+07	2.19013e+07	3.17553e+07	2.38415e+07
High	Master Protein	Q92817	Envoplakin OS=Homo sapiens OX=9606 GN=EVPL PE=1 SV=3	0	FALSE	164.411	24	34	35	155	34	2033	231.5	6.96	59958	1.94	34	1	cell organization and biogenesis;protein metabolism;other metabolic processes;stress response;developmental processes;other biological processes	plasma membrane;other membranes;cytosol;cytoskeleton;other cell component	other molecular function	Pf00681, Pf17902	2125	ENSG00000167880	EVPL	A0AUV5; hsa:2125; Q92817		Formation of the cornified envelope	1	0	1.028	0.982706	82.45	116.2	83.8	71.69	91.37	5.05206e+06	7.35748e+06	8.21435e+06	2.75023e+06	3.05903e+06	2.61014e+06	4.49097e+06	1.59135e+07	6.43569e+06	1.8507e+07	9.45774e+06	1.48666e+07
High	Master Protein	P68104	Elongation factor 1-alpha 1 OS=Homo sapiens OX=9606 GN=EEF1A1 PE=1 SV=1	0	FALSE	764.659	71	54	108	5993	34	462	50.1	9.01	2797423	312.49	54	6	protein metabolism;other metabolic processes;transport;other biological processes	non-structural extracellular;plasma membrane;other membranes;cytosol;cytoskeleton;nucleus;other cytoplasmic organelle;other cell component	nucleic acid binding activity;other molecular function	Pf00009, Pf03143, Pf03144	1915	ENSG00000156508	EEF1A1	hsa:1915; P04719; P04720; P68104; Q6IQ15	Translation Factors; Fragile X Syndrome	Neutrophil degranulation; Chaperone Mediated Autophagy; Peptide chain elongation; Protein methylation; HSF1 activation	8	24	0.948	0.952463	62.8	101.1	98.9	24.98	12.77	1.20349e+09	1.14392e+09	8.40758e+08	6.94917e+08	7.88818e+08	5.03654e+08	9.45331e+08	6.81732e+08	1.02127e+09	1.10461e+09	1.13709e+09	8.87769e+08
High	Master Protein	Q92499	ATP-dependent RNA helicase DDX1 OS=Homo sapiens OX=9606 GN=DDX1 PE=1 SV=2	0	FALSE	243.123	56	34	36	946	34	740	82.4	7.23	393382	6.32	34	2	cell organization and biogenesis;DNA metabolism;RNA metabolism OR transcription;other metabolic processes;stress response;developmental processes;other biological processes	cytosol;mitochondrion;nucleus;other cell component	nucleic acid binding activity;other molecular function	Pf00270, Pf00271, Pf00622	1653	ENSG00000079785	DDX1	B4DME8; B4DPN6; hsa:1653; Q92499	DDX1 as a regulatory component of the Drosha microprocessor; mRNA Processing	tRNA processing in the nucleus	3	0	0.957	0.966614	56.53	105	95	26.3	28.39	4.48329e+07	4.39855e+07	4.47227e+07	2.54846e+07	2.73369e+07	1.57441e+07	3.23136e+07	1.92644e+07	3.87415e+07	3.77243e+07	5.09953e+07	4.2546e+07
High	Master Protein	P11215	Integrin alpha-M OS=Homo sapiens OX=9606 GN=ITGAM PE=1 SV=2	0	FALSE	225.257	38	36	38	427	34	1152	127.1	7.23	195042	13.02	36	3	cell adhesion;cell-cell signaling;cell organization and biogenesis;stress response;transport;developmental processes;signal transduction;other biological processes	non-structural extracellular;plasma membrane;other membranes;other cell component	signal transduction activity or receptor binding;other molecular function	Pf00092, Pf00357, Pf01839, Pf08441	3684	ENSG00000169896	ITGAM	hsa:3684; P11215; Q4VAK0; Q4VAK1; Q4VAK2	Integrin-mediated Cell Adhesion; Vitamin D Receptor Pathway; Microglia Pathogen Phagocytosis Pathway; TYROBP Causal Network; Fibrin Complement Receptor 3 Signaling Pathway	Interleukin-4 and Interleukin-13 signaling; Cell surface interactions at the vascular wall; Neutrophil degranulation; Integrin cell surface interactions; Toll Like Receptor 4 (TLR4) Cascade	10	2	1.183	0.629581	91.79	93.1	106.9	44.37	73.26	2.70578e+07	1.56648e+07	1.73282e+07	1.59743e+07	1.63124e+07	8.14175e+06	2.33511e+07	1.89675e+07	1.97996e+07	2.36631e+07	2.7968e+07	4.36451e+07
High	Master Protein	P46459	Vesicle-fusing ATPase OS=Homo sapiens OX=9606 GN=NSF PE=1 SV=3	0	FALSE	215.866	53	35	38	789	34	744	82.5	6.95	314972	3.48	35	2	cell organization and biogenesis;transport;other biological processes	plasma membrane;other membranes;cytosol;ER/Golgi;other cell component	signal transduction activity or receptor binding;other molecular function	Pf00004, Pf02359, Pf02933, Pf17862	4905	ENSG00000073969; ENSG00000276262; ENSG00000278174	NSF	A8K2D9; B4DFA2; hsa:4905; P46459; Q8N6D7; Q9UKZ2	Synaptic Vesicle Pathway; Brain-Derived Neurotrophic Factor (BDNF) signaling pathway	COPI-dependent Golgi-to-ER retrograde traffic; COPI-mediated anterograde transport; Intra-Golgi traffic; COPII-mediated vesicle transport; Retrograde transport at the Trans-Golgi-Network; Trafficking of GluR2-containing AMPA receptors	8	0	1.012	0.999764	51.8	95.4	104.6	30.32	25.64	2.72464e+07	3.83259e+07	3.75567e+07	2.48222e+07	3.0776e+07	2.80649e+07	3.00575e+07	1.49834e+07	5.01981e+07	1.95387e+07	4.69947e+07	2.83044e+07
High	Master Protein	P29144	Tripeptidyl-peptidase 2 OS=Homo sapiens OX=9606 GN=TPP2 PE=1 SV=4	0	FALSE	179.877	42	34	38	458	34	1249	138.3	6.32	162526	40.78	32	5	protein metabolism;other metabolic processes	cytosol;nucleus;other cell component	other molecular function	Pf00082, Pf12580	7174	ENSG00000134900	TPP2	hsa:7174; P29144; Q5VZU8		Antigen processing: Ubiquitination & Proteasome degradation	1	0	0.937	0.937088	55.02	102.7	97.3	59.7	37.58	2.65009e+07	4.52318e+07	3.50176e+07	1.97241e+07	2.50946e+07	1.07117e+08	2.38641e+07	1.50939e+07	2.7447e+07	1.60499e+07	2.50413e+07	3.12521e+07
High	Master Protein	P08603	Complement factor H OS=Homo sapiens OX=9606 GN=CFH PE=1 SV=4	0	FALSE	278.667	40	36	49	671	34	1231	139	6.61	276980	101.97	34	7	stress response;other biological processes	non-structural extracellular	other molecular function	Pf00084	3075	ENSG00000000971	CFH	A5PL14; hsa:3075; P08603; P78435; Q14570; Q2TAZ5; Q38G77; Q5TFM3; Q8N708; Q9NU86	Human Complement System; Complement and Coagulation Cascades	Regulation of Complement cascade	3	2	1.112	0.861476	72.24	91	109	29.93	54.23	1.8155e+07	1.59652e+07	1.96252e+07	1.81448e+07	2.3587e+07	2.45182e+07	2.81135e+07	2.2121e+07	2.23886e+07	2.14379e+07	3.1619e+07	3.44103e+07
High	Master Protein	P02790	Hemopexin OS=Homo sapiens OX=9606 GN=HPX PE=1 SV=2	0	FALSE	286.104	71	34	43	1541	34	462	51.6	7.02	650066	46.03	33	5	protein metabolism;other metabolic processes;transport;other biological processes	non-structural extracellular;other cell component	transporter activity;other molecular function	Pf00045	3263	ENSG00000110169	HPX	B2R957; hsa:3263; P02790		Scavenging of heme from plasma	1	0	1.19	0.638974	82.89	97.7	102.3	49.71	35.16	6.66799e+07	6.83797e+07	8.2527e+07	1.06649e+08	2.23463e+08	2.78363e+08	1.05101e+08	7.63884e+07	1.44191e+08	1.31327e+08	7.24199e+07	1.01596e+08
High	Master Protein	B7ZKJ8	ITIH4 protein OS=Homo sapiens OX=9606 GN=ITIH4 PE=1 SV=1	0	FALSE	364.449	51	35	57	938	34	935	103.8	6.89	403565	92.04	35	7	other metabolic processes;other biological processes	non-structural extracellular	enzyme regulator activity	Pf00092, Pf06668, Pf08487	3700	ENSG00000055955	ITIH4	B7ZKJ8; hsa:3700			0	1	1.126	0.85846	67	94.5	105.5	31.76	53.19	2.15473e+07	3.26571e+07	2.52468e+07	3.86193e+07	4.73238e+07	5.80528e+07	5.24593e+07	3.56067e+07	3.14955e+07	3.35912e+07	3.23577e+07	3.79173e+07
High	Master Protein	P08758	Annexin A5 OS=Homo sapiens OX=9606 GN=ANXA5 PE=1 SV=2	0	FALSE	417.796	74	35	48	1945	34	320	35.9	5.05	939174	62.26	35	3	stress response;transport;signal transduction;other biological processes	non-structural extracellular;plasma membrane;other membranes;cytosol;other cell component	enzyme regulator activity;other molecular function	Pf00191	308	ENSG00000164111	ANXA5	D3DNW7; hsa:308; P08758; Q6FHB3; Q6FI16; Q8WV69; Q9UDH9	Apoptosis-related network due to altered Notch3 in ovarian cancer; Simplified Interaction Map Between LOXL4 and Oxidative Stress Pathway; Prostaglandin Synthesis and Regulation	Platelet degranulation	4	0	1.056	0.973155	78.05	97.6	102.4	44.23	44.11	3.10184e+08	4.21659e+08	5.37131e+08	2.35163e+08	3.99904e+08	3.3612e+08	1.4627e+08	1.52447e+08	3.26912e+08	2.60228e+08	3.3241e+08	2.16833e+08
High	Master Protein	P52209	6-phosphogluconate dehydrogenase, decarboxylating OS=Homo sapiens OX=9606 GN=PGD PE=1 SV=3	0	FALSE	337.599	74	35	42	1194	34	483	53.1	7.23	638579	45.79	33	4	other metabolic processes	cytosol	other molecular function	Pf00393, Pf03446	5226	ENSG00000142657	PGD	A8K2Y9; B4DQJ8; hsa:5226; P52209; Q9BWD8	Pentose Phosphate Metabolism; Nuclear Receptors Meta-Pathway; NRF2 pathway; VEGFA-VEGFR2 Signaling Pathway; Metabolic reprogramming in colon cancer	Pentose phosphate pathway	6	1	1.184	0.661076	71.41	90.9	109.1	37.37	37.46	1.41252e+08	1.00878e+08	1.09284e+08	7.60442e+07	9.82276e+07	5.12152e+07	1.06418e+08	6.12822e+07	1.51065e+08	8.12113e+07	1.65778e+08	1.67306e+08
High	Master Protein	P27797	Calreticulin OS=Homo sapiens OX=9606 GN=CALR PE=1 SV=1	0	FALSE	468.243	78	34	74	3507	34	417	48.1	4.44	1350397	162.78	33	7	cell organization and biogenesis;protein metabolism;other metabolic processes;stress response;transport;developmental processes;signal transduction;other biological processes	non-structural extracellular;extracellular matrix;plasma membrane;other membranes;cytosol;ER/Golgi;nucleus;other cell component	signal transduction activity or receptor binding;nucleic acid binding activity;other molecular function	Pf00262	811	ENSG00000179218	CALR	hsa:811; P27797; Q6IAT4; Q9UDG2	Androgen receptor signaling pathway; Human Complement System; Photodynamic therapy-induced unfolded protein response; VEGFA-VEGFR2 Signaling Pathway; Calcium Regulation in the Cardiac Cell	Scavenging by Class A Receptors; Scavenging by Class F Receptors; ER-Phagosome pathway; Antigen Presentation: Folding, assembly and peptide loading of class I MHC; Assembly of Viral Components at the Budding Site; ATF6 (ATF6-alpha) activates chaperone genes; Calnexin/calreticulin cycle	12	0	1.054	0.973709	73.54	99.4	100.6	28.21	31.97	2.14084e+08	3.04795e+08	2.27944e+08	1.34282e+08	1.6465e+08	8.72976e+07	1.81722e+08	2.25973e+08	2.52838e+08	2.17211e+08	3.26393e+08	2.37445e+08
High	Master Protein	P45974	Ubiquitin carboxyl-terminal hydrolase 5 OS=Homo sapiens OX=9606 GN=USP5 PE=1 SV=2	0	FALSE	260.242	57	34	40	868	33	858	95.7	5.03	332121	194.96	33	4	protein metabolism;other metabolic processes;other biological processes	cytosol;nucleus;other cytoplasmic organelle	other molecular function	Pf00443, Pf00627, Pf02148, Pf17807	8078	ENSG00000111667	USP5	D3DUS7; D3DUS8; hsa:8078; P45974; Q96J22	IL-18 signaling pathway	Ub-specific processing proteases; Synthesis of active ubiquitin: roles of E1 and E2 enzymes	3	1	1.01	0.999764	56.32	96.9	103.1	26.94	30.11	5.76589e+07	2.50196e+07	4.68892e+07	2.54028e+07	3.08346e+07	2.51776e+07	3.15686e+07	3.47901e+07	4.25134e+07	2.73976e+07	3.42954e+07	2.29839e+07
High	Master Protein	P20591	Interferon-induced GTP-binding protein Mx1 OS=Homo sapiens OX=9606 GN=MX1 PE=1 SV=4	0	FALSE	340.18	69	36	46	893	33	662	75.5	5.83	359670	73.66	35	8	cell organization and biogenesis;other metabolic processes;stress response;transport;signal transduction;other biological processes	plasma membrane;other membranes;cytosol;cytoskeleton;mitochondrion;ER/Golgi;nucleus;other cell component	cytoskeletal activity;other molecular function	Pf00350, Pf01031, Pf02212	4599	ENSG00000157601	MX1	B2RDA5; B3KU10; C9IYV7; C9J8D6; C9JN19; C9JN88; C9JUL1; C9JZS6; D3DSI8; hsa:4599; P20591; Q86YP5; Q96CI3	The human immune response to tuberculosis	ISG15 antiviral mechanism; Interferon alpha/beta signaling	3	3	0.948	0.947684	114.58	120.4	79.6	87.92	91.77	4.51146e+07	2.59235e+07	1.34949e+08	1.43948e+07	4.48867e+07	8.54159e+06	4.76717e+07	2.17385e+07	5.54621e+07	7.86084e+06	1.48119e+08	1.9743e+07
High	Master Protein	P17987	T-complex protein 1 subunit alpha OS=Homo sapiens OX=9606 GN=TCP1 PE=1 SV=1	0	FALSE	314.383	76	34	44	1149	33	556	60.3	6.11	547197	205.79	32	8	cell organization and biogenesis;transport;signal transduction;other biological processes	cytosol;cytoskeleton;ER/Golgi;nucleus;other cell component	other molecular function	Pf00118	6950	ENSG00000120438	TCP1	E1P5B2; hsa:6950; P17987; Q15556; Q5TCM3		Formation of tubulin folding intermediates by CCT/TriC; Cooperation of PDCL (PhLP1) and TRiC/CCT in G-protein beta folding; BBSome-mediated cargo-targeting to cilium; Gene and protein expression by JAK-STAT signaling after Interleukin-12 stimulation; Association of TriC/CCT with target proteins during biosynthesis; Prefoldin mediated transfer of substrate to CCT/TriC; Folding of actin by CCT/TriC	7	1	0.933	0.929851	58.76	97	103	35.75	31.83	9.11915e+07	9.10904e+07	1.12889e+08	8.65519e+07	8.07351e+07	3.71436e+07	8.74644e+07	3.88966e+07	7.50525e+07	4.86996e+07	9.49859e+07	8.81018e+07
High	Master Protein	P09525	Annexin A4 OS=Homo sapiens OX=9606 GN=ANXA4 PE=1 SV=4	0	FALSE	380.957	75	34	49	1698	33	319	35.9	6.13	816702	73.31	33	6	signal transduction;other biological processes	plasma membrane;other membranes;nucleus;other cell component	enzyme regulator activity;other molecular function	Pf00191	307	ENSG00000196975	ANXA4	B4DDF9; hsa:307; P09525; Q96F33; Q9BWK1	Prostaglandin Synthesis and Regulation		1	0	0.734	0.0575013	98.76	127.7	72.3	60.73	70.23	2.86888e+08	3.07086e+08	2.42762e+08	9.18138e+07	2.05636e+08	1.65298e+08	2.15508e+08	3.47911e+07	2.30479e+08	2.87978e+08	3.22129e+08	5.44037e+07
High	Master Protein	P55268	Laminin subunit beta-2 OS=Homo sapiens OX=9606 GN=LAMB2 PE=1 SV=2	0	FALSE	223.968	26	34	42	379	33	1798	195.9	6.52	152233	0	34	2	cell adhesion;cell organization and biogenesis;protein metabolism;other metabolic processes;stress response;developmental processes;other biological processes	non-structural extracellular;extracellular matrix;ER/Golgi;other cell component	signal transduction activity or receptor binding;extracellular structural activity;other molecular function	Pf00053, Pf00055	3913	ENSG00000172037	LAMB2	hsa:3913; P55268; Q16321	Alpha 6 Beta 4 signaling pathway; Primary Focal Segmental Glomerulosclerosis FSGS; miRNA targets in ECM and membrane receptors; Focal Adhesion; Focal Adhesion-PI3K-Akt-mTOR-signaling pathway; PI3K-Akt Signaling Pathway; Inflammatory Response Pathway; Small cell lung cancer; Nephrotic syndrome; Genes controlling renal nephrogenesis	Regulation of Insulin-like Growth Factor (IGF) transport and uptake by Insulin-like Growth Factor Binding Proteins (IGFBPs); Post-translational protein phosphorylation; ECM proteoglycans; Non-integrin membrane-ECM interactions; Laminin interactions; MET activates PTK2 signaling	16	1	0.999	0.999764	86.34	91.8	108.2	54.77	48.69	1.64342e+07	1.72463e+07	2.08419e+07	5.89924e+07	2.00164e+07	2.18746e+07	1.88306e+07	8.81357e+06	1.79429e+07	1.08054e+07	1.41516e+07	9.5813e+06
High	Master Protein	Q93009	Ubiquitin carboxyl-terminal hydrolase 7 OS=Homo sapiens OX=9606 GN=USP7 PE=1 SV=2	0	FALSE	174.541	43	33	39	425	33	1102	128.2	5.55	153864	33.16	31	6	cell organization and biogenesis;protein metabolism;DNA metabolism;other metabolic processes;stress response;developmental processes;other biological processes	cytosol;nucleus;other cell component	other molecular function	Pf00443, Pf00917, Pf12436, Pf14533	7874	ENSG00000187555	USP7	A6NMY8; B7Z815; H0Y3G8; hsa:7874; Q93009	Regulation of toll-like receptor signaling pathway	Regulation of TP53 Degradation; Synthesis of active ubiquitin: roles of E1 and E2 enzymes; Ub-specific processing proteases; Formation of TC-NER Pre-Incision Complex; Dual incision in TC-NER; Gap-filling DNA repair synthesis and ligation in TC-NER; Regulation of PTEN localization	9	0	0.98	0.989691	62.99	104.4	95.6	26.84	22.4	2.85642e+07	2.32848e+07	2.23163e+07	1.34249e+07	1.47097e+07	1.41518e+07	2.21928e+07	1.27239e+07	2.63468e+07	1.78558e+07	1.64964e+07	1.99496e+07
High	Master Protein	P51659	Peroxisomal multifunctional enzyme type 2 OS=Homo sapiens OX=9606 GN=HSD17B4 PE=1 SV=3	0	FALSE	267.872	58	33	37	1021	33	736	79.6	8.84	480052	19.83	32	3	cell organization and biogenesis;other metabolic processes;transport;developmental processes	cytosol;other cytoplasmic organelle	other molecular function	Pf00106, Pf01575, Pf02036	3295	ENSG00000133835	HSD17B4	B4DNV1; B4DVS5; E9PB82; F5HE57; hsa:3295; P51659	Steroid Biosynthesis	TYSND1 cleaves peroxisomal proteins; Synthesis of bile acids and bile salts via 7alpha-hydroxycholesterol; alpha-linolenic acid (ALA) metabolism; Beta-oxidation of pristanoyl-CoA; Beta-oxidation of very long chain fatty acids	7	0	0.974	0.978917	67.12	106.4	93.6	32.54	43.68	6.84815e+07	7.33374e+07	6.0896e+07	3.91496e+07	5.17174e+07	2.16273e+07	5.51901e+07	2.15459e+07	5.54487e+07	3.23446e+07	5.33707e+07	5.77785e+07
High	Master Protein	Q27J81	Inverted formin-2 OS=Homo sapiens OX=9606 GN=INF2 PE=1 SV=2	0	FALSE	208.461	42	33	38	451	33	1249	135.5	5.38	196793	11.12	33	4	cell organization and biogenesis;other biological processes	other cell component	cytoskeletal activity;other molecular function	Pf02181, Pf02205, Pf06367, Pf06371	64423	ENSG00000203485	INF2	hsa:64423; Q27J81; Q27J83; Q69YL8; Q6P1X7; Q6PK22; Q86TR7; Q9BRM1; Q9H6N1	Primary Focal Segmental Glomerulosclerosis FSGS; Nephrotic syndrome		2	0	0.936	0.936765	66.43	104.7	95.3	37.04	57.74	1.90831e+07	1.29619e+07	1.11494e+07	1.13552e+07	9.86498e+06	3.41641e+06	1.84992e+07	2.06494e+07	1.45349e+07	9.2623e+06	2.02488e+07	9.37882e+06
High	Master Protein	P07355	Annexin A2 OS=Homo sapiens OX=9606 GN=ANXA2 PE=1 SV=2	0	FALSE	375.436	75	33	42	3656	33	339	38.6	7.75	1724516	89.39	32	6	cell organization and biogenesis;protein metabolism;other metabolic processes;transport;developmental processes;signal transduction;other biological processes	non-structural extracellular;extracellular matrix;plasma membrane;other membranes;cytosol;other cytoplasmic organelle;other cell component	transporter activity;enzyme regulator activity;cytoskeletal activity;other molecular function	Pf00191	302	ENSG00000182718	ANXA2	hsa:302; P07355; Q567R4; Q6N0B3; Q8TBV2; Q96DD5; Q9UDH8	Gastrin Signaling Pathway; Prostaglandin Synthesis and Regulation	Neutrophil degranulation; Smooth Muscle Contraction; Gene and protein expression by JAK-STAT signaling after Interleukin-12 stimulation; Dissolution of Fibrin Clot	6	0	0.84	0.5521	82.31	114.2	85.8	45	53.62	1.15347e+09	7.39903e+08	1.18807e+09	4.21775e+08	8.98264e+08	1.09378e+09	8.55763e+08	3.68095e+08	1.36455e+09	9.84922e+08	7.07834e+08	3.9553e+08
High	Master Protein	P00352	Retinal dehydrogenase 1 OS=Homo sapiens OX=9606 GN=ALDH1A1 PE=1 SV=2	0	FALSE	435.745	84	37	60	1844	33	501	54.8	6.73	766984	209.56	34	13	other metabolic processes;other biological processes	cytosol;other cell component	enzyme regulator activity;other molecular function	Pf00171	216	ENSG00000165092	ALDH1A1	hsa:216; O00768; P00352; Q5SYR1	Folate-Alcohol and Cancer Pathway Hypotheses; Fatty Acid Omega Oxidation; Dopaminergic Neurogenesis; Amino Acid metabolism; Ethanol effects on histone modifications; Tryptophan metabolism; Vitamin A and Carotenoid Metabolism	RA biosynthesis pathway; Ethanol oxidation; Fructose catabolism	10	4	1.152	0.767652	116.01	79.6	120.4	108.73	106.25	1.27287e+08	2.57439e+08	2.58622e+08	2.63629e+08	1.40018e+08	1.24347e+08	8.52103e+07	4.01069e+07	8.77851e+08	1.25279e+08	1.61988e+08	7.53595e+07
High	Master Protein	Q9P2M7	Cingulin OS=Homo sapiens OX=9606 GN=CGN PE=1 SV=2	0	FALSE	170.155	35	33	34	381	33	1197	136.3	5.54	147729	14	30	4	signal transduction	plasma membrane;other membranes;cytoskeleton;other cell component	cytoskeletal activity	Pf01576	57530	ENSG00000143375	CGN	A6H8L3; A7MD22; hsa:57530; Q5T386; Q9NR25; Q9P2M7		TGF-beta receptor signaling in EMT (epithelial to mesenchymal transition)	1	0	0.876	0.712728	67.16	103.5	96.5	24.8	28.52	2.79293e+07	4.01924e+07	3.795e+07	3.59488e+07	3.13256e+07	1.95396e+07	4.00463e+07	4.31747e+07	2.80304e+07	4.79217e+07	5.27135e+07	4.94862e+07
High	Master Protein	Q9NZ08	Endoplasmic reticulum aminopeptidase 1 OS=Homo sapiens OX=9606 GN=ERAP1 PE=1 SV=3	0	FALSE	165.603	45	33	33	595	33	941	107.2	6.46	240402	21.63	32	1	protein metabolism;other metabolic processes;developmental processes;other biological processes	non-structural extracellular;plasma membrane;other membranes;cytosol;ER/Golgi;other cell component	signal transduction activity or receptor binding;other molecular function	Pf01433, Pf11838, Pf17900	51752	ENSG00000164307	ERAP1	hsa:51752; O60278; Q6UWY6; Q8NEL4; Q8TAD0; Q9NZ08; Q9UHF8; Q9UKY2		Antigen Presentation: Folding, assembly and peptide loading of class I MHC	1	0	1.113	0.860686	67.6	95	105	37.15	52.81	3.15057e+07	3.04894e+07	2.81969e+07	2.58849e+07	2.94071e+07	1.1961e+07	1.80734e+07	1.52041e+07	2.44276e+07	1.39923e+07	4.56855e+07	2.04871e+07
High	Master Protein	P12956	X-ray repair cross-complementing protein 6 OS=Homo sapiens OX=9606 GN=XRCC6 PE=1 SV=2	0	FALSE	356.417	51	33	45	1855	33	609	69.8	6.64	865508	67.82	33	7	cell organization and biogenesis;DNA metabolism;other metabolic processes;stress response;transport;developmental processes;other biological processes	non-structural extracellular;cytosol;nucleus;other cell component	nucleic acid binding activity;other molecular function	Pf02037, Pf02735, Pf03730, Pf03731	2547	ENSG00000196419	XRCC6	B1AHC8; hsa:2547; P12956; Q6FG89; Q9UCQ2; Q9UCQ3	Non-homologous end joining; DNA Repair Pathways Full Network	Neutrophil degranulation; Cytosolic sensors of pathogen-associated DNA ; Nonhomologous End-Joining (NHEJ); 2-LTR circle formation; IRF3-mediated induction of type I IFN	7	0	0.992	0.992524	54.41	100.9	99.1	34.07	22.75	1.78522e+08	1.67239e+08	1.30667e+08	3.77518e+08	1.45209e+08	1.24681e+08	1.21231e+08	1.53463e+08	1.22341e+08	1.8493e+08	1.47741e+08	1.26459e+08
High	Master Protein	Q93052	Lipoma-preferred partner OS=Homo sapiens OX=9606 GN=LPP PE=1 SV=1	0	FALSE	416.395	81	33	68	1304	33	612	65.7	7.37	536040	103.27	32	10	cell adhesion	plasma membrane;other membranes;cytosol;cytoskeleton;nucleus;other cell component	other molecular function	Pf00412	4026	ENSG00000145012	LPP	A1L4L6; D3DNV6; hsa:4026; Q8NFX5; Q93052	MFAP5 effect on permeability and motility of endothelial cells via cytoskeleton rearrangement		1	0	1.057	0.973709	87.43	96.9	103.1	46.2	42	6.60242e+07	6.27186e+07	5.78866e+07	1.00848e+08	7.15354e+07	3.41272e+07	1.91143e+07	3.3099e+07	3.1974e+07	3.82652e+07	2.10377e+07	3.18244e+07
High	Master Protein	P78371	T-complex protein 1 subunit beta OS=Homo sapiens OX=9606 GN=CCT2 PE=1 SV=4	0	FALSE	379.095	75	33	49	1520	33	535	57.5	6.46	743277	75.03	32	6	cell organization and biogenesis;transport;other biological processes	non-structural extracellular;cytosol;cytoskeleton;other cytoplasmic organelle;other cell component	other molecular function	Pf00118	10576	ENSG00000166226	CCT2	A8K402; B5BTY7; B7Z243; B7Z7K4; B7ZAT2; hsa:10576; P78371; Q14D36; Q6IAT3		Neutrophil degranulation; Formation of tubulin folding intermediates by CCT/TriC; Cooperation of PDCL (PhLP1) and TRiC/CCT in G-protein beta folding; BBSome-mediated cargo-targeting to cilium; Association of TriC/CCT with target proteins during biosynthesis; Prefoldin mediated transfer of substrate to CCT/TriC; Folding of actin by CCT/TriC	7	0	0.912	0.869699	60.42	104.4	95.6	26.47	30.33	1.11686e+08	1.11514e+08	9.06027e+07	7.06872e+07	7.67068e+07	4.73982e+07	1.0667e+08	7.96196e+07	8.38256e+07	8.5417e+07	1.47758e+08	1.02342e+08
High	Master Protein	Q06210	Glutamine--fructose-6-phosphate aminotransferase [isomerizing] 1 OS=Homo sapiens OX=9606 GN=GFPT1 PE=1 SV=3	0	FALSE	395.84	67	40	51	1518	33	699	78.8	7.11	699383	222.37	37	8	protein metabolism;other metabolic processes;stress response;signal transduction;other biological processes	cytosol	other molecular function	Pf01380, Pf13522	2673	ENSG00000198380	GFPT1	hsa:2673; Q06210; Q53QE6; Q9BXF8		XBP1(S) activates chaperone genes; Synthesis of UDP-N-acetyl-glucosamine; Defective GFPT1 causes CMSTA1	3	8	1.008	0.999764	68.43	98	102	34.84	29.1	1.71623e+08	1.40853e+08	1.10839e+08	8.61088e+07	1.24039e+08	3.73279e+07	1.44899e+08	9.74176e+07	1.53911e+08	1.17155e+08	1.06777e+08	8.6715e+07
High	Master Protein	P43490	Nicotinamide phosphoribosyltransferase OS=Homo sapiens OX=9606 GN=NAMPT PE=1 SV=1	0	FALSE	368.721	71	33	41	1273	33	491	55.5	7.15	605634	246.69	31	6	cell-cell signaling;other metabolic processes;stress response;signal transduction;other biological processes	plasma membrane;other membranes;cytosol;nucleus;other cell component	signal transduction activity or receptor binding;other molecular function	Pf04095, Pf18127	10135	ENSG00000105835	NAMPT	A4D0Q9; A4D0R0; hsa:10135; P43490; Q3KQV0; Q8WW95	Adipogenesis; NAD metabolism, sirtuins and aging; NAD+ metabolism; NAD+ biosynthetic pathways; Caloric restriction and aging	BMAL1:CLOCK,NPAS2 activates circadian gene expression; Nicotinamide salvaging	7	0	0.959	0.969265	77.36	106.5	93.5	88.08	43.19	1.70697e+08	1.27585e+08	4.70129e+07	4.78862e+07	4.48074e+07	2.33307e+07	1.44782e+08	7.92569e+07	1.13415e+08	1.01532e+08	1.26803e+08	1.2281e+08
High	Master Protein	Q9H4A4	Aminopeptidase B OS=Homo sapiens OX=9606 GN=RNPEP PE=1 SV=2	0	FALSE	257.683	73	33	37	1051	33	650	72.5	5.74	443405	93.86	32	3	protein metabolism;other biological processes	plasma membrane;other membranes;other cell component	other molecular function	Pf01433, Pf09127, Pf17900	6051	ENSG00000176393	RNPEP	hsa:6051; Q9BVM9; Q9H1D4; Q9H4A4; Q9NPT7			0	0	0.939	0.938477	61.58	83.9	116.1	39.79	42.67	6.07766e+07	6.23885e+07	5.72516e+07	6.57395e+07	1.07725e+08	1.72876e+08	4.83459e+07	6.8543e+07	4.87934e+07	1.44113e+08	9.0019e+07	8.39469e+07
High	Master Protein	Q9NZN4	EH domain-containing protein 2 OS=Homo sapiens OX=9606 GN=EHD2 PE=1 SV=2	0	FALSE	304.107	74	37	47	874	33	543	61.1	6.46	384734	9.08	37	4	cell organization and biogenesis;stress response;transport;other biological processes	non-structural extracellular;plasma membrane;other membranes;cytosol;cytoskeleton;nucleus;other cytoplasmic organelle;other cell component	nucleic acid binding activity;other molecular function	Pf00350, Pf12763, Pf16880, Pf18150	30846	ENSG00000024422	EHD2	B2RDH9; B4DNU6; hsa:30846; Q96CB6; Q9NZN4	Insulin Signaling	Factors involved in megakaryocyte development and platelet production	2	4	1.191	0.637885	86.59	96	104	77.36	44.21	4.40177e+07	4.52479e+07	4.9674e+07	1.98095e+08	7.02743e+07	7.98507e+07	1.69315e+07	1.2962e+07	3.36166e+07	2.70561e+07	2.72812e+07	2.51135e+07
High	Master Protein	Q8WX93	Palladin OS=Homo sapiens OX=9606 GN=PALLD PE=1 SV=3	0	FALSE	296.03	28	33	48	863	33	1383	150.5	7.09	362278	104.48	33	8	cell adhesion;cell organization and biogenesis;developmental processes;other biological processes	plasma membrane;other membranes;cytosol;cytoskeleton;nucleus;other cell component	cytoskeletal activity;other molecular function	Pf07679	23022	ENSG00000129116	PALLD	B3KTG2; B5MD56; B7ZMM5; hsa:23022; Q7L3E0; Q7Z3W0; Q86WE8; Q8N1M2; Q8WX93; Q9UGA0; Q9UQF5; Q9Y2J6; Q9Y3E9			0	0	1.023	0.994383	79.54	109.7	90.3	52.9	60.27	4.80317e+07	6.04494e+07	5.08278e+07	6.27381e+07	2.8311e+07	9.58263e+06	2.0575e+07	1.67212e+07	3.38108e+07	3.67866e+07	1.94542e+07	3.6095e+07
High	Master Protein	P09960	Leukotriene A-4 hydrolase OS=Homo sapiens OX=9606 GN=LTA4H PE=1 SV=2	0	FALSE	229.029	61	33	36	1101	33	611	69.2	6.18	500485	7.07	31	3	protein metabolism;other metabolic processes;transport	non-structural extracellular;cytosol;nucleus;other cell component	other molecular function	Pf01433, Pf09127, Pf17900	4048	ENSG00000111144	LTA4H	B4DNQ9; F8VV40; hsa:4048; P09960; Q6IAT6; Q9UCT7	Eicosanoid Synthesis; Eicosanoid metabolism via Lipo Oxygenases (LOX)	Neutrophil degranulation; Biosynthesis of protectins; Synthesis of Leukotrienes (LT) and Eoxins (EX); Biosynthesis of D-series resolvins; Biosynthesis of E-series 18(S)-resolvins; Biosynthesis of aspirin-triggered D-series resolvins; Biosynthesis of E-series 18(R)-resolvins	9	0	1.183	0.663158	56.97	89.7	110.3	25.95	22.87	6.62836e+07	4.50687e+07	4.65747e+07	6.79967e+07	4.8072e+07	6.16881e+07	5.60976e+07	3.71517e+07	5.954e+07	5.88679e+07	6.7167e+07	9.57262e+07
High	Master Protein	P21399	Cytoplasmic aconitate hydratase OS=Homo sapiens OX=9606 GN=ACO1 PE=1 SV=3	0	FALSE	230.058	51	33	36	881	32	889	98.3	6.68	339560	127.6	32	4	other metabolic processes;transport;developmental processes;other biological processes	cytosol;mitochondrion;ER/Golgi;other cell component	nucleic acid binding activity;other molecular function	Pf00330, Pf00694	48	ENSG00000122729	ACO1	D3DRK7; hsa:48; P21399; Q14652; Q5VZA7	Iron metabolism in placenta; TCA Cycle and Deficiency of Pyruvate Dehydrogenase complex (PDHc)	Iron uptake and transport	3	1	1.205	0.55225	65.33	87	113	38	45.55	3.03141e+07	3.84786e+07	2.20396e+07	2.49871e+07	3.76901e+07	2.13455e+07	2.77797e+07	1.4026e+07	2.92824e+07	2.4849e+07	2.40762e+07	2.69757e+07
High	Master Protein	O60313	Dynamin-like 120 kDa protein, mitochondrial OS=Homo sapiens OX=9606 GN=OPA1 PE=1 SV=3	0	FALSE	194.203	44	32	37	482	32	960	111.6	7.87	173106	12	32	2	cell organization and biogenesis;other metabolic processes;stress response;transport;developmental processes;other biological processes	other membranes;cytosol;mitochondrion;nucleus;other cell component	cytoskeletal activity;other molecular function	Pf00350	4976	ENSG00000198836	OPA1	D3DNW4; E5KLJ5; E5KLJ6; E5KLJ7; E5KLK1; E5KLK2; hsa:4976; O60313		Regulation of Apoptosis	1	0	0.987	0.994582	59.69	102.2	97.8	20.03	38.64	2.53825e+07	2.48456e+07	2.55251e+07	2.04397e+07	1.70339e+07	2.95335e+07	1.44523e+07	1.78057e+07	1.75084e+07	1.71479e+07	2.19975e+07	1.98026e+07
High	Master Protein	P19971	Thymidine phosphorylase OS=Homo sapiens OX=9606 GN=TYMP PE=1 SV=2	0	FALSE	305.332	85	32	51	1566	32	482	49.9	5.53	665041	70.21	29	5	cell organization and biogenesis;other metabolic processes;developmental processes;signal transduction;other biological processes	cytosol	signal transduction activity or receptor binding;other molecular function	Pf00591, Pf02885, Pf07831	1890	ENSG00000025708	TYMP	A8MW15; H9KVA0; hsa:1890; P19971; Q13390; Q8WVB7	Fluoropyrimidine Activity; Bladder Cancer; Pyrimidine metabolism	Pyrimidine salvage; Pyrimidine catabolism	5	0	1.093	0.925621	86.36	97.8	102.2	53.24	51.77	1.27539e+08	9.66205e+07	1.41929e+08	8.63532e+07	8.52983e+07	4.45172e+07	3.02269e+08	1.86718e+08	6.62017e+07	9.79755e+07	1.95365e+08	7.7265e+07
High	Master Protein	P08727	Keratin, type I cytoskeletal 19 OS=Homo sapiens OX=9606 GN=KRT19 PE=1 SV=4	0	FALSE	633.997	87	48	78	4408	32	400	44.1	5.14	2170943	438.81	47	14	cell organization and biogenesis;developmental processes;signal transduction;other biological processes	plasma membrane;other membranes;cytosol;cytoskeleton;other cell component	cytoskeletal activity;other molecular function	Pf00038	3880	ENSG00000171345	KRT19	B2R874; hsa:3880; P08727; Q5XG83; Q6NW33; Q7L5M9; Q96A53; Q96FV1; Q9BYF9; Q9P1Y4		Formation of the cornified envelope	2	28	0.83	0.486265	84.98	108.2	91.8	54.08	56.51	7.5215e+08	1.09541e+09	1.06286e+09	4.17616e+08	6.37696e+08	3.34008e+08	9.55388e+08	5.13859e+08	1.38678e+09	8.5757e+08	5.40157e+08	2.00965e+08
High	Master Protein	P11413	Glucose-6-phosphate 1-dehydrogenase OS=Homo sapiens OX=9606 GN=G6PD PE=1 SV=4	0	FALSE	242.52	64	32	37	800	32	515	59.2	6.84	328488	2.93	32	1	other metabolic processes;stress response;developmental processes;other biological processes	plasma membrane;other membranes;cytosol;cytoskeleton;nucleus;other cell component	other molecular function	Pf00479, Pf02781	2539	ENSG00000160211	G6PD	D3DWX9; hsa:2539; P11413; Q16000; Q16765; Q8IU70; Q8IU88; Q8IUA6; Q96PQ2	Glutathione metabolism; Pentose Phosphate Metabolism; Cori Cycle; Vitamin D Receptor Pathway; Nuclear Receptors Meta-Pathway; NRF2 pathway; ATM Signaling Network in Development and Disease ; Metabolic reprogramming in colon cancer; Vitamin D-sensitive calcium signaling in depression; Sulfation Biotransformation Reaction	TP53 Regulates Metabolic Genes; Pentose phosphate pathway	12	0	1.099	0.910854	62.28	102.8	97.2	32.5	31.15	6.90419e+07	4.40807e+07	5.55801e+07	3.86387e+07	4.06009e+07	2.38727e+07	4.16805e+07	2.48844e+07	5.22666e+07	3.69212e+07	5.6035e+07	7.0794e+07
High	Master Protein	P22102	Trifunctional purine biosynthetic protein adenosine-3 OS=Homo sapiens OX=9606 GN=GART PE=1 SV=1	0	FALSE	212.417	49	32	38	695	32	1010	107.7	6.7	295475	33.02	32	6	other metabolic processes;developmental processes;other biological processes	cytosol	other molecular function	Pf00551, Pf00586, Pf01071, Pf02769, Pf02843, Pf02844	2618	ENSG00000159131; ENSG00000262473	GART	A8K945; A8KA32; D3DSF3; D3DSF4; hsa:2618; O14659; P22102; Q52M77	Folate Metabolism; One Carbon Metabolism; Metabolic reprogramming in colon cancer	Purine ribonucleoside monophosphate biosynthesis	4	0	0.927	0.930268	63.17	102.8	97.2	39.67	41.86	2.35888e+07	2.61922e+07	2.97178e+07	1.40564e+07	1.74496e+07	8.13235e+06	2.86926e+07	1.5157e+07	3.14831e+07	9.62772e+06	2.91776e+07	1.70367e+07
High	Master Protein	P21980	Protein-glutamine gamma-glutamyltransferase 2 OS=Homo sapiens OX=9606 GN=TGM2 PE=1 SV=2	0	FALSE	281.19	57	32	43	887	32	687	77.3	5.22	399006	111.32	30	7	protein metabolism;other metabolic processes;transport;developmental processes;signal transduction;other biological processes	plasma membrane;other membranes;cytosol;mitochondrion;ER/Golgi	other molecular function	Pf00868, Pf00927, Pf01841	7052	ENSG00000198959	TGM2	E1P5V9; hsa:7052; P21980; Q16436; Q6B838; Q9BTN7; Q9H035; Q9UH35	IL-18 signaling pathway		1	0	0.667	0.00360211	82.47	116.9	83.1	51.2	43.2	4.09029e+07	1.40959e+08	1.16618e+08	8.08259e+07	1.00497e+08	4.16556e+07	5.46328e+07	3.33707e+07	7.00426e+07	1.48221e+07	5.65944e+07	4.33079e+07
High	Master Protein	O43143	Pre-mRNA-splicing factor ATP-dependent RNA helicase DHX15 OS=Homo sapiens OX=9606 GN=DHX15 PE=1 SV=2	0	FALSE	193.916	47	32	37	623	32	795	90.9	7.46	238230	17.34	31	2	RNA metabolism OR transcription;other metabolic processes;other biological processes	nucleus	nucleic acid binding activity;other molecular function	Pf00270, Pf00271, Pf04408, Pf07717	1665	ENSG00000109606	DHX15	hsa:1665; O43143; Q9NQT7	mRNA Processing	mRNA Splicing - Major Pathway	2	0	0.952	0.965309	67.82	109.4	90.6	39.23	37.11	3.36274e+07	3.15316e+07	3.13628e+07	1.74381e+07	2.4322e+07	1.48039e+07	3.27929e+07	1.25245e+07	3.18504e+07	2.91867e+07	3.9511e+07	2.88221e+07
High	Master Protein	P38646	Stress-70 protein, mitochondrial OS=Homo sapiens OX=9606 GN=HSPA9 PE=1 SV=2	0	FALSE	459.4	57	35	58	2528	32	679	73.6	6.16	1157972	239.48	35	12	cell organization and biogenesis;other metabolic processes;stress response;transport;developmental processes;signal transduction;other biological processes	mitochondrion;nucleus;other cell component	other molecular function	Pf00012	3313	ENSG00000113013	HSPA9	B2RCM1; hsa:3313; P30036; P31932; P38646; Q1HB43; Q53H23; Q6GU03; Q9BWB7; Q9UC56	Parkin-Ubiquitin Proteasomal System pathway	Gene and protein expression by JAK-STAT signaling after Interleukin-12 stimulation; Mitochondrial protein import; Regulation of HSF1-mediated heat shock response; Cristae formation	5	1	1.127	0.843857	72.57	104.1	95.9	31.5	42.7	5.06862e+08	3.03097e+08	2.87121e+08	1.96242e+08	2.24897e+08	1.17179e+08	3.05662e+08	4.11944e+08	2.59551e+08	4.1192e+08	4.45006e+08	3.04714e+08
High	Master Protein	O75083	WD repeat-containing protein 1 OS=Homo sapiens OX=9606 GN=WDR1 PE=1 SV=4	0	FALSE	363.2	69	32	44	1535	32	606	66.2	6.65	690239	62.57	31	8	cell organization and biogenesis;transport;developmental processes;other biological processes	non-structural extracellular;plasma membrane;other membranes;cytosol;cytoskeleton;other cell component	cytoskeletal activity	Pf00400	9948	ENSG00000071127	WDR1	A8K6E9; A8MPU4; hsa:9948; O75083; O75313; Q8N6E5; Q9UG05; Q9UG78; Q9UQE0	Hypertrophy Model	Platelet degranulation	2	0	1.068	0.964166	55.77	101	99	20.38	19.13	1.48013e+08	1.30159e+08	1.34047e+08	1.9893e+08	1.77396e+08	1.41906e+08	1.57271e+08	1.72758e+08	1.23215e+08	1.45877e+08	1.46574e+08	2.54037e+08
High	Master Protein	Q13228	Methanethiol oxidase OS=Homo sapiens OX=9606 GN=SELENBP1 PE=1 SV=2	0	FALSE	243.198	76	31	40	1058	31	472	52.4	6.37	485832	2.86	31	1	other metabolic processes;transport	other membranes;cytosol;nucleus	other molecular function	Pf05694	8991	ENSG00000143416	SELENBP1	A6NML9; A6PVW9; B2RDR3; B4DKP6; B4E1F3; hsa:8991; Q13228; Q49AQ8; Q96GX7	IL1 and megakaryocytes in obesity		1	0	1.055	0.973709	95.15	99.7	100.3	80.99	80.06	7.34746e+07	1.74222e+07	7.18907e+07	1.07975e+08	7.23326e+07	6.06478e+07	3.57094e+07	1.68335e+07	2.28916e+07	8.5586e+06	3.14949e+07	2.02911e+08
High	Master Protein	P28838	Cytosol aminopeptidase OS=Homo sapiens OX=9606 GN=LAP3 PE=1 SV=3	0	FALSE	364.84	77	31	50	1745	31	519	56.1	7.93	850888	55.81	31	5	protein metabolism	cytosol;ER/Golgi;nucleus;other cell component	other molecular function	Pf00883, Pf02789	51056	ENSG00000002549	LAP3	B3KMQ3; hsa:51056; P28838; Q6IAM6; Q6P0L6; Q9UQE3			0	0	1.017	0.999656	68.99	102.9	97.1	44.95	35.72	1.41128e+08	1.4332e+08	1.9199e+08	1.15979e+08	1.44352e+08	6.15194e+07	2.08933e+08	1.0563e+08	1.13338e+08	1.03212e+08	3.24888e+08	1.85485e+08
High	Master Protein	P08729	Keratin, type II cytoskeletal 7 OS=Homo sapiens OX=9606 GN=KRT7 PE=1 SV=5	0	TRUE	360.112	73	42	53	1359	31	469	51.4	5.48	669385	28.1	41	3	developmental processes;other biological processes	cytosol;cytoskeleton;other cell component		Pf00038, Pf16208	3855	ENSG00000135480	KRT7	hsa:3855; P08729; Q92676; Q9BUD8; Q9Y3R7		Formation of the cornified envelope	2	6	1.463	0.0137297	127.15	67.2	132.8	88.12	104.51	2.05699e+08	3.11862e+07	3.86182e+08	4.33878e+07	1.02944e+08	4.53764e+07	7.84065e+07	3.44494e+07	3.08264e+08	5.50089e+07	5.38454e+07	1.01771e+08
High	Master Protein	Q99832	T-complex protein 1 subunit eta OS=Homo sapiens OX=9606 GN=CCT7 PE=1 SV=2	0	FALSE	293.66	65	31	40	1132	31	543	59.3	7.65	536687	11.81	31	4	transport;other biological processes	cytosol;cytoskeleton;other cell component	other molecular function	Pf00118	10574	ENSG00000135624	CCT7	A8K7E6; A8MWI8; B7WNW9; B7Z4T9; B7Z4Z7; hsa:10574; O14871; Q6FI26; Q99832	VEGFA-VEGFR2 Signaling Pathway	Formation of tubulin folding intermediates by CCT/TriC; Cooperation of PDCL (PhLP1) and TRiC/CCT in G-protein beta folding; Association of TriC/CCT with target proteins during biosynthesis; Prefoldin mediated transfer of substrate to CCT/TriC; Folding of actin by CCT/TriC	6	0	0.926	0.910854	58.33	105.9	94.1	33.21	32	6.74003e+07	6.31454e+07	5.40802e+07	4.11922e+07	4.10244e+07	1.93819e+07	7.0419e+07	2.63873e+07	5.29306e+07	3.68252e+07	8.65754e+07	6.44727e+07
High	Master Protein	O75116	Rho-associated protein kinase 2 OS=Homo sapiens OX=9606 GN=ROCK2 PE=1 SV=4	0	FALSE	192.578	35	36	41	394	31	1388	160.8	6.02	159301	6.33	35	7	cell cycle OR cell proliferation;cell organization and biogenesis;protein metabolism;other metabolic processes;stress response;developmental processes;signal transduction;other biological processes	plasma membrane;other membranes;cytosol;cytoskeleton;nucleus;other cell component	cytoskeletal activity;kinase activity;other molecular function	Pf00069, Pf08912	9475	ENSG00000134318	ROCK2	hsa:9475; O75116; Q53QZ0; Q53SJ7; Q9UQN5	Androgen receptor signaling pathway; MicroRNAs in cardiomyocyte hypertrophy; Integrin-mediated Cell Adhesion; Leptin signaling pathway; Pathogenic Escherichia coli infection; Spinal Cord Injury; Focal Adhesion; Association Between Physico-Chemical Features and Toxicity Associated Pathways; VEGFA-VEGFR2 Signaling Pathway; Chemokine signaling pathway; Wnt Signaling; Regulation of Actin Cytoskeleton…	G alpha (12/13) signalling events; Potential therapeutics for SARS; EPHB-mediated forward signaling; VEGFA-VEGFR2 Pathway; EPHA-mediated growth cone collapse; Sema4D induced cell migration and growth-cone collapse; RHO GTPases Activate ROCKs	20	5	0.883	0.804413	53.53	109	91	34.62	21.32	2.49514e+07	4.23305e+07	2.33269e+07	1.96385e+07	1.60927e+07	9.83764e+06	2.32898e+07	1.02454e+07	1.89535e+07	1.68659e+07	2.34591e+07	2.00091e+07
High	Master Protein	Q96QK1	Vacuolar protein sorting-associated protein 35 OS=Homo sapiens OX=9606 GN=VPS35 PE=1 SV=2	0	FALSE	249.438	47	31	37	981	31	796	91.6	5.49	449055	20.51	30	4	cell-cell signaling;cell organization and biogenesis;transport;signal transduction;other biological processes	other membranes;cytosol;other cytoplasmic organelle;other cell component	signal transduction activity or receptor binding	Pf03635	55737	ENSG00000069329	VPS35	hsa:55737; Q561W2; Q96QK1; Q9H016; Q9H096; Q9H4P3; Q9H8J0; Q9NRS7; Q9NVG2; Q9NX80; Q9NZK2		WNT ligand biogenesis and trafficking	1	0	1.028	0.990172	45.25	94.7	105.3	21.23	17.15	6.60161e+07	5.69662e+07	4.5291e+07	4.66405e+07	4.62913e+07	4.36877e+07	4.73819e+07	3.09324e+07	4.21706e+07	3.76153e+07	4.99598e+07	4.59313e+07
High	Master Protein	Q00839	Heterogeneous nuclear ribonucleoprotein U OS=Homo sapiens OX=9606 GN=HNRNPU PE=1 SV=6	0	FALSE	319.38	40	32	50	1433	31	825	90.5	6	620736	347.9	32	5	cell cycle OR cell proliferation;cell organization and biogenesis;RNA metabolism OR transcription;other metabolic processes;transport;developmental processes;other biological processes	cytoskeleton;nucleus;other cell component	cytoskeletal activity;nucleic acid binding activity;other molecular function	Pf00622, Pf02037, Pf13671	3192	ENSG00000153187	HNRNPU	hsa:3192; O75507; Q00839; Q8N174; Q96HY9; Q9BQ09	mRNA Processing; LncRNA involvement in canonical Wnt signaling and colorectal cancer	mRNA Splicing - Major Pathway; Processing of Capped Intron-Containing Pre-mRNA	4	2	0.856	0.642348	72.37	108.2	91.8	35.14	32.63	1.56963e+08	1.48466e+08	1.23698e+08	7.39093e+07	6.75326e+07	5.48944e+07	1.16602e+08	3.99188e+07	1.19192e+08	1.162e+08	1.43862e+08	1.31656e+08
High	Master Protein	P26639	Threonine--tRNA ligase 1, cytoplasmic OS=Homo sapiens OX=9606 GN=TARS1 PE=1 SV=3	0	FALSE	146.816	48	31	31	486	31	723	83.4	6.67	203188		31		protein metabolism;RNA metabolism OR transcription;other metabolic processes	cytosol;cytoskeleton	nucleic acid binding activity;other molecular function	Pf00587, Pf02824, Pf03129, Pf07973	6897	ENSG00000113407	TARS1	A8K8I1; B4DEG8; hsa:6897; P26639; Q96FP5; Q9BWA6		Cytosolic tRNA aminoacylation	1	0	1.008	0.999764	61.96	96	104	83.52	64.27	4.85277e+07	3.98083e+07	6.16662e+07	6.38117e+07	9.18287e+07	5.64276e+07	4.82022e+07	1.94798e+07	4.33178e+07	2.86075e+07	7.31021e+07	3.77456e+07
High	Master Protein	P04843	Dolichyl-diphosphooligosaccharide--protein glycosyltransferase subunit 1 OS=Homo sapiens OX=9606 GN=RPN1 PE=1 SV=1	0	FALSE	279.713	59	31	36	1511	31	607	68.5	6.38	688780	9.08	31	3	protein metabolism;other metabolic processes	other membranes;cytosol;ER/Golgi;other cell component		Pf04597	6184	ENSG00000163902	RPN1	B2R5Z0; D3DNB6; hsa:6184; P04843; Q68DT1	Proteasome Degradation	SRP-dependent cotranslational protein targeting to membrane; Asparagine N-linked glycosylation; Maturation of spike protein	4	0	1.09	0.930864	54.15	100.9	99.1	33.4	25.05	1.20577e+08	1.3139e+08	1.12019e+08	5.451e+07	7.96012e+07	4.91557e+07	9.23567e+07	4.33264e+07	1.16541e+08	5.97989e+07	6.06203e+07	9.38343e+07
High	Master Protein	O14841	5-oxoprolinase OS=Homo sapiens OX=9606 GN=OPLAH PE=1 SV=3	0	FALSE	216.796	37	31	38	323	31	1288	137.4	6.58	129775	27.93	31	6	other metabolic processes	cytosol	other molecular function	Pf01968, Pf02538, Pf05378	26873	ENSG00000178814	OPLAH	A5PKY8; hsa:26873; O14841; Q75W65; Q9Y4Q0	Glutathione metabolism	Glutathione synthesis and recycling; Defective OPLAH causes 5-oxoprolinase deficiency (OPLAHD)	3	0	1.046	0.969265	83.43	108.9	91.1	54.42	75.89	1.76959e+07	3.36464e+06	2.26011e+07	1.60976e+07	1.38785e+07	6.16017e+06	1.5253e+07	1.1171e+07	3.76014e+06	7.71959e+06	8.48792e+06	2.09727e+07
High	Master Protein	P55265	Double-stranded RNA-specific adenosine deaminase OS=Homo sapiens OX=9606 GN=ADAR PE=1 SV=4	0	FALSE	226.128	36	31	40	508	31	1226	136	8.65	193972	25.68	31	4	cell organization and biogenesis;RNA metabolism OR transcription;other metabolic processes;stress response;transport;developmental processes;signal transduction;other biological processes	nucleus;other cell component	nucleic acid binding activity;other molecular function	Pf00035, Pf02137, Pf02295	103	ENSG00000160710	ADAR	B1AQQ9; B1AQR0; D3DV76; hsa:103; O15223; O43859; O43860; P55265; Q9BYM3; Q9BYM4	Cytosolic DNA-sensing pathway	Interferon alpha/beta signaling; C6 deamination of adenosine; Formation of editosomes by ADAR proteins	4	0	0.924	0.925766	68.68	103.4	96.6	30.43	27.37	2.67147e+07	1.60173e+07	2.21521e+07	1.05551e+07	1.30375e+07	9.42054e+06	2.12274e+07	2.06734e+07	1.78639e+07	2.36954e+07	2.55913e+07	2.05734e+07
High	Master Protein	P14618	Pyruvate kinase PKM OS=Homo sapiens OX=9606 GN=PKM PE=1 SV=4	0	FALSE	653.934	76	62	81	4469	31	531	57.9	7.84	1996729	689.91	62	8	other metabolic processes;stress response;transport;developmental processes;other biological processes	non-structural extracellular;cytosol;ER/Golgi;nucleus;other cell component	nucleic acid binding activity;kinase activity;other molecular function	Pf00224, Pf02887	5315	ENSG00000067225	PKM	A6NFK3; B2R5N8; B3KRY0; B4DFX8; B4DUU6; hsa:5315; P14618; P14786; Q53GK4; Q96E76; Q9BWB5; Q9UCV6; Q9UPF2	Photodynamic therapy-induced HIF-1 survival signaling; Amino Acid metabolism; Pathways in clear cell renal cell carcinoma; Metabolic reprogramming in colon cancer; Computational Model of Aerobic Glycolysis; Glycolysis and Gluconeogenesis	Neutrophil degranulation	7	36	0.925	0.910075	67.93	101.7	98.3	46.02	30.93	6.65643e+08	5.93457e+08	5.84589e+08	5.61847e+08	5.31142e+08	4.25364e+08	7.55686e+08	5.60625e+08	8.19585e+08	5.80723e+08	7.11637e+08	7.93116e+08
High	Master Protein	P50454	Serpin H1 OS=Homo sapiens OX=9606 GN=SERPINH1 PE=1 SV=2	0	FALSE	336.684	60	31	41	1386	31	418	46.4	8.69	614382	42.98	31	3	cell organization and biogenesis;protein metabolism;other metabolic processes;stress response;developmental processes;other biological processes	non-structural extracellular;other membranes;ER/Golgi	enzyme regulator activity;other molecular function	Pf00079	871	ENSG00000149257	SERPINH1	B3KVJ3; hsa:871; P29043; P50454; Q5XPB4; Q6NSJ6; Q8IY96; Q9NP88	Endochondral Ossification; Type I collagen synthesis in the context of Osteogenesis imperfecta; Endochondral Ossification with Skeletal Dysplasias; 15q13.3 copy number variation syndrome	Collagen biosynthesis and modifying enzymes	5	0	0.942	0.941923	88.33	103.9	96.1	62.56	66.54	2.04351e+08	3.31955e+08	1.2692e+08	6.8093e+07	4.93796e+07	6.19472e+07	1.15144e+08	1.60955e+08	1.27815e+08	1.38087e+08	1.73598e+08	3.09341e+08
High	Master Protein	P49368	T-complex protein 1 subunit gamma OS=Homo sapiens OX=9606 GN=CCT3 PE=1 SV=4	0	FALSE	309.366	73	31	48	1172	31	545	60.5	6.49	537310	104.42	29	6	cell organization and biogenesis;transport;other biological processes	plasma membrane;other membranes;cytosol;cytoskeleton;other cell component	other molecular function	Pf00118	7203	ENSG00000163468	CCT3	A6NE14; hsa:7203; P49368; Q5SZY1; Q9BR64		Formation of tubulin folding intermediates by CCT/TriC; Cooperation of PDCL (PhLP1) and TRiC/CCT in G-protein beta folding; BBSome-mediated cargo-targeting to cilium; Association of TriC/CCT with target proteins during biosynthesis; Prefoldin mediated transfer of substrate to CCT/TriC; Folding of actin by CCT/TriC	6	0	0.872	0.716563	57.57	104.7	95.3	32.34	28.53	1.00109e+08	9.95602e+07	8.07401e+07	6.8173e+07	6.76446e+07	3.87285e+07	9.20849e+07	4.27616e+07	7.24031e+07	6.1828e+07	1.38827e+08	9.93558e+07
High	Master Protein	Q07065	Cytoskeleton-associated protein 4 OS=Homo sapiens OX=9606 GN=CKAP4 PE=1 SV=2	0	FALSE	317.261	53	31	37	1158	31	602	66	5.92	606846	9.34	31	4	protein metabolism;other metabolic processes;transport	plasma membrane;other membranes;cytosol;cytoskeleton;ER/Golgi;nucleus;other cytoplasmic organelle;other cell component			10970	ENSG00000136026	CKAP4	hsa:10970; Q07065; Q504S5; Q53ES6		Neutrophil degranulation; Regulation of Insulin-like Growth Factor (IGF) transport and uptake by Insulin-like Growth Factor Binding Proteins (IGFBPs); Post-translational protein phosphorylation; Surfactant metabolism	4	0	0.923	0.906502	77.08	108.4	91.6	46.73	44.11	1.62352e+08	1.36258e+08	1.21392e+08	5.99512e+07	7.6498e+07	5.4178e+07	1.36355e+08	2.40649e+08	1.25817e+08	1.15696e+08	6.53305e+07	6.5945e+07
High	Master Protein	P38606	V-type proton ATPase catalytic subunit A OS=Homo sapiens OX=9606 GN=ATP6V1A PE=1 SV=2	0	FALSE	257.098	70	30	42	870	30	617	68.3	5.52	407394	83.67	28	9	cell organization and biogenesis;other metabolic processes;transport;signal transduction;other biological processes	plasma membrane;other membranes;cytosol;other cytoplasmic organelle;other cell component	transporter activity;other molecular function	Pf00006, Pf02874, Pf16886	523	ENSG00000114573	ATP6V1A	B2RBR8; B7Z1R5; D3DN75; hsa:523; P38606; Q53YD9; Q96DY6; Q9UHY3	Proximal tubule transport	Amino acids regulate mTORC1; ROS and RNS production in phagocytes; Insulin receptor recycling; Transferrin endocytosis and recycling; Ion channel transport	6	0	0.994	0.991138	56.74	105.9	94.1	24.95	25.05	4.17331e+07	4.13198e+07	5.98354e+07	4.50147e+07	3.17363e+07	2.58448e+07	3.89902e+07	2.36851e+07	4.23653e+07	2.58881e+07	5.51357e+07	4.00121e+07
High	Master Protein	Q8N163	Cell cycle and apoptosis regulator protein 2 OS=Homo sapiens OX=9606 GN=CCAR2 PE=1 SV=2	0	FALSE	199.755	48	30	37	748	30	923	102.8	5.22	331468	46.03	29	3	cell-cell signaling;cell cycle OR cell proliferation;cell organization and biogenesis;RNA metabolism OR transcription;other metabolic processes;stress response;signal transduction;other biological processes	mitochondrion;nucleus;other cell component	enzyme regulator activity;other molecular function	Pf14443, Pf14444	57805	ENSG00000158941	CCAR2	A6NL03; B2RB79; D3DSR6; hsa:57805; Q6P0Q9; Q8N163; Q8N3G7; Q8N8M1; Q8TF34; Q9H9Q9; Q9HD12; Q9NT55		Regulation of HSF1-mediated heat shock response	1	0	0.921	0.902018	63.35	110.6	89.4	35.04	34.09	2.93203e+07	1.98532e+07	1.82421e+07	1.40554e+07	1.80879e+07	1.77846e+07	3.68192e+07	2.91248e+07	2.8534e+07	3.65547e+07	3.86507e+07	2.82536e+07
High	Master Protein	Q15746	Myosin light chain kinase, smooth muscle OS=Homo sapiens OX=9606 GN=MYLK PE=1 SV=4	0	FALSE	261.191	21	30	42	534	30	1914	210.6	6.15	214933	41.52	27	6	cell organization and biogenesis;protein metabolism;other metabolic processes;stress response;developmental processes;other biological processes	plasma membrane;other membranes;cytosol;cytoskeleton;other cell component	cytoskeletal activity;kinase activity;other molecular function	Pf00041, Pf00069, Pf07679, Pf16620	4638	ENSG00000065534	MYLK	B4DUE3; D3DN97; hsa:4638; O95796; O95797; O95798; O95799; Q14844; Q15746; Q16794; Q17S15; Q3ZCP9; Q5MY99; Q5MYA0; Q6P2N0; Q7Z4J0; Q9C0L5; Q9UBG5; Q9UBY6; Q9UIT9	MicroRNAs in cardiomyocyte hypertrophy; Endothelin Pathways; Focal Adhesion; Association Between Physico-Chemical Features and Toxicity Associated Pathways; MFAP5 effect on permeability and motility of endothelial cells via cytoskeleton rearrangement; Regulation of Actin Cytoskeleton	RHO GTPases activate PAKs; Smooth Muscle Contraction	8	0	1.223	0.458024	84.84	87.7	112.3	92.75	51.54	2.46968e+07	2.6788e+07	3.01405e+07	1.15645e+08	3.05273e+07	9.93588e+06	8.32645e+06	8.87518e+06	1.44912e+07	1.39351e+07	9.97698e+06	1.65072e+07
High	Master Protein	P16435	NADPH--cytochrome P450 reductase OS=Homo sapiens OX=9606 GN=POR PE=1 SV=2	0	FALSE	211.491	51	30	38	539	30	677	76.6	5.58	233141	13.35	30	3	protein metabolism;other metabolic processes;other biological processes	other membranes;cytosol;mitochondrion;ER/Golgi;other cell component	other molecular function	Pf00175, Pf00258, Pf00667	5447	ENSG00000127948	POR	hsa:5447; P16435; Q16455; Q197M5; Q8N181; Q9H3M8; Q9UDT3	Oxidation by Cytochrome P450	Cytochrome P450 - arranged by substrate type	2	0	0.89	0.811574	65.39	104.3	95.7	36.6	25.06	3.47613e+07	4.01746e+07	3.11974e+07	1.86552e+07	2.3736e+07	2.13976e+07	2.03054e+07	8.2844e+06	2.87347e+07	1.0257e+07	1.6283e+07	1.66721e+07
High	Master Protein	P49411	Elongation factor Tu, mitochondrial OS=Homo sapiens OX=9606 GN=TUFM PE=1 SV=2	0	FALSE	253.65	69	30	36	1622	30	452	49.5	7.61	701857	0	30	3	protein metabolism;other metabolic processes;other biological processes	mitochondrion	nucleic acid binding activity;other molecular function	Pf00009, Pf03143, Pf03144	7284	ENSG00000178952	TUFM	hsa:7284; O15276; P49411	16p11.2 distal deletion syndrome	Mitochondrial translation elongation	2	0	1.054	0.973709	65.36	99.7	100.3	27.36	21.62	2.02656e+08	1.93311e+08	2.28471e+08	1.41192e+08	1.72448e+08	1.35677e+08	1.4031e+08	1.1975e+08	1.99364e+08	1.39836e+08	1.73509e+08	1.45982e+08
High	Master Protein	P20648	Potassium-transporting ATPase alpha chain 1 OS=Homo sapiens OX=9606 GN=ATP4A PE=2 SV=5	0	FALSE	266.547	46	34	41	382	30	1035	114	5.81	160359	113.69	19	17	transport;other biological processes	plasma membrane;other membranes	transporter activity;other molecular function	Pf00122, Pf00689, Pf00690, Pf09040, Pf13246	495	ENSG00000105675	ATP4A	hsa:495; O00738; P20648	Secretion of Hydrochloric Acid in Parietal Cells	Ion transport by P-type ATPases	2	1	1.218	0.457584	80.27	89.8	110.2	42.33	200.74	3.54823e+06	4.1114e+06	2.62327e+06	1.58005e+06	1.72468e+06	3.95497e+06	3.77051e+06	3.87483e+06	2.84599e+06	3.56041e+06	2.72762e+06	2.16666e+06
High	Master Protein	Q14573	Inositol 1,4,5-trisphosphate receptor type 3 OS=Homo sapiens OX=9606 GN=ITPR3 PE=1 SV=2	0	FALSE	180.658	18	34	40	302	30	2671	303.9	6.48	99298	21.81	33	4	stress response;transport;signal transduction;other biological processes	plasma membrane;other membranes;cytosol;ER/Golgi;nucleus;other cell component	transporter activity;other molecular function	Pf00520, Pf01365, Pf02815, Pf08454, Pf08709	3710	ENSG00000096433	ITPR3	hsa:3710; Q14573; Q14649; Q5TAQ2	Alzheimers Disease; Myometrial Relaxation and Contraction Pathways; MFAP5-mediated ovarian cancer cell motility and invasiveness; GPR40 Pathway; Vitamin D-sensitive calcium signaling in depression; Calcium Regulation in the Cardiac Cell	Role of phospholipids in phagocytosis; FCERI mediated Ca+2 mobilization; FCGR3A-mediated IL10 synthesis; Antigen activates B Cell Receptor (BCR) leading to generation of second messengers; Ion homeostasis; VEGFR2 mediated cell proliferation; Effects of PIP2 hydrolysis; PLC beta mediated events; Glucagon-like Peptide-1 (GLP1) regulates insulin secretion; Ca2+ pathway; Elevation of cytosolic Ca2+ l…	20	4	0.929	0.910794	63.77	93.6	106.4	28.42	30.37	3.81464e+07	3.65893e+07	3.32509e+07	2.70229e+07	4.31623e+07	6.42717e+07	3.07114e+07	2.30202e+07	5.18784e+07	3.03997e+07	2.89707e+07	2.59733e+07
High	Master Protein	P05023	Sodium/potassium-transporting ATPase subunit alpha-1 OS=Homo sapiens OX=9606 GN=ATP1A1 PE=1 SV=1	0	FALSE	447.057	48	42	66	2189	30	1023	112.8	5.49	1087628	33.94	41	9	other metabolic processes;transport;other biological processes	plasma membrane;other membranes;cytoskeleton;ER/Golgi;other cytoplasmic organelle;other cell component	transporter activity;cytoskeletal activity;other molecular function	Pf00122, Pf00689, Pf00690, Pf13246	476	ENSG00000163399	ATP1A1	B2RBR6; B7Z2T5; B7Z3U6; F5H3A1; hsa:476; P05023; Q16689; Q6LDM4; Q9UCN1; Q9UJ20; Q9UJ21	Preimplantation Embryo; Proximal tubule transport	Ion homeostasis; Ion transport by P-type ATPases; Potential therapeutics for SARS	5	18	0.848	0.601272	62.26	104	96	37.58	35.43	1.96391e+08	2.15913e+08	1.53866e+08	7.37446e+07	1.65606e+08	1.11755e+08	1.79581e+08	1.13108e+08	2.05681e+08	1.76572e+08	1.04318e+08	3.23851e+08
High	Master Protein	Q12931	Heat shock protein 75 kDa, mitochondrial OS=Homo sapiens OX=9606 GN=TRAP1 PE=1 SV=3	0	FALSE	225.683	52	30	40	734	30	704	80.1	8.21	293476	70.38	30	5	other biological processes	other membranes;mitochondrion;nucleus	signal transduction activity or receptor binding;other molecular function	Pf00183, Pf02518	10131	ENSG00000126602	TRAP1	B4DR68; D3DUC8; F5H897; hsa:10131; O43642; O75235; Q12931; Q9UHL5	TNF alpha Signaling Pathway; TGF-beta Signaling Pathway	Respiratory electron transport	3	0	1.003	0.999764	72.19	111.5	88.5	46.51	49.18	6.29537e+07	3.32659e+07	3.88282e+07	2.13388e+07	2.54704e+07	1.38191e+07	3.60361e+07	1.39e+07	3.91483e+07	3.19708e+07	3.64826e+07	2.12614e+07
High	Master Protein	P50990	T-complex protein 1 subunit theta OS=Homo sapiens OX=9606 GN=CCT8 PE=1 SV=4	0	FALSE	265.645	65	30	41	1290	30	548	59.6	5.6	604235	73.51	29	4	cell organization and biogenesis;transport;other biological processes	non-structural extracellular;cytosol;cytoskeleton;nucleus;other cytoplasmic organelle;other cell component	other molecular function	Pf00118	10694	ENSG00000156261	CCT8	A6NN54; B4DEM7; B4DQH4; hsa:10694; P50990; Q4VBP8		Neutrophil degranulation; Association of TriC/CCT with target proteins during biosynthesis; Formation of tubulin folding intermediates by CCT/TriC; Cooperation of PDCL (PhLP1) and TRiC/CCT in G-protein beta folding; BBSome-mediated cargo-targeting to cilium; Prefoldin mediated transfer of substrate to CCT/TriC; Folding of actin by CCT/TriC	7	0	0.967	0.97676	58.8	101.8	98.2	29.04	28.53	1.15979e+08	1.04617e+08	7.97954e+07	9.20388e+07	8.58504e+07	4.54825e+07	1.094e+08	5.40676e+07	8.9653e+07	5.89909e+07	1.32178e+08	1.06168e+08
High	Master Protein	P15311	Ezrin OS=Homo sapiens OX=9606 GN=EZR PE=1 SV=4	0	FALSE	441.216	65	44	56	1698	30	586	69.4	6.27	856161	51.32	44	7	cell adhesion;cell cycle OR cell proliferation;cell organization and biogenesis;other metabolic processes;transport;developmental processes;signal transduction;other biological processes	plasma membrane;other membranes;cytosol;cytoskeleton;nucleus;other cytoplasmic organelle;other cell component	cytoskeletal activity;other molecular function	Pf00373, Pf00769, Pf09379, Pf09380	7430	ENSG00000092820	EZR	E1P5A8; hsa:7430; P15311; P23714; Q4VX75; Q96CU8; Q9NSJ4	Pathogenic Escherichia coli infection; AGE/RAGE pathway; VEGFA-VEGFR2 Signaling Pathway; Regulation of Actin Cytoskeleton	Recycling pathway of L1; Netrin-1 signaling	6	16	1.022	0.996537	80.3	104.8	95.2	45.9	39.49	1.11068e+08	1.11138e+08	1.65431e+08	1.22025e+08	9.09352e+07	4.75197e+07	2.00227e+08	1.5851e+08	1.89403e+08	9.76913e+07	3.33963e+08	1.21293e+08
High	Master Protein	P05091	Aldehyde dehydrogenase, mitochondrial OS=Homo sapiens OX=9606 GN=ALDH2 PE=1 SV=2	0	FALSE	358.168	78	35	51	2165	30	517	56.3	7.05	1015872	83.79	35	7	other metabolic processes	mitochondrion	other molecular function	Pf00171	217	ENSG00000111275	ALDH2	B4DW54; E7EUE5; hsa:217; P05091; Q03639; Q6IB13; Q6IV71	Fatty Acid Omega Oxidation; Ethanol effects on histone modifications; Tryptophan metabolism; Fluoroacetic acid toxicity	Ethanol oxidation; Metabolism of serotonin	6	1	1.114	0.875763	71.29	90.4	109.6	40.53	40.91	1.55405e+08	1.44427e+08	2.17414e+08	2.08287e+08	2.29208e+08	1.15214e+08	1.36154e+08	9.66088e+07	1.93698e+08	1.12191e+08	2.24924e+08	9.82694e+07
High	Master Protein	P35573	Glycogen debranching enzyme OS=Homo sapiens OX=9606 GN=AGL PE=1 SV=3	0	FALSE	122.238	27	30	31	253	30	1532	174.7	6.76	90477	2.28	30	1	other metabolic processes;transport;other biological processes	non-structural extracellular;cytosol;ER/Golgi;nucleus;other cell component	other molecular function	Pf06202, Pf14699, Pf14701, Pf14702	178	ENSG00000162688	AGL	A6NCX7; A6NEK2; D3DT51; hsa:178; P35573; P78354; P78544; Q59H92; Q6AZ90; Q9UF08	Glycogen Synthesis and Degradation	Neutrophil degranulation; Glycogen breakdown (glycogenolysis)	3	0	1.084	0.920513	52.77	95.9	104.1	47.85	33.16	5.69969e+06	8.43302e+06	7.3238e+06	8.14823e+06	8.28618e+06	5.34349e+06	6.88545e+06	2.1747e+06	6.84197e+06	4.46388e+06	8.60502e+06	9.98144e+06
High	Master Protein	P27824	Calnexin OS=Homo sapiens OX=9606 GN=CANX PE=1 SV=2	0	FALSE	417.015	62	30	41	1982	30	592	67.5	4.6	992756	46.93	30	3	stress response;transport;signal transduction;other biological processes	plasma membrane;other membranes;ER/Golgi;translational apparatus;other cell component	signal transduction activity or receptor binding;other molecular function	Pf00262	821	ENSG00000127022; ENSG00000283777	CANX	B2R5V8; B4DGP8; B4E2T8; D3DWQ3; D6R9K3; hsa:821; P27824		Maturation of spike protein; MHC class II antigen presentation; Antigen Presentation: Folding, assembly and peptide loading of class I MHC; Interleukin-35 Signalling; Interleukin-27 signaling; Assembly of Viral Components at the Budding Site; Calnexin/calreticulin cycle; Maturation of spike protein	8	0	1.031	0.989008	65.66	99.5	100.5	30.72	38.39	2.32252e+08	2.71947e+08	2.05607e+08	1.17239e+08	1.29136e+08	1.18595e+08	1.84069e+08	3.17657e+08	1.86353e+08	1.95793e+08	2.51831e+08	1.67588e+08
High	Master Protein	P54577	Tyrosine--tRNA ligase, cytoplasmic OS=Homo sapiens OX=9606 GN=YARS1 PE=1 SV=4	0	FALSE	206.222	62	30	33	884	30	528	59.1	7.05	408446	6.02	30	1	protein metabolism;RNA metabolism OR transcription;other metabolic processes;other biological processes	non-structural extracellular;cytosol;nucleus;other cell component	signal transduction activity or receptor binding;nucleic acid binding activity;other molecular function	Pf00579, Pf01588	8565	ENSG00000134684	YARS1	B3KWK4; D3DPQ4; hsa:8565; O43276; P54577; Q53EN1	Nephrotic syndrome	Cytosolic tRNA aminoacylation	2	0	1.128	0.851837	55.02	99	101	28.57	27.76	4.59619e+07	3.86082e+07	4.46418e+07	2.76986e+07	2.86309e+07	2.1378e+07	4.6695e+07	3.94947e+07	3.86332e+07	4.10646e+07	6.31729e+07	3.08795e+07
High	Master Protein	P14868	Aspartate--tRNA ligase, cytoplasmic OS=Homo sapiens OX=9606 GN=DARS1 PE=1 SV=2	0	FALSE	208.261	66	30	34	845	30	501	57.1	6.55	395498	3.83	30	4	cell organization and biogenesis;protein metabolism;RNA metabolism OR transcription;other metabolic processes	cytosol;other cell component	other molecular function	Pf00152, Pf01336	1615	ENSG00000115866	DARS1	A8K3J2; D3DP77; hsa:1615; P14868; Q2TNI3; Q32Q69; Q53HV4; Q53YC5; Q68CR9; Q9BW52	Alanine and aspartate metabolism	Selenoamino acid metabolism; Cytosolic tRNA aminoacylation	3	0	1.033	0.98828	55.13	108.4	91.6	30.44	33.23	8.56454e+07	5.9935e+07	6.93945e+07	4.48786e+07	6.26651e+07	5.02988e+07	5.35041e+07	2.37795e+07	6.30513e+07	4.30613e+07	5.78243e+07	6.93773e+07
High	Master Protein	Q9Y5K6	CD2-associated protein OS=Homo sapiens OX=9606 GN=CD2AP PE=1 SV=1	0	FALSE	254.917	59	30	37	696	30	639	71.4	6.4	255506	84.84	26	8	cell adhesion;cell cycle OR cell proliferation;cell organization and biogenesis;protein metabolism;other metabolic processes;signal transduction;other biological processes	plasma membrane;other membranes;cytosol;cytoskeleton;nucleus;other cell component	signal transduction activity or receptor binding;cytoskeletal activity;other molecular function	Pf00018, Pf14604	23607	ENSG00000198087	CD2AP	A6NL34; hsa:23607; Q5VYA3; Q9UG97; Q9Y5K6	Primary Focal Segmental Glomerulosclerosis FSGS; Nephrotic syndrome; Genes controlling renal nephrogenesis	Nephrin family interactions	4	0	0.951	0.950431	73.14	100.8	99.2	47.38	46.23	3.88796e+07	3.14139e+07	3.50912e+07	2.08576e+07	2.40083e+07	1.48874e+07	5.57388e+07	9.88038e+07	3.43262e+07	5.79389e+07	3.9611e+07	1.93882e+07
High	Master Protein	P13797	Plastin-3 OS=Homo sapiens OX=9606 GN=PLS3 PE=1 SV=4	0	FALSE	359.232	68	40	55	1727	30	630	70.8	5.6	772296	60.09	39	8	cell organization and biogenesis;developmental processes	plasma membrane;other membranes;cytosol;cytoskeleton;other cell component	cytoskeletal activity;other molecular function	Pf00307, Pf13499	5358	ENSG00000102024	PLS3	A8K579; B1AQ09; B4DGB4; B7Z6M1; hsa:5358; P13797; Q86YI6			0	3	1.051	0.978698	66.85	102.7	97.3	37.93	43.15	6.72583e+07	5.28559e+07	5.00952e+07	2.96142e+07	3.39508e+07	3.5975e+07	3.84549e+07	5.20462e+07	3.95683e+07	3.62907e+07	4.01348e+07	5.95465e+07
High	Master Protein	Q15084	Protein disulfide-isomerase A6 OS=Homo sapiens OX=9606 GN=PDIA6 PE=1 SV=1	0	FALSE	282.903	62	31	37	1925	30	440	48.1	5.08	915133	101.84	30	6	protein metabolism;other metabolic processes;stress response;signal transduction;other biological processes	non-structural extracellular;plasma membrane;other membranes;cytosol;ER/Golgi;other cell component	other molecular function	Pf00085	10130	ENSG00000143870	PDIA6	B3KY95; B5MCQ5; B7Z254; B7Z4M8; F8WA83; hsa:10130; Q15084; Q53RC7; Q6ZSH5; Q99778	Photodynamic therapy-induced unfolded protein response; VEGFA-VEGFR2 Signaling Pathway	Regulation of Insulin-like Growth Factor (IGF) transport and uptake by Insulin-like Growth Factor Binding Proteins (IGFBPs); Post-translational protein phosphorylation; XBP1(S) activates chaperone genes	5	0	0.944	0.944378	63.85	103.9	96.1	29.99	34.95	2.32815e+08	3.36795e+08	1.98399e+08	1.46873e+08	2.25117e+08	1.25813e+08	1.91358e+08	2.21496e+08	2.16128e+08	1.85328e+08	2.22698e+08	2.72558e+08
High	Master Protein	Q9UQE7	Structural maintenance of chromosomes protein 3 OS=Homo sapiens OX=9606 GN=SMC3 PE=1 SV=2	0	FALSE	146.643	29	30	31	288	30	1217	141.5	7.18	123640	0	29	2	cell cycle OR cell proliferation;cell organization and biogenesis;DNA metabolism;other metabolic processes;stress response;other biological processes	cytosol;cytoskeleton;nucleus;other cell component	cytoskeletal activity;other molecular function	Pf02463, Pf06470	9126	ENSG00000108055	SMC3	A8K156; hsa:9126; O60464; Q5T482; Q9UQE7	Cell Cycle; Retinoblastoma Gene in Cancer; MECP2 and Associated Rett Syndrome; Prion disease pathway; Regulation of sister chromatid separation at the metaphase-anaphase transition	Separation of Sister Chromatids; Resolution of Sister Chromatid Cohesion; Estrogen-dependent gene expression; SUMOylation of DNA damage response and repair proteins; Meiotic synapsis; Establishment of Sister Chromatid Cohesion; Cohesin Loading onto Chromatin	12	0	0.88	0.748178	68.68	96.3	103.7	31.13	34.89	3.6675e+07	3.31249e+07	2.79353e+07	3.59732e+07	5.61313e+07	7.43231e+07	4.03723e+07	3.75089e+07	3.81382e+07	4.2366e+07	3.30491e+07	2.63803e+07
High	Master Protein	P26641	Elongation factor 1-gamma OS=Homo sapiens OX=9606 GN=EEF1G PE=1 SV=3	0	FALSE	301.275	70	30	37	1293	29	437	50.1	6.67	663001	37.98	29	4	protein metabolism;other metabolic processes;other biological processes	cytosol;other cell component	nucleic acid binding activity	Pf00043, Pf00647, Pf02798	1937	ENSG00000254772	EEF1G	B4DTG2; hsa:1937; P26641; Q6PJ62; Q6PK31; Q96CU2; Q9P196	Translation Factors	Eukaryotic Translation Elongation	2	1	1.038	0.982706	59.33	95	105	36.49	21.27	1.78144e+08	2.28228e+08	1.08339e+08	7.95442e+07	8.7485e+07	7.70029e+07	9.55113e+07	5.19876e+07	1.68783e+08	8.64333e+07	1.38766e+08	1.35207e+08
High	Master Protein	P27816	Microtubule-associated protein 4 OS=Homo sapiens OX=9606 GN=MAP4 PE=1 SV=3	0	FALSE	200.95	37	29	35	496	29	1152	120.9	5.43	181183	14.19	28	3	cell cycle OR cell proliferation;cell organization and biogenesis;developmental processes;other biological processes	plasma membrane;other membranes;cytosol;cytoskeleton;other cell component	cytoskeletal activity;other molecular function	Pf00418	4134	ENSG00000047849	MAP4	hsa:4134; P27816; Q13082; Q59FT2; Q68D74; Q6ZUW9; Q86V26; Q96A76; Q96NS9	Splicing factor NOVA regulated synaptic proteins		1	0	0.926	0.930149	77.3	103.3	96.7	41.06	37.76	2.5701e+07	2.59289e+07	1.59258e+07	9.8102e+06	1.16198e+07	7.32818e+06	2.13317e+07	2.65831e+07	1.65027e+07	3.87886e+07	2.25228e+07	2.39714e+07
High	Master Protein	A8K7I4	Calcium-activated chloride channel regulator 1 OS=Homo sapiens OX=9606 GN=CLCA1 PE=1 SV=3	0	FALSE	250.984	42	29	39	114	29	914	100.2	6.37	44720	21.52	27	6	protein metabolism;stress response;transport	non-structural extracellular;plasma membrane;other membranes;other cell component	transporter activity;other molecular function	Pf08434, Pf13519	1179	ENSG00000016490	CLCA1	A8K7I4; B2RAV5; hsa:1179; O95151; Q5TDF4; Q9UNF6; Q9UPC6		Stimuli-sensing channels	1	0	0.937	0.943984	66.98	86.2	113.8	208.96	36.13	1.78447e+06	1.49633e+06	2.6976e+06	845840	1.61652e+06	3.73993e+07	1.83613e+06	1.0123e+06	2.33471e+06	1.76717e+06	2.28048e+06	1.92487e+06
High	Master Protein	Q9NY33	Dipeptidyl peptidase 3 OS=Homo sapiens OX=9606 GN=DPP3 PE=1 SV=2	0	FALSE	244.754	55	29	40	801	29	737	82.5	5.1	357515	82.31	27	7	protein metabolism	cytosol;other cell component	other molecular function	Pf03571	10072	ENSG00000254986	DPP3	B2RDB5; B4DLX4; F5H8L6; hsa:10072; O95748; Q969H2; Q9BV67; Q9HAL6; Q9NY33			0	0	1.087	0.92277	55.85	92.9	107.1	26.82	24.71	3.49643e+07	4.10917e+07	3.87611e+07	1.76264e+07	2.19066e+07	1.67433e+07	2.3142e+07	2.34852e+07	2.94198e+07	2.78111e+07	2.22452e+07	2.49276e+07
High	Master Protein	A0A0A0MTC7	Laminin subunit alpha-4 OS=Homo sapiens OX=9606 GN=LAMA4 PE=1 SV=1	0	FALSE	175.77	22	29	32	485	29	1816	201.7	6.29	209342	2.2	28	2	cell adhesion;other biological processes	other membranes	signal transduction activity or receptor binding	Pf00053, Pf02210, Pf06008, Pf06009	3910	ENSG00000112769	LAMA4	A0A0A0MTC7	miRNA targets in ECM and membrane receptors; Focal Adhesion; Focal Adhesion-PI3K-Akt-mTOR-signaling pathway; PI3K-Akt Signaling Pathway; Small cell lung cancer		5	0	0.967	0.973155	63.57	99.6	100.4	25.98	26.69	3.62209e+07	5.86283e+07	3.03092e+07	4.39533e+07	3.39582e+07	2.60929e+07	2.24729e+07	2.01044e+07	3.51246e+07	2.75175e+07	3.48387e+07	2.77837e+07
High	Master Protein	O75534	Cold shock domain-containing protein E1 OS=Homo sapiens OX=9606 GN=CSDE1 PE=1 SV=2	0	FALSE	156.546	39	30	32	437	29	798	88.8	6.25	162030	22.88	30	3	cell organization and biogenesis;RNA metabolism OR transcription;other metabolic processes;developmental processes	plasma membrane;other membranes;cytosol;ER/Golgi;other cell component		Pf00313, Pf12901	7812	ENSG00000009307	CSDE1	A8K281; E9PGZ0; G5E9Q2; hsa:7812; O75534; O94961; Q5TF04; Q5TF05; Q68DF1; Q68DI9; Q9Y2S4			0	0	1.035	0.97876	54.16	98.1	101.9	31.04	32.77	2.30761e+07	2.68442e+07	1.07447e+07	1.15245e+07	1.35414e+07	8.61305e+06	1.62561e+07	1.0476e+07	1.85435e+07	1.09764e+07	1.68843e+07	1.43821e+07
High	Master Protein	Q5JPE7	Nodal modulator 2 OS=Homo sapiens OX=9606 GN=NOMO2 PE=1 SV=1	0	FALSE	173.779	33	29	33	587	29	1267	139.4	5.76	255527	5.15	29	3		other membranes;ER/Golgi;other cell component	other molecular function	Pf13620, Pf17802	283820	ENSG00000185164	NOMO2	hsa:283820; Q4G177; Q5JPE7			0	0	1.109	0.84818	51.86	98.6	101.4	27.74	26.03	1.83671e+07	2.43678e+07	1.85346e+07	1.12085e+07	1.60541e+07	1.2162e+07	1.3916e+07	1.14417e+07	1.21083e+07	1.51609e+07	1.28277e+07	1.93511e+07
High	Master Protein	P06744	Glucose-6-phosphate isomerase OS=Homo sapiens OX=9606 GN=GPI PE=1 SV=4	0	FALSE	398.748	57	29	59	2615	29	558	63.1	8.32	978014	576.71	29	6	other metabolic processes;transport;signal transduction;other biological processes	non-structural extracellular;plasma membrane;other membranes;cytosol;nucleus;other cell component	signal transduction activity or receptor binding;other molecular function	Pf00342	2821	ENSG00000105220	GPI	B4DG39; hsa:2821; P06744; Q9BRD3; Q9BSK5; Q9UHE6	Cori Cycle; Pathways in clear cell renal cell carcinoma; Metabolic reprogramming in colon cancer; Computational Model of Aerobic Glycolysis; Glycolysis and Gluconeogenesis	Neutrophil degranulation; TP53 Regulates Metabolic Genes; Glycolysis; Gluconeogenesis	9	4	1.036	0.982706	60.16	97.5	102.5	31.88	37.46	2.36982e+08	3.53928e+08	1.57681e+08	1.84302e+08	2.06808e+08	1.35475e+08	2.10843e+08	8.54848e+07	2.41591e+08	1.58058e+08	1.95077e+08	2.59696e+08
High	Master Protein	P26038	Moesin OS=Homo sapiens OX=9606 GN=MSN PE=1 SV=3	0	FALSE	462.086	63	41	77	2313	29	577	67.8	6.4	886617	588.96	41	5	cell adhesion;cell cycle OR cell proliferation;cell organization and biogenesis;developmental processes;signal transduction;other biological processes	plasma membrane;other membranes;cytosol;cytoskeleton;other cell component	signal transduction activity or receptor binding;cytoskeletal activity;nucleic acid binding activity;other molecular function	Pf00373, Pf00769, Pf09379, Pf09380	4478	ENSG00000147065	MSN	hsa:4478; P26038	Glial Cell Differentiation; AGE/RAGE pathway; Regulation of Actin Cytoskeleton	Gene and protein expression by JAK-STAT signaling after Interleukin-12 stimulation; Recycling pathway of L1	5	1	1.125	0.84818	71.63	89.1	110.9	29.55	46.48	7.30882e+07	7.66874e+07	1.1139e+08	1.02466e+08	5.97971e+07	3.96831e+07	7.89771e+07	6.20442e+07	8.97615e+07	7.9014e+07	1.15833e+08	9.95158e+07
High	Master Protein	P49736	DNA replication licensing factor MCM2 OS=Homo sapiens OX=9606 GN=MCM2 PE=1 SV=4	0	FALSE	150.05	41	29	30	262	29	904	101.8	5.52	112235	0	28	2	cell cycle OR cell proliferation;cell organization and biogenesis;DNA metabolism;other metabolic processes;stress response;developmental processes;other biological processes	cytoskeleton;nucleus;other cell component	nucleic acid binding activity;other molecular function	Pf00493, Pf12619, Pf14551, Pf17207, Pf17855	4171	ENSG00000073111	MCM2	hsa:4171; P49736; Q14577; Q15023; Q8N2V1; Q969W7; Q96AE1; Q9BRM7	Cell Cycle; Ciliary landscape; G1 to S cell cycle control; DNA Replication	Orc1 removal from chromatin; Activation of ATR in response to replication stress; Activation of the pre-replicative complex; Assembly of the pre-replicative complex; Unwinding of DNA	10	0	0.817	0.408361	80.15	114.5	85.5	65.6	51.7	2.431e+07	1.35976e+07	4.06895e+06	3.07581e+06	5.3961e+06	2.49847e+06	2.09014e+07	8.30379e+06	8.86777e+06	1.09032e+07	2.46364e+07	1.07225e+07
High	Master Protein	Q01518	Adenylyl cyclase-associated protein 1 OS=Homo sapiens OX=9606 GN=CAP1 PE=1 SV=5	0	FALSE	334.323	61	31	47	1963	29	475	51.9	8.06	947447	105.26	30	5	cell organization and biogenesis;transport;signal transduction;other biological processes	non-structural extracellular;plasma membrane;other membranes;cytoskeleton;other cytoplasmic organelle	cytoskeletal activity;other molecular function	Pf01213, Pf08603	10487	ENSG00000131236	CAP1	hsa:10487; Q01518; Q53HR7; Q5T0S1; Q5T0S2; Q6I9U6	Angiopoietin Like Protein 8 Regulatory Pathway; Insulin Signaling	Neutrophil degranulation; Platelet degranulation ; Role of ABL in ROBO-SLIT signaling	5	2	1.098	0.91617	53.84	97	103	22.3	23.81	1.55913e+08	1.5508e+08	1.78611e+08	1.88654e+08	1.44718e+08	7.25816e+07	1.64074e+08	1.05373e+08	1.57262e+08	1.089e+08	1.61989e+08	1.81983e+08
High	Master Protein	P36871	Phosphoglucomutase-1 OS=Homo sapiens OX=9606 GN=PGM1 PE=1 SV=3	0	FALSE	304.878	70	29	45	989	29	562	61.4	6.76	433950	222.43	28	7	other metabolic processes;transport	non-structural extracellular;cytosol;other cell component	other molecular function	Pf00408, Pf02878, Pf02879, Pf02880	5236	ENSG00000079739	PGM1	B2R5N9; B4DPV0; hsa:5236; P36871; Q16105; Q16106; Q5BKZ9; Q6NW22; Q86U74; Q96J40; Q9NTY4	Ectoderm Differentiation; Pathways in clear cell renal cell carcinoma; Glycogen Synthesis and Degradation; Glucuronidation	Neutrophil degranulation; Glycogen synthesis; Defective PGM1 causes PGM1-CDG (CDG1t)	7	0	1.135	0.824479	54.01	95.5	104.5	24.99	27.44	5.31387e+07	6.85694e+07	6.04072e+07	6.09236e+07	5.48618e+07	3.42084e+07	4.49926e+07	2.61319e+07	6.81461e+07	5.43301e+07	4.25949e+07	5.11479e+07
High	Master Protein	P55084	Trifunctional enzyme subunit beta, mitochondrial OS=Homo sapiens OX=9606 GN=HADHB PE=1 SV=3	0	FALSE	228.401	69	29	37	1191	29	474	51.3	9.41	543283	16.54	29	3	other metabolic processes	other membranes;mitochondrion;ER/Golgi	other molecular function	Pf00108, Pf02803	3032	ENSG00000138029	HADHB	B2RB16; B4E2W0; hsa:3032; O14969; P55084; Q53TA6; Q96C77; Q9H3F5; Q9T2V8	Fatty Acid Beta Oxidation; Valproic acid pathway; Sudden Infant Death Syndrome (SIDS) Susceptibility Pathways	Acyl chain remodeling of CL; mitochondrial fatty acid beta-oxidation of unsaturated fatty acids; Beta oxidation of decanoyl-CoA to octanoyl-CoA-CoA; Beta oxidation of octanoyl-CoA to hexanoyl-CoA; Beta oxidation of hexanoyl-CoA to butanoyl-CoA; Beta oxidation of myristoyl-CoA to lauroyl-CoA; Beta oxidation of lauroyl-CoA to decanoyl-CoA-CoA; Beta oxidation of palmitoyl-CoA to myristoyl-CoA	11	0	1.201	0.5998	61.87	100.5	99.5	29.13	36.54	8.68742e+07	8.94909e+07	1.01923e+08	7.21732e+07	8.27006e+07	3.91268e+07	6.71321e+07	2.08407e+07	7.98674e+07	3.42813e+07	8.88795e+07	6.94474e+07
High	Master Protein	Q96KP4	Cytosolic non-specific dipeptidase OS=Homo sapiens OX=9606 GN=CNDP2 PE=1 SV=2	0	FALSE	259.777	77	29	35	1336	29	475	52.8	5.97	621617	0	29	1	protein metabolism;other metabolic processes	cytosol;nucleus	other molecular function	Pf01546, Pf07687	55748	ENSG00000133313	CNDP2	B3KUG4; hsa:55748; Q8WY59; Q96KP4; Q9BQ94; Q9NVB4; V9HWE5		Glutathione synthesis and recycling	1	0	1.056	0.973131	66.71	92.2	107.8	35.36	49.45	5.39862e+07	6.38773e+07	7.56956e+07	5.25867e+07	9.01826e+07	3.59821e+07	1.07298e+08	4.47652e+07	9.8587e+07	4.9378e+07	8.47437e+07	1.09435e+08
High	Master Protein	Q9NZB2	Constitutive coactivator of PPAR-gamma-like protein 1 OS=Homo sapiens OX=9606 GN=FAM120A PE=1 SV=2	0	FALSE	177.091	38	29	31	560	29	1118	121.8	8.88	219546	6.01	29	2		plasma membrane;other membranes;cytosol;nucleus;other cell component			23196	ENSG00000048828	FAM120A	A6NGU0; C4AMC6; hsa:23196; O60649; Q14688; Q4VXF4; Q4VXF5; Q4VXG2; Q86V69; Q96I21; Q9NZB1; Q9NZB2	VEGFA-VEGFR2 Signaling Pathway		1	0	0.93	0.93458	60.19	104.8	95.2	29.83	30.29	2.19349e+07	2.34675e+07	2.39208e+07	1.32244e+07	1.71116e+07	8.85117e+06	1.95418e+07	1.26954e+07	2.62636e+07	1.9074e+07	2.33329e+07	1.19948e+07
High	Master Protein	Q9Y6K5	2'-5'-oligoadenylate synthase 3 OS=Homo sapiens OX=9606 GN=OAS3 PE=1 SV=3	0	FALSE	161.703	33	29	30	354	29	1087	121.1	8.4	157202	2.48	29	1	other metabolic processes;stress response;signal transduction;other biological processes	plasma membrane;other membranes;cytosol;nucleus;other cell component	nucleic acid binding activity;other molecular function	Pf01909, Pf10421	4940	ENSG00000111331	OAS3	hsa:4940; Q2HJ14; Q9H3P5; Q9Y6K5	Type I Interferon Induction and Signaling During SARS-CoV-2 Infection; Host-pathogen interaction of human corona viruses - Interferon induction	Interferon gamma signaling; OAS antiviral response; Interferon alpha/beta signaling	5	0	0.94	0.943984	90.67	103.4	96.6	59.33	79.98	1.091e+07	9.07715e+06	3.83445e+07	7.77075e+06	1.00852e+07	7.43164e+06	2.06549e+07	9.42153e+06	1.98412e+07	4.65665e+06	2.44258e+07	1.22194e+07
High	Master Protein	Q8IY21	Probable ATP-dependent RNA helicase DDX60 OS=Homo sapiens OX=9606 GN=DDX60 PE=1 SV=3	0	FALSE	138.395	22	29	33	193	29	1712	197.7	7.59	68534	7.49	29	3	stress response;other biological processes	cytosol;cytoskeleton;other cell component	nucleic acid binding activity;other molecular function	Pf00270, Pf00271	55601	ENSG00000137628	DDX60	hsa:55601; Q6PK35; Q8IY21; Q9NVE3			0	0	0.951	0.970791	82.47	92.8	107.2	42.64	32.11	1.55098e+07	1.48596e+07	1.97073e+07	1.47743e+07	2.15113e+07	6.83261e+06	1.66437e+07	1.50907e+07	2.10756e+07	1.2417e+07	3.27521e+07	1.14381e+07
High	Master Protein	Q15124	Phosphoglucomutase-like protein 5 OS=Homo sapiens OX=9606 GN=PGM5 PE=1 SV=2	0	FALSE	273.203	71	29	40	493	29	567	62.2	7.21	202215	147.26	27	10	cell adhesion;cell organization and biogenesis;other metabolic processes;other biological processes	plasma membrane;other membranes;cytosol;cytoskeleton;other cell component	other molecular function	Pf02878, Pf02879, Pf02880	5239	ENSG00000154330	PGM5	B1AM46; B4DLQ6; hsa:5239; Q15124; Q5VYV3; Q8N527; Q9UDH4	Glucuronidation		1	0	1.235	0.401005	99.71	84.3	115.7	79.6	45.25	2.9127e+07	3.18197e+07	3.50302e+07	1.23644e+08	4.35494e+07	3.46597e+07	1.98757e+07	1.15768e+07	1.38386e+07	1.59061e+07	1.12866e+07	1.44086e+07
High	Master Protein	P40763	Signal transducer and activator of transcription 3 OS=Homo sapiens OX=9606 GN=STAT3 PE=1 SV=2	0	FALSE	215.359	51	28	40	475	28	770	88	6.3	179894	15.96	26	6	cell-cell signaling;cell cycle OR cell proliferation;cell organization and biogenesis;RNA metabolism OR transcription;other metabolic processes;stress response;transport;developmental processes;signal transduction;other biological processes	plasma membrane;other membranes;cytosol;mitochondrion;nucleus;other cell component	signal transduction activity or receptor binding;nucleic acid binding activity;other molecular function	Pf00017, Pf01017, Pf02864, Pf02865	6774	ENSG00000168610	STAT3	A8K7B8; hsa:6774; K7ENL3; O14916; P40763; Q9BW54	IL-5 Signaling Pathway; Androgen receptor signaling pathway; Physiological and Pathological Hypertrophy of the Heart; MicroRNAs in cardiomyocyte hypertrophy; TFs Regulate miRNAs related to cardiac hypertrophy; Cell Differentiation - Index expanded; Cell Differentiation - Index; Human Thyroid Stimulating Hormone (TSH) signaling pathway; Leptin signaling pathway; Prolactin Signaling Pathway; Regula…	Interleukin-4 and Interleukin-13 signaling; Senescence-Associated Secretory Phenotype (SASP); Downstream signal transduction; Transcriptional regulation of granulopoiesis; Interleukin-7 signaling; Signaling by SCF-KIT; Signaling by phosphorylated juxtamembrane, extracellular and kinase domain KIT mutants; Signaling by PDGFRA transmembrane, juxtamembrane and kinase domain mutants; Signaling by PDG…	92	0	0.892	0.826781	60.23	103.9	96.1	30.89	25.76	2.41072e+07	2.94142e+07	2.02363e+07	2.32843e+07	1.83939e+07	1.2861e+07	2.65026e+07	1.08563e+07	2.7805e+07	1.11825e+07	3.28835e+07	1.91955e+07
High	Master Protein	Q9Y6N5	Sulfide:quinone oxidoreductase, mitochondrial OS=Homo sapiens OX=9606 GN=SQOR PE=1 SV=1	0	FALSE	208.194	66	28	35	929	28	450	49.9	9.11	413045	2.25	28	2	other metabolic processes	other membranes;mitochondrion	other molecular function	Pf07992	58472	ENSG00000137767	SQOR	hsa:58472; Q9UQM8; Q9Y6N5		Sulfide oxidation to sulfate	1	0	1.077	0.947684	55.91	96	104	30.32	38.96	4.28225e+07	5.04733e+07	7.32433e+07	4.367e+07	5.27314e+07	3.71099e+07	8.12838e+07	3.23082e+07	5.39175e+07	3.68022e+07	6.9143e+07	2.99123e+07
High	Master Protein	Q6XQN6	Nicotinate phosphoribosyltransferase OS=Homo sapiens OX=9606 GN=NAPRT PE=1 SV=2	0	FALSE	269.09	72	28	40	680	28	538	57.5	5.68	298895	33.81	28	9	other metabolic processes;stress response;transport	non-structural extracellular;cytosol;other cytoplasmic organelle	other molecular function	Pf17767, Pf17956	93100	ENSG00000147813; ENSG00000278488	NAPRT	A7BFI3; hsa:93100; Q6PJL1; Q6XQN4; Q6XQN5; Q6XQN6; Q8N5E8; Q9BRG0	NAD+ biosynthetic pathways	Neutrophil degranulation; Nicotinamide salvaging	3	0	0.94	0.941556	72.47	98.3	101.7	46.08	38.88	2.31488e+07	3.03698e+07	3.11901e+07	2.9956e+07	2.19742e+07	1.50597e+07	4.52173e+07	1.92823e+07	1.65368e+07	3.66437e+06	5.11427e+07	2.61573e+07
High	Master Protein	P12110	Collagen alpha-2(VI) chain OS=Homo sapiens OX=9606 GN=COL6A2 PE=1 SV=4	0	FALSE	325.316	26	28	38	829	28	1019	108.5	6.21	373253	294.65	27	4	cell adhesion;cell organization and biogenesis;other biological processes	non-structural extracellular;plasma membrane;other membranes;ER/Golgi;other cell component	other molecular function	Pf00092, Pf01391	1292	ENSG00000142173	COL6A2	hsa:1292; P12110; Q13909; Q13910; Q13911; Q14048; Q14049; Q16259; Q16597; Q6P0Q1; Q9UML3; Q9Y4S8	miRNA targets in ECM and membrane receptors; Focal Adhesion; Focal Adhesion-PI3K-Akt-mTOR-signaling pathway; PI3K-Akt Signaling Pathway	Signaling by PDGF; Integrin cell surface interactions; ECM proteoglycans; Collagen degradation; Assembly of collagen fibrils and other multimeric structures; NCAM1 interactions; Collagen chain trimerization	12	0	0.837	0.531	107.2	118.8	81.2	60.96	81.41	2.72724e+07	7.81132e+07	7.8187e+07	5.8995e+07	4.06368e+07	1.36364e+08	3.64014e+07	1.81848e+07	4.06226e+07	2.04071e+07	6.5715e+07	6.7086e+07
High	Master Protein	P23381	Tryptophan--tRNA ligase, cytoplasmic OS=Homo sapiens OX=9606 GN=WARS1 PE=1 SV=2	0	FALSE	460.721	85	40	57	1595	28	471	53.1	6.23	716128	165.32	39	8	protein metabolism;RNA metabolism OR transcription;other metabolic processes;developmental processes;other biological processes	cytosol;nucleus;other cell component	enzyme regulator activity;other molecular function	Pf00458, Pf00579	7453	ENSG00000140105	WARS1	A6NGN1; A6NID3; hsa:7453; P23381; P78535; Q502Y0; Q53XB6; Q9UDI5; Q9UDL3	Photodynamic therapy-induced unfolded protein response; Amino Acid metabolism; Tryptophan metabolism	Cytosolic tRNA aminoacylation	4	13	0.911	0.86693	95.3	106.3	93.7	132.19	79.93	1.14784e+08	1.11375e+08	8.62861e+07	6.52989e+07	7.97523e+07	3.74962e+07	2.07982e+08	9.8243e+07	5.7238e+07	6.97373e+07	1.76011e+08	9.05738e+07
High	Master Protein	P00966	Argininosuccinate synthase OS=Homo sapiens OX=9606 GN=ASS1 PE=1 SV=2	0	FALSE	271.369	70	28	38	849	28	412	46.5	8.02	409794	17.47	28	4	other metabolic processes;stress response;developmental processes;other biological processes	other membranes;cytosol;mitochondrion;ER/Golgi;nucleus;other cytoplasmic organelle;other cell component	other molecular function	Pf00764	445	ENSG00000130707	ASS1	hsa:445; P00966; Q6LDL2; Q86UZ0; Q96GT4	Alanine and aspartate metabolism; Amino Acid metabolism	Urea cycle	3	0	0.676	0.00410808	108.99	124.6	75.4	86.18	82.91	1.78791e+07	3.28581e+07	1.21606e+07	3.14257e+07	3.6758e+07	4.46335e+07	8.67275e+07	1.75475e+07	1.93806e+08	1.06911e+07	4.69857e+07	6.31347e+06
High	Master Protein	Q9BSJ8	Extended synaptotagmin-1 OS=Homo sapiens OX=9606 GN=ESYT1 PE=1 SV=1	0	FALSE	191.543	38	28	33	642	28	1104	122.8	5.83	272830	6.33	28	5	cell organization and biogenesis;other metabolic processes;transport	plasma membrane;other membranes;ER/Golgi	other molecular function	Pf00168, Pf17047	23344	ENSG00000139641	ESYT1	A0FGR7; A8K2S2; hsa:23344; O94848; Q6PJN4; Q9BSJ8; Q9H6J1; Q9H6W2; Q9Y416		Glycosphingolipid metabolism	1	0	1.027	0.992524	54.53	102.3	97.7	45.91	50.94	1.75515e+08	1.14245e+08	1.45977e+08	2.00843e+08	2.09462e+08	1.92947e+08	2.59482e+08	4.57794e+08	1.51373e+08	2.22393e+08	2.13588e+08	3.36303e+08
High	Master Protein	P25205	DNA replication licensing factor MCM3 OS=Homo sapiens OX=9606 GN=MCM3 PE=1 SV=3	0	FALSE	205.836	50	29	42	437	28	808	90.9	5.77	177852	29.89	26	5	cell cycle OR cell proliferation;cell organization and biogenesis;DNA metabolism;other metabolic processes;stress response	cytoskeleton;nucleus;other cell component	nucleic acid binding activity;other molecular function	Pf00493, Pf14551, Pf17207, Pf17855	4172	ENSG00000112118	MCM3	B4DWW4; hsa:4172; P25205; Q92660; Q9BTR3; Q9NUE7	Cell Cycle; Retinoblastoma Gene in Cancer; Ciliary landscape; G1 to S cell cycle control; DNA Replication	Orc1 removal from chromatin; Activation of ATR in response to replication stress; Activation of the pre-replicative complex; Assembly of the pre-replicative complex; Unwinding of DNA	11	1	0.804	0.335289	79.59	109.9	90.1	42.99	44.75	3.70092e+07	2.40245e+07	1.82298e+07	1.4425e+07	1.48763e+07	1.12801e+07	3.16595e+07	2.81476e+07	1.58542e+07	3.06588e+07	4.44846e+07	3.99939e+07
High	Master Protein	Q9Y446	Plakophilin-3 OS=Homo sapiens OX=9606 GN=PKP3 PE=1 SV=1	0	FALSE	179.819	53	28	28	359	28	797	87	9.32	155003	7.29	26	3	cell adhesion;cell organization and biogenesis;developmental processes;other biological processes	plasma membrane;other membranes;nucleus;other cell component	other molecular function	Pf00514	11187	ENSG00000184363	PKP3	F8J390; hsa:11187; Q53EX8; Q9Y446		Formation of the cornified envelope	2	0	0.736	0.054446	76.58	111.3	88.7	48.74	47.79	1.94896e+07	2.76761e+07	1.42813e+07	1.08168e+07	1.36485e+07	4.56075e+06	2.76674e+07	4.45315e+07	1.48509e+07	1.97286e+07	1.95327e+07	1.29108e+07
High	Master Protein	P04844	Dolichyl-diphosphooligosaccharide--protein glycosyltransferase subunit 2 OS=Homo sapiens OX=9606 GN=RPN2 PE=1 SV=3	0	FALSE	330.902	73	28	38	1187	28	631	69.2	5.69	558589	162.38	28	5	protein metabolism;other metabolic processes;other biological processes	other membranes;ER/Golgi;other cytoplasmic organelle	translation activity	Pf05817	6185	ENSG00000118705	RPN2	hsa:6185; P04844; Q5JYR6; Q6IBA5; Q96E21; Q9BUQ3; Q9UBE1	Proteasome Degradation	SRP-dependent cotranslational protein targeting to membrane; Asparagine N-linked glycosylation; Maturation of spike protein	4	0	1.134	0.829821	56.44	97.3	102.7	28.42	23.01	7.4185e+07	9.43063e+07	7.58326e+07	4.37806e+07	6.14873e+07	3.88959e+07	6.3307e+07	3.10378e+07	6.65927e+07	4.07128e+07	5.03244e+07	6.93055e+07
High	Master Protein	Q9Y520	Protein PRRC2C OS=Homo sapiens OX=9606 GN=PRRC2C PE=1 SV=4	0	FALSE	149.706	16	28	34	233	28	2896	316.7	9.13	90770	13.59	28	3	cell organization and biogenesis;developmental processes;other biological processes	cytosol;other cell component	other molecular function	Pf07001	23215	ENSG00000117523	PRRC2C	hsa:23215; Q05DM8; Q49A39; Q6PD54; Q9H2N2; Q9HA05; Q9NSM8; Q9NXL3; Q9UF29; Q9UPQ6; Q9Y520	VEGFA-VEGFR2 Signaling Pathway		1	0	0.88	0.796127	71.78	104.2	95.8	50.45	34.93	1.80924e+07	1.1381e+07	6.58322e+06	4.43027e+06	3.96444e+06	1.15998e+06	1.18624e+07	1.69292e+07	9.58425e+06	1.72298e+07	1.15937e+07	7.08845e+06
High	Master Protein	Q13263	Transcription intermediary factor 1-beta OS=Homo sapiens OX=9606 GN=TRIM28 PE=1 SV=5	0	FALSE	395.267	60	28	51	1232	28	835	88.5	5.77	524702	169	26	6	cell organization and biogenesis;protein metabolism;DNA metabolism;RNA metabolism OR transcription;other metabolic processes;stress response;developmental processes;signal transduction;other biological processes	nucleus;other cell component	nucleic acid binding activity;kinase activity;other molecular function	Pf00628, Pf00643, Pf14634	10155	ENSG00000130726	TRIM28	hsa:10155; O00677; Q13263; Q7Z632; Q93040; Q96IM1	Corticotropin-releasing hormone signaling pathway; Mesodermal Commitment Pathway; ATM Signaling Network in Development and Disease	Generic Transcription Pathway; HCMV Early Events; SUMOylation of transcription cofactors	6	0	0.89	0.797198	64.05	105.2	94.8	40.26	33.01	4.86919e+07	6.98735e+07	3.68745e+07	2.41402e+07	3.62925e+07	2.83938e+07	4.43487e+07	6.49201e+07	5.41373e+07	8.55826e+07	6.81299e+07	4.28571e+07
High	Master Protein	P33991	DNA replication licensing factor MCM4 OS=Homo sapiens OX=9606 GN=MCM4 PE=1 SV=5	0	FALSE	145.796	44	28	28	280	28	863	96.5	6.74	105986		28		cell cycle OR cell proliferation;cell organization and biogenesis;DNA metabolism;other metabolic processes;stress response	nucleus;other cell component	nucleic acid binding activity;other molecular function	Pf00493, Pf14551, Pf17207, Pf17855	4173	ENSG00000104738	MCM4	hsa:4173; P33991; Q8NEH1; Q99658	Cell Cycle; Gastric Cancer Network 1; Retinoblastoma Gene in Cancer; Ciliary landscape; G1 to S cell cycle control; DNA Replication	Orc1 removal from chromatin; Activation of ATR in response to replication stress; Activation of the pre-replicative complex; Assembly of the pre-replicative complex; Unwinding of DNA	12	0	0.83	0.535833	80.7	105.9	94.1	44.67	29.34	4.01082e+07	2.66058e+07	1.5498e+07	1.06106e+07	1.33906e+07	9.65079e+06	3.12368e+07	1.66465e+07	1.96288e+07	1.81205e+07	4.09826e+07	2.2833e+07
High	Master Protein	Q6P996	Pyridoxal-dependent decarboxylase domain-containing protein 1 OS=Homo sapiens OX=9606 GN=PDXDC1 PE=1 SV=2	0	FALSE	257.883	59	28	41	662	28	788	86.7	5.38	270759	25.59	28	4	other metabolic processes;other biological processes	ER/Golgi;other cell component	other molecular function	Pf00282	23042	ENSG00000179889; ENSG00000275498	PDXDC1	B4DR55; B4DSL3; E7EMH5; E7EPL4; H3BNZ1; hsa:23042; O00236; Q4F6X7; Q6P996; Q6PID7; Q86YF1; Q8N4Q9; Q8TBS5			0	0	0.961	0.969265	72.39	97.5	102.5	29.42	30.72	5.82458e+07	4.15964e+07	3.85524e+07	2.65705e+07	4.88855e+07	3.6029e+07	3.70209e+07	3.05596e+07	4.98975e+07	3.01879e+07	4.16667e+07	2.66588e+07
High	Master Protein	H3BQZ7	HCG2044799 OS=Homo sapiens OX=9606 GN=HNRNPUL2-BSCL2 PE=4 SV=1	0	FALSE	227.661	41	28	35	775	28	746	84.6	4.93	358142	48.85	28	4				Pf00622, Pf02037, Pf13671		ENSG00000234857	HNRNPUL2-BSCL2	H3BQZ7			0	0	0.902	0.835358	64.27	106.8	93.2	25.8	19.58	4.09492e+07	6.92678e+07	5.24372e+07	3.92224e+07	2.93845e+07	4.21041e+07	3.81847e+07	2.13863e+07	3.69604e+07	4.82306e+07	4.28909e+07	3.13848e+07
High	Master Protein	P22626	Heterogeneous nuclear ribonucleoproteins A2/B1 OS=Homo sapiens OX=9606 GN=HNRNPA2B1 PE=1 SV=2	0	FALSE	414.216	70	30	51	2964	28	353	37.4	8.95	1177490	620.4	27	9	cell organization and biogenesis;RNA metabolism OR transcription;other metabolic processes;transport;signal transduction;other biological processes	non-structural extracellular;nucleus;other cell component	nucleic acid binding activity;other molecular function	Pf00076	3181	ENSG00000122566	HNRNPA2B1	A0A024RA27; A0A024RA61; A8K064; hsa:3181; P22626; P22627; Q9UC98; Q9UDJ2	mRNA Processing	Gene and protein expression by JAK-STAT signaling after Interleukin-12 stimulation; mRNA Splicing - Major Pathway; Processing of Capped Intron-Containing Pre-mRNA	4	3	1.001	0.999764	62.29	106.9	93.1	28.01	23.32	5.70817e+08	6.01196e+08	4.36183e+08	2.2579e+08	2.73103e+08	2.45038e+08	4.1662e+08	4.7776e+08	4.27698e+08	6.08682e+08	4.57402e+08	3.54812e+08
High	Master Protein	P00747	Plasminogen OS=Homo sapiens OX=9606 GN=PLG PE=1 SV=2	0	FALSE	214.249	48	29	34	418	28	810	90.5	7.24	182804	11.18	27	6	cell organization and biogenesis;protein metabolism;other metabolic processes;stress response;transport;developmental processes;other biological processes	non-structural extracellular;plasma membrane;other membranes;other cell component	signal transduction activity or receptor binding;other molecular function	Pf00024, Pf00051, Pf00089	5340	ENSG00000122194	PLG	hsa:5340; P00747; Q15146; Q5TEH4; Q6PA00	Selenium Micronutrient Network; Vitamin B12 Metabolism; Folate Metabolism; Blood Clotting Cascade; Human Complement System; Fibrin Complement Receptor 3 Signaling Pathway; Complement and Coagulation Cascades	Platelet degranulation ; Regulation of Insulin-like Growth Factor (IGF) transport and uptake by Insulin-like Growth Factor Binding Proteins (IGFBPs); Signaling by PDGF; Activation of Matrix Metalloproteinases; Dissolution of Fibrin Clot	13	1	0.81	0.360537	82.52	96.3	103.7	66.31	60.04	6.62731e+06	7.90198e+06	7470157	1.21848e+07	1.55629e+07	2.7612e+07	4.11776e+07	8.31788e+06	1.55725e+07	5.52953e+06	9.17725e+06	2.29393e+07
High	Master Protein	P16615	Sarcoplasmic/endoplasmic reticulum calcium ATPase 2 OS=Homo sapiens OX=9606 GN=ATP2A2 PE=1 SV=1	0	FALSE	315.384	43	35	48	1287	28	1042	114.7	5.34	596088	7.35	34	4	cell adhesion;cell organization and biogenesis;stress response;transport;signal transduction;other biological processes	plasma membrane;other membranes;cytosol;ER/Golgi;other cell component	signal transduction activity or receptor binding;transporter activity;other molecular function	Pf00122, Pf00689, Pf00690, Pf13246	488	ENSG00000174437	ATP2A2	A6NDN7; B4DF05; hsa:488; P16614; P16615; Q86VJ2	Alzheimers Disease; Arrhythmogenic Right Ventricular Cardiomyopathy; Endothelin Pathways; Myometrial Relaxation and Contraction Pathways; Calcium Regulation in the Cardiac Cell	Pre-NOTCH Processing in Golgi; Ion homeostasis; Ion transport by P-type ATPases; Reduction of cytosolic Ca++ levels	9	7	1.01	0.999764	57.4	98	102	23.26	25.36	6.25857e+07	6.7762e+07	5.20553e+07	3.3027e+07	4.23138e+07	3.9428e+07	5.08435e+07	3.23872e+07	6.23555e+07	5.20727e+07	6.7804e+07	6.44037e+07
High	Master Protein	E9PPJ0	Splicing factor 3B subunit 2 OS=Homo sapiens OX=9606 GN=SF3B2 PE=1 SV=1	0	FALSE	178.616	40	28	37	349	28	878	98.1	5.62	136440	5.26	28	3		nucleus		Pf02037, Pf04037, Pf04046		ENSG00000087365	SF3B2	E9PPJ0			0	0	0.977	0.989008	79.83	105.7	94.3	51.05	44.01	3.36779e+07	1.49423e+07	2.19425e+07	7.33072e+06	5.12186e+06	7.90975e+06	2.92335e+07	2.5579e+07	9.06946e+06	3.44143e+07	2.14101e+07	9.77476e+06
High	Master Protein	P23246	Splicing factor, proline- and glutamine-rich OS=Homo sapiens OX=9606 GN=SFPQ PE=1 SV=2	0	FALSE	309.182	45	31	44	1128	28	707	76.1	9.44	556008	6.83	31	4	cell organization and biogenesis;protein metabolism;DNA metabolism;RNA metabolism OR transcription;other metabolic processes;stress response;other biological processes	nucleus;other cell component	nucleic acid binding activity;other molecular function	Pf00076, Pf08075	6421	ENSG00000116560	SFPQ	hsa:6421; P23246; P30808; Q5SZ71	mRNA Processing; Type 2 papillary renal cell carcinoma	Suppression of apoptosis; PTK6 Regulates Proteins Involved in RNA Processing	4	3	0.934	0.930864	78.38	107.5	92.5	43.34	35.75	1.09699e+08	8.40514e+07	8.16235e+07	3.48484e+07	2.9677e+07	1.67076e+07	8.52179e+07	6.42691e+07	6.68278e+07	1.15269e+08	7.73548e+07	3.87206e+07
High	Master Protein	P55884	Eukaryotic translation initiation factor 3 subunit B OS=Homo sapiens OX=9606 GN=EIF3B PE=1 SV=3	0	FALSE	209.559	51	28	38	587	28	814	92.4	5	239937	36.3	27	6	cell organization and biogenesis;protein metabolism;other metabolic processes;other biological processes	cytosol;translational apparatus;other cell component	nucleic acid binding activity;other molecular function	Pf00076, Pf08662	8662	ENSG00000106263	EIF3B	A4D208; hsa:8662; P55884; Q2NL77; Q9UMF9	Translation Factors	L13a-mediated translational silencing of Ceruloplasmin expression; Translation initiation complex formation; Formation of a pool of free 40S subunits; Formation of the ternary complex, and subsequently, the 43S complex; Ribosomal scanning and start codon recognition; GTP hydrolysis and joining of the 60S ribosomal subunit	7	0	0.974	0.979195	58.6	97.9	102.1	29.82	43.64	8.56903e+07	7.5973e+07	5.92508e+07	3.70117e+07	7.52209e+07	9.60849e+07	4.56194e+07	4.19758e+07	6.60016e+07	6.36166e+07	1.07138e+08	4.67696e+07
High	Master Protein	P48735	Isocitrate dehydrogenase [NADP], mitochondrial OS=Homo sapiens OX=9606 GN=IDH2 PE=1 SV=2	0	FALSE	342.817	68	33	50	1918	28	452	50.9	8.69	892472	59.34	32	3	other metabolic processes;developmental processes;other biological processes	cytosol;mitochondrion;other cytoplasmic organelle	other molecular function	Pf00180	3418	ENSG00000182054	IDH2	B2R6L6; B4DFL2; hsa:3418; P48735; Q96GT3	VEGFA-VEGFR2 Signaling Pathway; Metabolic reprogramming in colon cancer; Cerebral Organic Acidurias, including diseases; TCA Cycle (aka Krebs or citric acid cycle)	Transcriptional activation of mitochondrial biogenesis; Citric acid cycle (TCA cycle)	6	5	1.053	0.975473	77.96	96.7	103.3	42.81	110.85	1.54812e+08	1.36197e+08	1.50789e+08	1.20242e+08	1.2235e+08	4.60753e+07	2.39922e+08	7.90933e+07	1.51551e+08	1.00358e+08	1.84897e+08	9.30195e+07
High	Master Protein	P31948	Stress-induced-phosphoprotein 1 OS=Homo sapiens OX=9606 GN=STIP1 PE=1 SV=1	0	FALSE	292.545	50	29	47	1625	28	543	62.6	6.8	786963	9.86	29	2	other biological processes	cytosol;ER/Golgi;nucleus;other cell component	other molecular function	Pf00515, Pf13181, Pf17830	10963	ENSG00000168439	STIP1	B4DM70; F5H0T1; G3XAD8; hsa:10963; P31948; Q3ZCU9; Q5TZU9	VEGFA-VEGFR2 Signaling Pathway	HSP90 chaperone cycle for steroid hormone receptors (SHR)	2	1	0.946	0.948658	71.05	95.1	104.9	27.38	22.51	2.09791e+08	1.85543e+08	1.40754e+08	1.12031e+08	2.04927e+08	1.6168e+08	2.13172e+08	3.10275e+08	2.30617e+08	2.09066e+08	2.26106e+08	1.43011e+08
High	Master Protein	P04083	Annexin A1 OS=Homo sapiens OX=9606 GN=ANXA1 PE=1 SV=2	0	FALSE	271.783	69	28	35	1415	28	346	38.7	7.02	769825	7.62	28	4	cell-cell signaling;cell organization and biogenesis;protein metabolism;other metabolic processes;stress response;transport;developmental processes;signal transduction;other biological processes	non-structural extracellular;plasma membrane;other membranes;cytosol;cytoskeleton;mitochondrion;nucleus;other cytoplasmic organelle;other cell component	signal transduction activity or receptor binding;enzyme regulator activity;nucleic acid binding activity;other molecular function	Pf00191	301	ENSG00000135046	ANXA1	B5BU38; hsa:301; P04083	Integrated Breast Cancer Pathway; Spinal Cord Injury; VEGFA-VEGFR2 Signaling Pathway; Prostaglandin Synthesis and Regulation	Smooth Muscle Contraction; G alpha (i) signalling events; Interleukin-4 and Interleukin-13 signaling; G alpha (q) signalling events; Formyl peptide receptors bind formyl peptides and many other ligands	9	0	1.111	0.885151	73.03	95.3	104.7	36.38	60.56	2.63207e+08	1.70175e+08	2.23033e+08	2.11562e+08	2.01733e+08	1.74225e+08	1.41339e+08	1.71826e+08	2.55063e+08	1.98806e+08	2.32066e+08	2.62351e+08
High	Master Protein	O43491	Band 4.1-like protein 2 OS=Homo sapiens OX=9606 GN=EPB41L2 PE=1 SV=1	0	FALSE	166.065	37	29	35	345	28	1005	112.5	5.44	134959	44.67	28	4	cell cycle OR cell proliferation;cell organization and biogenesis;other biological processes	plasma membrane;other membranes;cytosol;cytoskeleton;nucleus;other cell component	cytoskeletal activity;other molecular function	Pf00373, Pf04382, Pf05902, Pf08736, Pf09379, Pf09380	2037	ENSG00000079819	EPB41L2	B4DHI8; E9PPD9; hsa:2037; O43491; Q5T4F0; Q68DV2	Splicing factor NOVA regulated synaptic proteins	Neurexins and neuroligins	2	1	0.906	0.859009	66.17	111.2	88.8	37.36	38.11	1.94328e+07	3.57088e+07	2.39772e+07	1.20434e+07	1.34232e+07	1.44033e+07	1.86195e+07	1.64269e+07	2.22305e+07	1.34993e+07	1.66662e+07	2.11983e+07
High	Master Protein	Q02790	Peptidyl-prolyl cis-trans isomerase FKBP4 OS=Homo sapiens OX=9606 GN=FKBP4 PE=1 SV=3	0	FALSE	211.963	62	28	34	714	28	459	51.8	5.43	302690	0	28	2	cell organization and biogenesis;protein metabolism;other metabolic processes;transport;developmental processes;signal transduction;other biological processes	cytosol;cytoskeleton;mitochondrion;nucleus;other cell component	signal transduction activity or receptor binding;cytoskeletal activity;other molecular function	Pf00254, Pf00515	2288	ENSG00000004478	FKBP4	D3DUQ1; hsa:2288; Q02790; Q9UCP1; Q9UCV7	Androgen receptor signaling pathway	Estrogen-dependent gene expression; Potential therapeutics for SARS; HSP90 chaperone cycle for steroid hormone receptors (SHR); Attenuation phase	6	0	0.894	0.802293	74.25	108.6	91.4	41.6	50.62	7.92172e+07	1.96458e+07	5.256e+07	3.02877e+07	3.1505e+07	2.18278e+07	3.93435e+07	1.70648e+07	3.17266e+07	4.21191e+07	4.72884e+07	3.70464e+07
High	Master Protein	Q99959	Plakophilin-2 OS=Homo sapiens OX=9606 GN=PKP2 PE=1 SV=2	0	FALSE	199.055	48	28	37	299	28	881	97.4	9.33	114940	14.55	28	7	cell adhesion;cell-cell signaling;cell organization and biogenesis;developmental processes;other biological processes	plasma membrane;other membranes;cytoskeleton;nucleus;other cell component	other molecular function	Pf00514	5318	ENSG00000057294	PKP2	A0AV37; B8QFA1; B8QGS6; B8QGS7; D3DUW9; hsa:5318; Q4VC01; Q99959; Q99960	Arrhythmogenic Right Ventricular Cardiomyopathy; Epithelial to mesenchymal transition in colorectal cancer	Formation of the cornified envelope	4	0	0.696	0.00763149	78.7	123.8	76.2	66.58	52.37	2.61191e+07	2.18625e+07	3.71368e+07	4.80108e+06	9.52449e+06	8.33496e+06	1.84302e+07	1.97366e+07	1.9646e+07	4.27436e+07	1.50932e+07	1.23328e+07
High	Master Protein	Q15233	Non-POU domain-containing octamer-binding protein OS=Homo sapiens OX=9606 GN=NONO PE=1 SV=4	0	FALSE	350.587	60	30	56	1525	28	471	54.2	8.95	672053	50.29	30	4	DNA metabolism;RNA metabolism OR transcription;other metabolic processes;stress response;other biological processes	nucleus;other cell component	nucleic acid binding activity;other molecular function	Pf00076, Pf08075	4841	ENSG00000147140	NONO	B7Z4C2; D3DVV4; F5GYZ3; hsa:4841; O00201; P30807; Q12786; Q15233; Q9BQC5	mRNA Processing		1	0	0.907	0.857083	65.86	104	96	36.97	24.85	7.62015e+07	9.32419e+07	5.75891e+07	2.74872e+07	3.25283e+07	2.55314e+07	6.75869e+07	5.06416e+07	5.00667e+07	8.00312e+07	5.92923e+07	3.74027e+07
High	Master Protein	Q14126	Desmoglein-2 OS=Homo sapiens OX=9606 GN=DSG2 PE=1 SV=2	0	FALSE	246.86	43	28	40	618	28	1118	122.2	5.24	258406	69.24	27	8	cell adhesion;cell organization and biogenesis;developmental processes;other biological processes	plasma membrane;other membranes;other cell component	other molecular function	Pf00028	1829	ENSG00000046604	DSG2	hsa:1829; Q14126; Q4KKU6	Arrhythmogenic Right Ventricular Cardiomyopathy	Formation of the cornified envelope; Apoptotic cleavage of cell adhesion proteins	4	0	0.642	0.000942403	74.84	105.7	94.3	36.39	25.74	6.99885e+07	8.1677e+07	8.06992e+07	4.24353e+07	5.06531e+07	3.34458e+07	5.09019e+07	5.87445e+07	6.55576e+07	9.3463e+07	8.70121e+07	7.60191e+07
High	Master Protein	D3DQV9	Eukaryotic translation initiation factor 4 gamma 2 (Fragment) OS=Homo sapiens OX=9606 GN=EIF4G2 PE=1 SV=1	0	FALSE	162.136	42	28	36	452	28	907	102.3	7.14	160864	33.63	27	6	cell organization and biogenesis;protein metabolism;other metabolic processes;developmental processes;other biological processes	cytosol;other cell component	nucleic acid binding activity	Pf02020, Pf02847, Pf02854		ENSG00000110321	EIF4G2	D3DQV9	Viral Acute Myocarditis		1	0	0.943	0.953542	60.98	102.1	97.9	31.32	26.5	2.00031e+07	2.87423e+07	2.55108e+07	1.6851e+07	1.69069e+07	6.90784e+06	2.09899e+07	1.83276e+07	1.78798e+07	2.18182e+07	3.69408e+07	2.86251e+07
High	Master Protein	Q8N1F7	Nuclear pore complex protein Nup93 OS=Homo sapiens OX=9606 GN=NUP93 PE=1 SV=2	0	FALSE	173.08	45	28	36	443	28	819	93.4	5.72	166314	93.73	27	4	cell organization and biogenesis;protein metabolism;other metabolic processes;transport;signal transduction;other biological processes	other membranes;nucleus;other cell component	other molecular function	Pf04097	9688	ENSG00000102900	NUP93	B3KPQ8; hsa:9688; Q14705; Q8N1F7		ISG15 antiviral mechanism; HCMV Early Events; Regulation of HSF1-mediated heat shock response; HCMV Late Events; Transport of the SLBP independent Mature mRNA; Transport of the SLBP Dependant Mature mRNA; Transport of Mature mRNA Derived from an Intronless Transcript; Transport of Mature mRNA derived from an Intron-Containing Transcript; Rev-mediated nuclear export of HIV RNA; Transport of Ribonu…	28	0	1.001	0.999764	58.45	90.4	109.6	30.22	28.6	3.22486e+07	3.62491e+07	2.91081e+07	1.75974e+07	2.27509e+07	7.36382e+06	1.99113e+07	1.53589e+07	2.12465e+07	2.20987e+07	2.44286e+07	1.97152e+07
High	Master Protein	P43304	Glycerol-3-phosphate dehydrogenase, mitochondrial OS=Homo sapiens OX=9606 GN=GPD2 PE=1 SV=3	0	FALSE	196.868	55	27	34	621	27	727	80.8	7.69	256970	59.29	27	5	other metabolic processes;developmental processes;other biological processes	other membranes;mitochondrion;other cell component	other molecular function	Pf01266, Pf16901	2820	ENSG00000115159	GPD2	A8K4V0; B3KSA9; hsa:2820; P43304; Q59FR1; Q9HAP9	Fatty Acid Beta Oxidation	Triglyceride catabolism; Synthesis of PA	3	0	0.989	0.993826	58.62	103.6	96.4	28.77	33.38	4.94458e+07	2.48888e+07	3.17362e+07	1.62166e+07	2.43166e+07	1.5244e+07	3.07505e+07	2.24118e+07	3.06425e+07	2.73516e+07	2.47464e+07	1.82908e+07
High	Master Protein	P23786	Carnitine O-palmitoyltransferase 2, mitochondrial OS=Homo sapiens OX=9606 GN=CPT2 PE=1 SV=2	0	FALSE	177.29	54	27	31	438	27	658	73.7	8.18	163002	2.46	27	2	other metabolic processes;transport;other biological processes	other membranes;mitochondrion;nucleus	other molecular function	Pf00755	1376	ENSG00000157184	CPT2	B2R6S0; hsa:1376; P23786; Q5SW68; Q9BQ26	Fatty Acid Beta Oxidation; PPAR Alpha Pathway; Nuclear Receptors Meta-Pathway; Mitochondrial LC-Fatty Acid Beta-Oxidation; PPAR signaling pathway; Thermogenesis	PPARA activates gene expression; Carnitine metabolism	8	0	1.087	0.934546	70.43	101.6	98.4	34.13	17.91	8.25969e+07	5.36038e+07	7.73828e+07	8.76093e+07	4.59632e+07	3.47183e+07	5.96484e+07	3.30038e+07	5.90731e+07	3.90324e+07	5.58329e+07	4.19252e+07
High	Master Protein	P50991	T-complex protein 1 subunit delta OS=Homo sapiens OX=9606 GN=CCT4 PE=1 SV=4	0	FALSE	277.437	63	28	38	1106	27	539	57.9	7.83	575420	10.31	28	4	transport;other biological processes	cytosol;cytoskeleton;nucleus;other cell component	other molecular function	Pf00118	10575	ENSG00000115484	CCT4	B2R6I3; B7Z8B1; F5H5W3; hsa:10575; O14870; P50991; Q53QP9; Q96C51		Association of TriC/CCT with target proteins during biosynthesis; Formation of tubulin folding intermediates by CCT/TriC; Cooperation of PDCL (PhLP1) and TRiC/CCT in G-protein beta folding; BBSome-mediated cargo-targeting to cilium; Prefoldin mediated transfer of substrate to CCT/TriC; Folding of actin by CCT/TriC	6	0	0.911	0.867189	62.51	108.5	91.5	34.08	32.19	7.14962e+07	6.45803e+07	5.38926e+07	4.2929e+07	4.25923e+07	2.81986e+07	7.06984e+07	2.94864e+07	5.21516e+07	4.78581e+07	9.15012e+07	8.10071e+07
High	Master Protein	Q96G03	Phosphoglucomutase-2 OS=Homo sapiens OX=9606 GN=PGM2 PE=1 SV=4	0	FALSE	228.247	58	28	36	772	27	612	68.2	6.73	330669	47.53	26	6	other metabolic processes;transport	non-structural extracellular;cytosol;other cell component	other molecular function	Pf00408, Pf02878, Pf02879, Pf02880	55276	ENSG00000169299	PGM2	B4E0G8; hsa:55276; Q53FP5; Q5QTR0; Q96G03; Q9H0P9; Q9NV22	Pathways in clear cell renal cell carcinoma; Glucuronidation	Neutrophil degranulation; Glycogen breakdown (glycogenolysis); Glycogen synthesis; Pentose phosphate pathway; Galactose catabolism	7	1	1.087	0.929891	51.27	93.8	106.2	39.53	19.11	3.1581e+07	3.23617e+07	3.63424e+07	2.66805e+07	3.10029e+07	2.53438e+07	2.41435e+07	1.65304e+07	2.62431e+07	3.92469e+07	2.65337e+07	3.05429e+07
High	Master Protein	A0A2R8YCH5	Catenin beta-1 (Fragment) OS=Homo sapiens OX=9606 GN=CTNNB1 PE=1 SV=1	0	FALSE	336.53	58	33	49	979	27	779	85.2	5.92	432588	153.58	30	10	cell adhesion	other cell component	other molecular function	Pf00514		ENSG00000168036	CTNNB1	A0A2R8YCH5	Neural Crest Differentiation; Primary Focal Segmental Glomerulosclerosis FSGS; Endoderm Differentiation; Ectoderm Differentiation; Ectoderm Differentiation; RAC1/PAK1/p38/MMP2 Pathway; Regulation of Wnt/B-catenin Signaling by Small Molecule Compounds; Association Between Physico-Chemical Features and Toxicity Associated Pathways; ESC Pluripotency Pathways; H19 action Rb-E2F1 signaling and CDK-Bet…		25	1	0.942	0.941923	69.92	104.8	95.2	28.84	28.68	5.18009e+07	4.3565e+07	6.4122e+07	3.06327e+07	5.51423e+07	2.99248e+07	7.36548e+07	6.24845e+07	3.97223e+07	6.64235e+07	5.34949e+07	4.79722e+07
High	Master Protein	Q96HC4	PDZ and LIM domain protein 5 OS=Homo sapiens OX=9606 GN=PDLIM5 PE=1 SV=5	0	FALSE	257.607	52	27	36	787	27	596	63.9	8.21	347721	82.86	26	5	cell organization and biogenesis;developmental processes;other biological processes	other membranes;cytosol;cytoskeleton;other cell component	cytoskeletal activity;other molecular function	Pf00412, Pf00595, Pf15936	10611	ENSG00000163110	PDLIM5	A8K6F9; D6RB78; E9PBF5; hsa:10611; O60705; Q56VN4; Q5UW38; Q8WVK0; Q96HC4	Extracellular vesicles in the crosstalk of cardiac cells	Neurexins and neuroligins	2	0	0.886	0.776232	65.3	112.2	87.8	35.25	33.97	7.55103e+07	9.22516e+07	7.08125e+07	4.18811e+07	6.75184e+07	3.45294e+07	6.36075e+07	5.98056e+07	1.0902e+08	7.037e+07	6.31441e+07	5.18887e+07
High	Master Protein	Q02252	Methylmalonate-semialdehyde dehydrogenase [acylating], mitochondrial OS=Homo sapiens OX=9606 GN=ALDH6A1 PE=1 SV=2	0	FALSE	203.274	70	28	36	447	27	535	57.8	8.5	177285	12.86	26	4	other metabolic processes;other biological processes	mitochondrion;nucleus	other molecular function	Pf00171	4329	ENSG00000119711	ALDH6A1	B2R609; B4DFS8; hsa:4329; J3KNU8; Q02252; Q9UKM8		Branched-chain amino acid catabolism	1	1	1.126	0.789135	83.21	97.7	102.3	58.88	113.77	1.01066e+07	1.0917e+07	2.72536e+07	1.15617e+07	1.97559e+07	6.96936e+06	7.86634e+06	3.27679e+06	1.38474e+07	9.27517e+06	1.27113e+07	7.13715e+06
High	Master Protein	P48147	Prolyl endopeptidase OS=Homo sapiens OX=9606 GN=PREP PE=1 SV=2	0	FALSE	194.68	55	27	36	649	27	710	80.6	5.86	271179	39.78	27	4	protein metabolism	cytosol;nucleus;other cell component	other molecular function	Pf00326, Pf02897	5550	ENSG00000085377	PREP	hsa:5550; P48147; Q8N6D4			0	0	0.984	0.982706	63.79	95.6	104.4	28.53	35.92	2.50887e+07	3.96592e+07	2.32954e+07	2.1264e+07	2.94309e+07	1.17942e+07	2.71082e+07	2.47592e+07	3.20446e+07	4.10839e+07	4.58759e+07	3.4222e+07
High	Master Protein	P49419	Alpha-aminoadipic semialdehyde dehydrogenase OS=Homo sapiens OX=9606 GN=ALDH7A1 PE=1 SV=5	0	FALSE	220.977	65	27	38	555	27	539	58.5	7.99	229351	10.16	27	5	other metabolic processes;other biological processes	cytosol;mitochondrion;nucleus	other molecular function	Pf00171	501	ENSG00000164904	ALDH7A1	B2R669; B4DIC7; B4DMA0; E7EPT3; hsa:501; O14619; P49419; Q6IPU8; Q9BUL4	Amino Acid metabolism; Vitamin B6-dependent and responsive disorders; Cerebral Organic Acidurias, including diseases	Lysine catabolism; Choline catabolism	5	0	1.152	0.764734	65.65	89.6	110.4	36.15	34.41	6.06863e+07	4.10609e+07	2.89047e+07	1.75976e+07	3.08876e+07	2.11566e+07	1.61007e+07	2.22155e+07	3.40784e+07	3.50204e+07	2.49084e+07	3.5179e+07
High	Master Protein	A5YKK6	CCR4-NOT transcription complex subunit 1 OS=Homo sapiens OX=9606 GN=CNOT1 PE=1 SV=2	0	FALSE	83.369	13	27	27	170	27	2376	266.8	7.11	63758		27		cell cycle OR cell proliferation;RNA metabolism OR transcription;other metabolic processes;stress response;developmental processes;signal transduction;other biological processes	cytosol;nucleus;other cell component	signal transduction activity or receptor binding;other molecular function	Pf04054, Pf12842, Pf16415, Pf16417, Pf16418	23019	ENSG00000125107	CNOT1	A5YKK6; hsa:23019; Q68DX7; Q7Z3K2; Q8IWB8; Q8TB53; Q9BVZ6; Q9UFR8; Q9UI27; Q9Y2L0	Ciliary landscape	Deadenylation of mRNA; TP53 regulates transcription of additional cell cycle genes whose exact role in the p53 pathway remain uncertain	3	0	0.915	0.901212	51.55	104.7	95.3	28.31	24.95	1.19418e+07	1.38637e+07	9.47735e+06	6.1766e+06	7.30715e+06	5.54357e+06	1.06391e+07	4.60361e+06	1.21127e+07	8.06889e+06	1.15319e+07	8.78598e+06
High	Master Protein	P23141	Liver carboxylesterase 1 OS=Homo sapiens OX=9606 GN=CES1 PE=1 SV=2	0	FALSE	196.415	66	28	29	264	27	567	62.5	6.6	103226	18.99	26	3	protein metabolism;other metabolic processes;transport;other biological processes	non-structural extracellular;cytosol;ER/Golgi;other cell component	other molecular function	Pf00135	1066	ENSG00000198848; ENSG00000262243	CES1	A6NIM1; A8K3K8; A8K844; E9PAU8; hsa:1066; P23141; P82127; Q00015; Q13657; Q14062; Q16737; Q16788; Q549X7; Q549X8; Q86UK2; Q96EE8; Q9UC52; Q9UDG8; Q9UK77; Q9ULY2	Phase I biotransformations, non P450; Fluoropyrimidine Activity; Irinotecan Pathway; Heroin metabolism; Nuclear Receptors Meta-Pathway; NRF2 pathway; Photodynamic therapy-induced NFE2L2 (NRF2) survival signaling	Phase I - Functionalization of compounds; Metabolism of Angiotensinogen to Angiotensins	9	1	0.785	0.269104	102.85	121.4	78.6	93.64	163.66	7.2647e+06	4.68135e+07	1.83356e+07	7.20668e+06	1.1503e+07	9.97887e+06	1.16661e+06	1.61709e+06	1.02488e+07	9.54144e+06	3.11984e+06	2.50828e+07
High	Master Protein	Q13045	Protein flightless-1 homolog OS=Homo sapiens OX=9606 GN=FLII PE=1 SV=2	0	FALSE	128.382	29	28	28	380	27	1269	144.7	6.05	154334		28		cell organization and biogenesis;developmental processes;other biological processes	cytosol;cytoskeleton;nucleus;other cell component	cytoskeletal activity;other molecular function	Pf00626, Pf13855	2314	ENSG00000177731; ENSG00000284571	FLII	B4DIL0; F5H407; hsa:2314; J3QLG3; Q13045	VEGFA-VEGFR2 Signaling Pathway		1	0	1.01	0.996853	52.98	96.6	103.4	24.18	25.41	9.35232e+06	1.11747e+07	1.20102e+07	1.03824e+07	1.0651e+07	4.3267e+06	1.00591e+07	6.15296e+06	1.34376e+07	7.93011e+06	1.25618e+07	1.00919e+07
High	Master Protein	Q01813	ATP-dependent 6-phosphofructokinase, platelet type OS=Homo sapiens OX=9606 GN=PFKP PE=1 SV=2	0	FALSE	263.305	51	32	39	795	27	784	85.5	7.55	368296	25.95	30	6	cell organization and biogenesis;other metabolic processes;other biological processes	cytosol;other cell component	kinase activity;other molecular function	Pf00365	5214	ENSG00000067057	PFKP	B3KS15; hsa:5214; Q01813; Q5VSR7; Q5VSR8	Cori Cycle; Pathways in clear cell renal cell carcinoma; Glycolysis and Gluconeogenesis	Glycolysis	4	7	0.869	0.698889	70.62	102.9	97.1	24.16	27.07	4.36593e+07	5.19534e+07	6.2041e+07	6.7989e+07	4.70955e+07	3.60756e+07	4.64438e+07	3.19937e+07	4.46112e+07	2.96336e+07	5.11223e+07	3.15137e+07
High	Master Protein	Q13439	Golgin subfamily A member 4 OS=Homo sapiens OX=9606 GN=GOLGA4 PE=1 SV=1	0	FALSE	110.736	16	27	28	187	27	2230	261	5.39	52784	0	27	1	cell organization and biogenesis;transport;developmental processes	other membranes;cytosol;ER/Golgi;nucleus;other cell component	other molecular function	Pf01465	2803	ENSG00000144674	GOLGA4	F8W8Q7; hsa:2803; Q13270; Q13439; Q13654; Q14436; Q59EW8		Retrograde transport at the Trans-Golgi-Network; Signaling by membrane-tethered fusions of PDGFRA or PDGFRB	2	0	0.982	0.990199	50.23	98.3	101.7	32.86	32.09	6.95635e+06	8.84929e+06	6.45563e+06	4.70065e+06	7.24742e+06	1.61283e+06	4.27292e+06	7.08615e+06	7.60587e+06	1.06283e+07	8.41979e+06	7.49784e+06
High	Master Protein	Q96AY3	Peptidyl-prolyl cis-trans isomerase FKBP10 OS=Homo sapiens OX=9606 GN=FKBP10 PE=1 SV=1	0	FALSE	178.908	57	27	33	351	27	582	64.2	5.62	133474	2.02	27	1	cell organization and biogenesis;protein metabolism;other metabolic processes;stress response;developmental processes	other membranes;mitochondrion;ER/Golgi	other molecular function	Pf00254, Pf13202	60681	ENSG00000141756	FKBP10	hsa:60681; Q7Z3R4; Q96AY3; Q9H3N3; Q9H6J3; Q9H6N5; Q9UF89	Type I collagen synthesis in the context of Osteogenesis imperfecta		1	0	0.944	0.960054	95.47	103	97	69.28	78.38	1.48797e+07	3.31911e+07	1.62924e+07	6.3263e+06	1.17954e+07	6.44951e+07	1.46915e+07	3.89684e+07	4.50558e+07	2.52125e+07	1.71975e+07	1.55155e+07
High	Master Protein	P31040	Succinate dehydrogenase [ubiquinone] flavoprotein subunit, mitochondrial OS=Homo sapiens OX=9606 GN=SDHA PE=1 SV=2	0	FALSE	286.294	64	27	38	973	27	664	72.6	7.39	417514	36.09	26	3	other metabolic processes;developmental processes	other membranes;mitochondrion;nucleus	other molecular function	Pf00890, Pf02910	6389	ENSG00000073578	SDHA	A8K5J6; B4DJ60; E9PBJ5; hsa:6389; P31040; Q16395; Q59GW8; Q8IW48; Q9UMY5	Electron Transport Chain (OXPHOS system in mitochondria); TCA Cycle and Deficiency of Pyruvate Dehydrogenase complex (PDHc); Amino Acid metabolism; Nonalcoholic fatty liver disease; Mitochondrial CII Assembly; TCA Cycle (aka Krebs or citric acid cycle)	Respiratory electron transport; Citric acid cycle (TCA cycle)	8	0	1.145	0.792571	75.7	92.3	107.7	76.34	44.8	1.18032e+08	1.3698e+08	1.48525e+08	4.7622e+08	1.49883e+08	1.02618e+08	5.9256e+07	9.71581e+07	1.08997e+08	1.60147e+08	4.42014e+07	7.92427e+07
High	Master Protein	Q92841	Probable ATP-dependent RNA helicase DDX17 OS=Homo sapiens OX=9606 GN=DDX17 PE=1 SV=2	0	FALSE	247.011	52	38	47	1278	27	729	80.2	8.27	587268	0	38	3	RNA metabolism OR transcription;other metabolic processes;stress response;developmental processes;signal transduction;other biological processes	cytosol;nucleus;other cell component	other molecular function	Pf00270, Pf00271	10521	ENSG00000100201	DDX17	B1AHM0; H3BLZ8; hsa:10521; Q69YT1; Q6ICD6; Q92841	Novel intracellular components of RIG-I-like receptor (RLR) pathway	SUMOylation of transcription cofactors	2	12	0.863	0.677164	69.44	110.7	89.3	39.61	24.42	1.15671e+08	1.89784e+08	1.02421e+08	4.50233e+07	4.47497e+07	8.42356e+07	1.03176e+08	8.47878e+07	8.58641e+07	1.2284e+08	1.16138e+08	7.03883e+07
High	Master Protein	P30622	CAP-Gly domain-containing linker protein 1 OS=Homo sapiens OX=9606 GN=CLIP1 PE=1 SV=2	0	FALSE	155.012	26	30	33	277	27	1438	162.1	5.36	105304	2.25	30	2	cell cycle OR cell proliferation;cell organization and biogenesis;transport;other biological processes	other membranes;cytosol;cytoskeleton;nucleus;other cell component	cytoskeletal activity;other molecular function	Pf01302, Pf16641	6249	ENSG00000130779	CLIP1	A0AVD3; hsa:6249; P30622; Q17RS4; Q29RG0	Regulation of Microtubule Cytoskeleton	RHO GTPases Activate Formins; Separation of Sister Chromatids; Resolution of Sister Chromatid Cohesion; RHO GTPases activate IQGAPs; EML4 and NUDC in mitotic spindle formation; Amplification of signal from unattached kinetochores via a MAD2 inhibitory signal	8	3	1.009	0.998293	63.17	106.3	93.7	29.22	28.58	2.39283e+07	2.09513e+07	2.47649e+07	1.83304e+07	1.40428e+07	7.68838e+06	1.8365e+07	2.91492e+07	1.84601e+07	3.17533e+07	1.92405e+07	1.97702e+07
High	Master Protein	Q9NQT8	Kinesin-like protein KIF13B OS=Homo sapiens OX=9606 GN=KIF13B PE=1 SV=2	0	FALSE	156.763	24	30	30	354	27	1826	202.7	5.88	127832	28.57	28	4	transport;signal transduction;other biological processes	cytosol;cytoskeleton;other cell component	cytoskeletal activity;other molecular function	Pf00225, Pf00498, Pf01302, Pf12423, Pf12473, Pf16183	23303	ENSG00000197892	KIF13B	B4DGY5; B5MC45; F8VPJ2; hsa:23303; O75134; Q9BYJ6; Q9NQT8		COPI-dependent Golgi-to-ER retrograde traffic; Kinesins	2	2	0.912	0.883234	68.67	95.9	104.1	31.97	43.67	4.62566e+07	2.77467e+07	2.33027e+07	1.9616e+07	2.26383e+07	1.2231e+07	2.9079e+07	3.20415e+07	3.11726e+07	4.05709e+07	4.37751e+07	1.82855e+07
High	Master Protein	P61158	Actin-related protein 3 OS=Homo sapiens OX=9606 GN=ACTR3 PE=1 SV=3	0	FALSE	263.093	74	27	33	1354	27	418	47.3	5.88	605097	50.87	26	5	cell cycle OR cell proliferation;cell organization and biogenesis;stress response;transport;signal transduction;other biological processes	cytosol;cytoskeleton;nucleus;other cell component	cytoskeletal activity;other molecular function	Pf00022	10096	ENSG00000115091	ACTR3	hsa:10096; P32391; P61158; Q53QM2	Association Between Physico-Chemical Features and Toxicity Associated Pathways	EPHB-mediated forward signaling; Regulation of actin dynamics for phagocytic cup formation; FCGR3A-mediated phagocytosis; RHO GTPases Activate WASPs and WAVEs; Clathrin-mediated endocytosis	6	0	1.009	0.999764	58.2	103.6	96.4	24.98	21.56	7.28461e+07	9.21029e+07	1.09451e+08	7.17498e+07	8.62824e+07	4.67592e+07	8.40604e+07	3.78257e+07	9.65339e+07	5.40788e+07	9.22792e+07	1.09762e+08
High	Master Protein	O94832	Unconventional myosin-Id OS=Homo sapiens OX=9606 GN=MYO1D PE=1 SV=2	0	FALSE	148.794	35	30	34	265	27	1006	116.1	9.39	96940	6.57	29	4	cell organization and biogenesis;transport;developmental processes;other biological processes	plasma membrane;other membranes;cytosol;cytoskeleton;ER/Golgi;other cytoplasmic organelle;other cell component	cytoskeletal activity;other molecular function	Pf00063, Pf00612, Pf06017	4642	ENSG00000176658	MYO1D	A6H8V3; hsa:4642; O94832; Q8NHP9			0	3	0.907	0.851569	66.27	100.8	99.2	27.99	43.31	3.46705e+07	4.42279e+07	4.36561e+07	3.02848e+07	4.15106e+07	3.58165e+07	2.76133e+07	1.93464e+07	3.48222e+07	3.48991e+07	4.72205e+07	4.04322e+07
High	Master Protein	P00505	Aspartate aminotransferase, mitochondrial OS=Homo sapiens OX=9606 GN=GOT2 PE=1 SV=3	0	FALSE	230.222	71	27	35	956	27	430	47.5	9.01	448874	40.88	26	3	other metabolic processes;transport;developmental processes;other biological processes	plasma membrane;other membranes;mitochondrion;other cell component	other molecular function	Pf00155	2806	ENSG00000125166	GOT2	B4DJA6; E7ERW2; hsa:2806; P00505; Q53FL3; Q9BWA3	Alanine and aspartate metabolism; Amino Acid metabolism; Metabolic reprogramming in colon cancer; Glycolysis and Gluconeogenesis	Glyoxylate metabolism and glycine degradation; Gluconeogenesis; Aspartate and asparagine metabolism; Glutamate and glutamine metabolism; Degradation of cysteine and homocysteine	9	0	1.158	0.748694	65.38	97	103	27.28	48.71	9.43457e+07	5.6356e+07	8.44326e+07	5.57726e+07	6.7941e+07	3.98683e+07	5.2423e+07	2.34202e+07	4.49825e+07	5.92999e+07	5.58882e+07	6.83893e+07
High	Master Protein	B4E1Z4	C3/C5 convertase OS=Homo sapiens OX=9606 PE=1 SV=1	0	FALSE	287.881	37	38	42	940	27	1266	140.9	7.18	415994	21.4	35	6	protein metabolism;stress response	non-structural extracellular	other molecular function	Pf00084, Pf00089, Pf00092							0	8	1.082	0.94046	71.08	95	105	30.24	64.72	3.91953e+07	4.31628e+07	3.45787e+07	4.26292e+07	4.48603e+07	3.47148e+07	8.73707e+07	3.99444e+07	3.19224e+07	4.73584e+07	3.44513e+07	5.27898e+07
High	Master Protein	Q6DD88	Atlastin-3 OS=Homo sapiens OX=9606 GN=ATL3 PE=1 SV=1	0	FALSE	189.539	62	27	29	723	27	541	60.5	5.66	362115		27		cell organization and biogenesis;other biological processes	other membranes;ER/Golgi	other molecular function	Pf02263, Pf02841	25923	ENSG00000184743	ATL3	hsa:25923; Q6DD88; Q8N7W5; Q9H8Q5; Q9UFL1			0	0	1.136	0.797855	52.58	92.4	107.6	29.25	23.84	3.21519e+07	2.54167e+07	3.37804e+07	4.4021e+07	2.37393e+07	3.24883e+07	2.32666e+07	1.68712e+07	9.32271e+06	1.73124e+07	2.74827e+07	2.8091e+07
High	Master Protein	P37802	Transgelin-2 OS=Homo sapiens OX=9606 GN=TAGLN2 PE=1 SV=3	0	FALSE	338.289	86	27	55	3532	27	199	22.4	8.25	1534987	228.77	27	8	transport;other biological processes	non-structural extracellular;cytosol		Pf00307, Pf00402	8407	ENSG00000158710	TAGLN2	E9KL39; hsa:8407; P37802; Q5JRQ6; Q5JRQ7; Q6FGI1; Q9BUH5; Q9H4P0		Platelet degranulation	1	0	0.954	0.965309	69.13	94.3	105.7	40.28	30.11	5.95574e+08	2.79116e+08	2.90153e+08	1.54091e+08	2.44157e+08	1.85643e+08	3.68309e+08	7.2512e+08	3.08711e+08	4.89481e+08	2.86996e+08	2.2588e+08
High	Master Protein	B4DKV7	Epidermal growth factor receptor kinase substrate 8-like protein 1 OS=Homo sapiens OX=9606 GN=EPS8L1 PE=1 SV=1	0	FALSE	127.577	54	26	26	172	26	659	73.3	5.97	66141	5.43	25	1	other metabolic processes		kinase activity	Pf00018, Pf08416, Pf18016		ENSG00000131037	EPS8L1	B4DKV7	Fragile X Syndrome		1	0	1.035	0.982706	83.85	99.2	100.8	45.23	54.62	3.33191e+06	3.11935e+06	5.11297e+06	7.1375e+06	1.24224e+07	1.53137e+07	1.16436e+07	9.43995e+06	1.01833e+07	4.67454e+06	5.25698e+06	2.92396e+06
High	Master Protein	O94874	E3 UFM1-protein ligase 1 OS=Homo sapiens OX=9606 GN=UFL1 PE=1 SV=2	0	FALSE	141.097	39	26	30	432	26	794	89.5	6.79	156319	77.96	25	3	cell organization and biogenesis;protein metabolism;DNA metabolism;other metabolic processes;stress response;developmental processes;other biological processes	other membranes;cytosol;ER/Golgi;nucleus;other cell component	other molecular function	Pf09743	23376	ENSG00000014123	UFL1	A0PJ53; B4DJ57; C0H5X5; hsa:23376; O94874; Q8N765; Q9NTQ0		Antigen processing: Ubiquitination & Proteasome degradation	1	0	1.15	0.707459	53.01	91.8	108.2	28.35	23.6	1.56475e+07	1.45644e+07	1.26454e+07	9.75852e+06	1.01856e+07	4.50869e+06	1.02057e+07	7.34994e+06	8.37969e+06	1.31371e+07	1.51356e+07	1.08722e+07
High	Master Protein	Q08J23	RNA cytosine C(5)-methyltransferase NSUN2 OS=Homo sapiens OX=9606 GN=NSUN2 PE=1 SV=2	0	FALSE	153.443	48	26	30	343	26	767	86.4	6.77	132586	2.25	26	2	cell cycle OR cell proliferation;RNA metabolism OR transcription;other metabolic processes;developmental processes;other biological processes	non-structural extracellular;cytoskeleton;mitochondrion;nucleus;other cell component	nucleic acid binding activity;other molecular function	Pf01189	54888	ENSG00000037474	NSUN2	A8K529; B2RNR4; B3KP09; B4DQW2; G3V1R4; hsa:54888; Q08J23; Q9BVN4; Q9H858; Q9NXD9		tRNA modification in the nucleus and cytosol	1	0	0.919	0.885151	70.89	106.4	93.6	72.07	58.95	2.19709e+07	5.03389e+07	4.63898e+07	3.46081e+07	3.61787e+07	2.46549e+07	8.68945e+07	1.41994e+08	2.50301e+07	7.06856e+07	3.50728e+07	2.06813e+07
High	Master Protein	O95425	Supervillin OS=Homo sapiens OX=9606 GN=SVIL PE=1 SV=2	0	FALSE	108.475	18	26	26	181	26	2214	247.6	6.98	64135	0	26	1	cell organization and biogenesis;developmental processes;other biological processes	plasma membrane;other membranes;cytosol;cytoskeleton;nucleus;other cell component	cytoskeletal activity;other molecular function	Pf00626, Pf02209	6840	ENSG00000197321	SVIL	D3DRW9; hsa:6840; M1J557; O60611; O60612; O95425; Q5VZK5; Q5VZK6; Q9H1R7			0	0	1.013	0.989403	66.05	93.2	106.8	61.01	49.94	7.56188e+06	8.80771e+06	5.24634e+06	6.15203e+06	2.86251e+06	1.21347e+06	1.69437e+06	6.44031e+06	3.61958e+06	2.68784e+06	2.5258e+06	2.87569e+06
High	Master Protein	Q01995	Transgelin OS=Homo sapiens OX=9606 GN=TAGLN PE=1 SV=4	0	FALSE	299.29	81	26	42	5115	26	201	22.6	8.84	2251712	10.52	26	3	developmental processes;other biological processes	other cell component	cytoskeletal activity	Pf00307, Pf00402	6876	ENSG00000149591	TAGLN	hsa:6876; O15542; Q01995			0	0	1.2	0.600531	96.88	88.4	111.6	91.62	71.66	5.9569e+08	7.73985e+08	6.74004e+08	3.12689e+09	9.60385e+08	7.01467e+08	2.23407e+08	6.04709e+08	4.55415e+08	8.50456e+08	1.50242e+08	5.14984e+08
High	Master Protein	Q9HAV4	Exportin-5 OS=Homo sapiens OX=9606 GN=XPO5 PE=1 SV=1	0	FALSE	116.104	33	26	28	147	26	1204	136.2	5.8	58295	2.1	24	3	RNA metabolism OR transcription;transport;other biological processes	cytosol;nucleus;other cell component	nucleic acid binding activity;other molecular function	Pf08389	57510	ENSG00000124571	XPO5	hsa:57510; Q5JTE6; Q96G48; Q96HN3; Q9BWM6; Q9BZV5; Q9H9M4; Q9HAV4; Q9NT89; Q9NW39; Q9ULC9	miRNA Biogenesis; exRNA mechanism of action and biogenesis	MicroRNA (miRNA) biogenesis	3	0	0.913	0.883929	66.08	107.8	92.2	31.16	29.25	1.54464e+07	1.33752e+07	1.02711e+07	6.54702e+06	8.35806e+06	6.32619e+06	1.16207e+07	5.08733e+06	9.8541e+06	1.25913e+07	1.38283e+07	1.19395e+07
High	Master Protein	O00231	26S proteasome non-ATPase regulatory subunit 11 OS=Homo sapiens OX=9606 GN=PSMD11 PE=1 SV=3	0	FALSE	180.223	63	26	28	598	26	422	47.4	6.48	234840	25.77	25	2	cell-cell signaling;cell organization and biogenesis;protein metabolism;other metabolic processes;stress response;transport;signal transduction;other biological processes	non-structural extracellular;cytosol;nucleus;other cell component	other molecular function	Pf01399, Pf18055, Pf18503	5717	ENSG00000108671	PSMD11	A8K3I7; E1P663; hsa:5717; O00231; O00495; Q53FT5	Proteasome Degradation; Parkin-Ubiquitin Proteasomal System pathway; VEGFA-VEGFR2 Signaling Pathway	Separation of Sister Chromatids; FCERI mediated NF-kB activation; Downstream TCR signaling; Antigen processing: Ubiquitination & Proteasome degradation; Activation of NF-kappaB in B cells; Oxygen-dependent proline hydroxylation of Hypoxia-inducible Factor Alpha; ER-Phagosome pathway; Cross-presentation of soluble exogenous antigens (endosomes); SCF-beta-TrCP mediated degradation of Emi1; APC/C:Cd…	60	0	1.041	0.979375	54.72	102.8	97.2	30.93	27.85	3.58109e+07	3.88438e+07	2.83388e+07	1.8623e+07	2.17159e+07	1.36171e+07	2.98957e+07	1.79653e+07	2.74523e+07	2.41443e+07	4.97215e+07	2.78527e+07
High	Master Protein	A0A0C4DGB5	Calpain inhibitor OS=Homo sapiens OX=9606 GN=CAST PE=1 SV=1	0	FALSE	220.257	53	26	31	391	26	754	81	5.1	149309	30.02	24	5		cytosol;ER/Golgi		Pf00748		ENSG00000153113	CAST	A0A0C4DGB5			0	0	0.96	0.977137	83.66	109.4	90.6	65.55	54.76	1.00507e+07	9.3819e+06	9.97914e+06	4.10497e+06	6.24686e+06	2.61088e+06	1.23671e+07	3.15083e+07	7.23052e+06	2.16499e+07	9.28563e+06	5.08995e+06
High	Master Protein	P48444	Coatomer subunit delta OS=Homo sapiens OX=9606 GN=ARCN1 PE=1 SV=1	0	FALSE	185.65	55	26	32	727	26	511	57.2	6.21	336160	13.3	25	1	transport;developmental processes;other biological processes	other membranes;cytosol;ER/Golgi		Pf00928, Pf01217	372	ENSG00000095139	ARCN1	B4E1X2; E9PEU4; hsa:372; P48444; Q52M80	miR-517 relationship with ARCN1 and USP1	COPI-dependent Golgi-to-ER retrograde traffic; COPI-mediated anterograde transport	3	0	1.165	0.717288	57.82	96.5	103.5	23.87	22.33	3.39279e+07	4.06812e+07	3.57606e+07	2.05325e+07	3.04104e+07	1.5677e+07	4.02947e+07	2.6022e+07	4.07587e+07	2.81048e+07	3.51427e+07	2.41425e+07
High	Master Protein	Q6NUK1	Calcium-binding mitochondrial carrier protein SCaMC-1 OS=Homo sapiens OX=9606 GN=SLC25A24 PE=1 SV=2	0	FALSE	198.819	65	26	30	744	26	477	53.3	6.33	289464	83.15	24	5	stress response;transport;other biological processes	other membranes;mitochondrion	transporter activity;other molecular function	Pf00153, Pf13499	29957	ENSG00000085491; ENSG00000284468	SLC25A24	B7ZAI9; hsa:29957; Q5T331; Q5T485; Q6NUK1; Q6PJJ9; Q705K4; Q9P129			0	0	0.971	0.978698	64.18	104.6	95.4	34.43	36.84	3.48568e+07	3.61105e+07	6.61021e+07	2.46392e+07	2.54905e+07	1.27362e+07	2.9674e+07	3.47653e+07	3.41093e+07	4.93721e+07	2.88944e+07	2.87747e+07
High	Master Protein	Q709C8	Vacuolar protein sorting-associated protein 13C OS=Homo sapiens OX=9606 GN=VPS13C PE=1 SV=1	0	FALSE	100.833	9	26	27	194	26	3753	422.1	6.83	63785	2.29	26	1	cell organization and biogenesis;transport;other biological processes	other membranes;cytosol;mitochondrion;other cell component		Pf06650, Pf09333, Pf12624, Pf16908, Pf16909, Pf16910	54832	ENSG00000129003	VPS13C	hsa:54832; Q6ISR4; Q702P2; Q702P3; Q709C8; Q709C9; Q9NXN8; Q9P2C6			0	0	1.005	0.999764	56.12	100.3	99.7	23.75	25.65	9.50886e+06	1.19905e+07	9.19e+06	1.0868e+07	9.8554e+06	8.7354e+06	9.92387e+06	5.6881e+06	1.06039e+07	4.80504e+06	5.35477e+06	1.40121e+07
High	Master Protein	P55011	Solute carrier family 12 member 2 OS=Homo sapiens OX=9606 GN=SLC12A2 PE=1 SV=1	0	FALSE	184.123	31	26	28	402	26	1212	131.4	6.4	165988	51.98	23	5	cell organization and biogenesis;stress response;transport;signal transduction;other biological processes	plasma membrane;other membranes;cytosol;other cell component	transporter activity;other molecular function	Pf00324, Pf03522, Pf08403	6558	ENSG00000064651	SLC12A2	hsa:6558; P55011; Q8N713; Q8WWH7		Cation-coupled Chloride cotransporters	1	0	1.027	0.982706	99.89	108.4	91.6	76.98	103.86	7.35555e+07	1.0633e+07	5.37607e+06	1.935e+06	1.98498e+07	1.62408e+07	1.53e+07	2.83272e+07	1.08643e+07	2.57021e+07	2.2305e+07	2.12417e+07
High	Master Protein	P14866	Heterogeneous nuclear ribonucleoprotein L OS=Homo sapiens OX=9606 GN=HNRNPL PE=1 SV=2	0	FALSE	387.949	71	27	55	1108	26	589	64.1	8.22	461974	394.57	25	12	RNA metabolism OR transcription;other metabolic processes;other biological processes	nucleus;other cell component	nucleic acid binding activity	Pf00076, Pf11835, Pf13893	3191	ENSG00000104824; ENSG00000282947	HNRNPL	A6ND69; A6NIT8; hsa:3191; P14866; Q9H3P3	mRNA Processing	mRNA Splicing - Major Pathway; Processing of Capped Intron-Containing Pre-mRNA	3	1	0.918	0.891796	61.94	104.2	95.8	29.39	22.36	1.67015e+08	1.99026e+08	1.31507e+08	8.19054e+07	9.6346e+07	6.53062e+07	1.17721e+08	7.7827e+07	1.28343e+08	1.23472e+08	1.22094e+08	9.28919e+07
High	Master Protein	P00338	L-lactate dehydrogenase A chain OS=Homo sapiens OX=9606 GN=LDHA PE=1 SV=2	0	FALSE	314.792	73	30	47	2352	26	332	36.7	8.27	988049	245.28	30	4	other metabolic processes;stress response;developmental processes;other biological processes	cytosol	other molecular function	Pf00056, Pf02866	3939	ENSG00000134333; ENSG00000288299	LDHA	B4DKQ2; B7Z5E3; D3DQY3; F8W819; hsa:3939; P00338; Q53G53; Q6IBM7; Q6ZNV1; Q9UDE8; Q9UDE9	Cori Cycle; HIF1A and PPARG regulation of glycolysis; Photodynamic therapy-induced HIF-1 survival signaling; VEGFA-VEGFR2 Signaling Pathway; Amino Acid metabolism; Pathways in clear cell renal cell carcinoma; PI3K/AKT/mTOR - VitD3 Signalling; Metabolic reprogramming in colon cancer; Computational Model of Aerobic Glycolysis; Glycolysis and Gluconeogenesis	Pyruvate metabolism	11	4	0.895	0.816135	70.55	110	90	43.31	35.25	3.61741e+08	7.03704e+08	4.12636e+08	2.99785e+08	2.91557e+08	1.87699e+08	5.10689e+08	2.3419e+08	3.98451e+08	2.07242e+08	2.79874e+08	3.15181e+08
High	Master Protein	P19338	Nucleolin OS=Homo sapiens OX=9606 GN=NCL PE=1 SV=3	0	FALSE	196.51	34	26	30	1120	26	710	76.6	4.7	609195	17.89	25	3	developmental processes;other biological processes	nucleus;other cell component	nucleic acid binding activity;other molecular function	Pf00076	4691	ENSG00000115053	NCL	hsa:4691; P19338; Q53SK1; Q8NB06; Q9UCF0; Q9UDG1	Pathogenic Escherichia coli infection; VEGFA-VEGFR2 Signaling Pathway	Major pathway of rRNA processing in the nucleolus and cytosol	3	0	1.047	0.978917	83.51	94	106	60.7	46.7	5.16964e+08	2.72618e+08	2.05758e+08	8.32802e+07	5.95457e+07	2.96346e+07	3.06622e+08	4.42826e+08	1.5148e+08	2.52269e+08	3.41979e+08	8.48417e+07
High	Master Protein	Q07960	Rho GTPase-activating protein 1 OS=Homo sapiens OX=9606 GN=ARHGAP1 PE=1 SV=1	0	FALSE	225.277	78	26	33	961	26	439	50.4	6.29	393977	212.57	25	4	transport;signal transduction;other biological processes	other membranes;cytosol;other cytoplasmic organelle;other cell component	enzyme regulator activity;other molecular function	Pf00620, Pf13716	392	ENSG00000175220	ARHGAP1	D3DQQ6; hsa:392; Q07960		Rho GTPase cycle	1	0	1.088	0.931358	51.81	95.8	104.2	26.01	21.16	5.89357e+07	5.57386e+07	8.00498e+07	5.54223e+07	5.79523e+07	4.84105e+07	5.16168e+07	3.2427e+07	6.65471e+07	3.60222e+07	5.46291e+07	4.30048e+07
High	Master Protein	P31146	Coronin-1A OS=Homo sapiens OX=9606 GN=CORO1A PE=1 SV=4	0	FALSE	214.725	54	27	31	747	26	461	51	6.68	354758	64.12	27	2	cell adhesion;cell organization and biogenesis;stress response;transport;signal transduction;other biological processes	plasma membrane;other membranes;cytosol;cytoskeleton;other cytoplasmic organelle;other cell component	cytoskeletal activity;other molecular function	Pf00400, Pf08953, Pf08954, Pf16300	11151	ENSG00000102879	CORO1A	B2RBL1; hsa:11151; P31146; Q2YD73		Prevention of phagosomal-lysosomal fusion	1	2	1.167	0.714908	79.27	93.3	106.7	39.41	56.81	6.01903e+07	3.78995e+07	4.43982e+07	6.49214e+07	6.58142e+07	2.30938e+07	6.03888e+07	4.07979e+07	5.3621e+07	4.01112e+07	7.82077e+07	1.00552e+08
High	Master Protein	A0A1C7CYX9	Dihydropyrimidinase-related protein 2 OS=Homo sapiens OX=9606 GN=DPYSL2 PE=1 SV=1	0	FALSE	396.821	74	31	48	1589	26	677	73.5	6.35	742315	289.13	31	8	cell organization and biogenesis;transport;developmental processes;other biological processes	plasma membrane;other membranes;cytosol;other cell component	cytoskeletal activity;other molecular function	Pf01979	1808	ENSG00000092964	DPYSL2	A0A1C7CYX9	Regulation of Microtubule Cytoskeleton; Brain-Derived Neurotrophic Factor (BDNF) signaling pathway		2	9	0.938	0.936765	57.86	99.1	100.9	37.3	30.45	7.07656e+07	9.07182e+07	7.66771e+07	1.00743e+08	8.99451e+07	1.84884e+08	5.19534e+07	6.34676e+07	8.01583e+07	6.8446e+07	9.26729e+07	7.31851e+07
High	Master Protein	P07954	Fumarate hydratase, mitochondrial OS=Homo sapiens OX=9606 GN=FH PE=1 SV=3	0	FALSE	227.398	58	26	40	861	26	510	54.6	8.76	415105	16.86	26	4	DNA metabolism;other metabolic processes;stress response;other biological processes	cytosol;mitochondrion;nucleus;other cell component	other molecular function	Pf00206, Pf10415	2271	ENSG00000091483	FH	B1ANK7; hsa:2271; P07954	TCA Cycle and Deficiency of Pyruvate Dehydrogenase complex (PDHc); Amino Acid metabolism; Disorders of the Krebs cycle; Type 2 papillary renal cell carcinoma; Metabolic reprogramming in colon cancer; TCA Cycle (aka Krebs or citric acid cycle)	Citric acid cycle (TCA cycle)	7	0	1.033	0.987871	61.58	100.8	99.2	36.18	43.34	6.65848e+07	4.1431e+07	3.65606e+07	3.04453e+07	4.38241e+07	3.12457e+07	3.44472e+07	3.47299e+07	3.46723e+07	6.24334e+07	4.75881e+07	5.38854e+07
High	Master Protein	P01011	Alpha-1-antichymotrypsin OS=Homo sapiens OX=9606 GN=SERPINA3 PE=1 SV=2	0	FALSE	253.656	59	27	35	825	26	423	47.6	5.52	423617	11.43	27	4	stress response;transport;other biological processes	non-structural extracellular;nucleus;other cytoplasmic organelle;other cell component	enzyme regulator activity;nucleic acid binding activity	Pf00079	12	ENSG00000196136	SERPINA3	B3KVQ7; hsa:12; P01011; Q13703; Q2TU87; Q2TU88; Q59GP9; Q6LBY8; Q6LDT7; Q6NSC9; Q8N177; Q96DW8; Q9UC47; Q9UNU9	Selenium Micronutrient Network; Vitamin B12 Metabolism; Folate Metabolism	Platelet degranulation ; Neutrophil degranulation	5	1	1.228	0.50145	100.63	88.9	111.1	74.01	86.92	1.69047e+07	3.55843e+07	2.65575e+07	4.22169e+07	1.28436e+08	1.01682e+08	5.48838e+07	3.92462e+07	5.76411e+07	3.49996e+07	1.96799e+07	2.21196e+07
High	Master Protein	A0A494C0X7	Integrin beta OS=Homo sapiens OX=9606 GN=ITGB2 PE=1 SV=1	0	FALSE	181.761	49	26	31	390	26	769	84.7	6.98	140808	21.31	24	6	cell adhesion;transport;signal transduction	plasma membrane;other membranes	other molecular function	Pf00362, Pf07965, Pf08725, Pf17205	3689	ENSG00000160255	ITGB2	A0A494C0X7; hsa:3689	Integrin-mediated Cell Adhesion; Human Complement System; Focal Adhesion-PI3K-Akt-mTOR-signaling pathway; Microglia Pathogen Phagocytosis Pathway; TYROBP Causal Network; Fibrin Complement Receptor 3 Signaling Pathway; Viral Acute Myocarditis; Cells and Molecules involved in local acute inflammatory response ; Mechanoregulation and pathology of YAP/TAZ via Hippo and non-Hippo mechanisms		9	0	0.961	0.970791	89.47	109.5	90.5	35.77	55.59	7.36293e+07	4.73251e+07	6.16077e+07	4.26675e+07	3.05957e+07	4.08689e+07	5.3933e+07	5.23654e+07	7.06434e+07	5.28449e+07	5.96641e+07	6.2052e+07
High	Master Protein	O60701	UDP-glucose 6-dehydrogenase OS=Homo sapiens OX=9606 GN=UGDH PE=1 SV=1	0	FALSE	204.856	65	26	30	767	26	494	55	7.12	397508	6.31	26	5	cell organization and biogenesis;protein metabolism;other metabolic processes;developmental processes	cytosol;nucleus	other molecular function	Pf00984, Pf03720, Pf03721	7358	ENSG00000109814	UGDH	B3KUU2; B4DN25; hsa:7358; O60589; O60701	Glucuronidation	Formation of the active cofactor, UDP-glucuronate	2	0	0.998	0.996563	66.91	100.1	99.9	38.47	40.68	6.032e+07	8.23757e+07	3.89903e+07	4.91293e+07	5.37055e+07	3.69991e+07	3.44089e+07	2.31861e+07	2.66038e+07	3.68186e+07	5.21478e+07	4.38797e+07
High	Master Protein	P41250	Glycine--tRNA ligase OS=Homo sapiens OX=9606 GN=GARS1 PE=1 SV=3	0	FALSE	252.05	50	27	43	710	26	739	83.1	7.03	318376	55.75	27	5	protein metabolism;RNA metabolism OR transcription;other metabolic processes	non-structural extracellular;cytosol;mitochondrion;other cell component	other molecular function	Pf00458, Pf00587, Pf03129	2617	ENSG00000106105	GARS1	B3KQA2; B4DIA0; hsa:2617; P41250; Q969Y1		Cytosolic tRNA aminoacylation; Mitochondrial tRNA aminoacylation	2	1	1.012	0.999764	57.7	102.7	97.3	18.86	15.77	7.922e+07	5.27745e+07	4.35686e+07	3.64193e+07	4.96759e+07	5.19338e+07	6.0836e+07	5.3067e+07	5.90352e+07	6.10112e+07	5.22902e+07	5.94579e+07
High	Master Protein	Q86UX7	Fermitin family homolog 3 OS=Homo sapiens OX=9606 GN=FERMT3 PE=1 SV=1	0	FALSE	175.871	52	25	28	550	25	667	75.9	6.98	247931	6.21	25	2	cell adhesion;cell organization and biogenesis;transport;signal transduction;other biological processes	non-structural extracellular;cytoskeleton;other cell component	signal transduction activity or receptor binding	Pf00169, Pf00373, Pf18124	83706	ENSG00000149781	FERMT3	hsa:83706; Q86UX7; Q8IUA1; Q8N207; Q9BT48	Overview of leukocyte-intrinsic Hippo pathway functions	Platelet degranulation	2	0	1.004	0.999764	60.05	95.5	104.5	29.61	33.55	1.60683e+07	1.71686e+07	1.77241e+07	1.65341e+07	2.0085e+07	2.15389e+07	1.80869e+07	9.49308e+06	1.56317e+07	1.12921e+07	2.73719e+07	3.51075e+07
High	Master Protein	Q14651	Plastin-1 OS=Homo sapiens OX=9606 GN=PLS1 PE=1 SV=2	0	FALSE	281.037	62	30	40	966	25	629	70.2	5.41	419034	253.24	27	7	cell organization and biogenesis;transport;other biological processes	cytoskeleton;other cell component	cytoskeletal activity;other molecular function	Pf00036, Pf00307, Pf13833	5357	ENSG00000120756	PLS1	A8K2Q1; D3DNG3; hsa:5357; Q14651; Q8NEG6			0	0	0.837	0.516874	76.74	104.7	95.3	41.6	39.26	4.43373e+07	5.50061e+07	3.80772e+07	2.83392e+07	3.46373e+07	1.4505e+07	5.4854e+07	4.00977e+07	3.04126e+07	5.91126e+07	4.81793e+07	2.34575e+07
High	Master Protein	O14974	Protein phosphatase 1 regulatory subunit 12A OS=Homo sapiens OX=9606 GN=PPP1R12A PE=1 SV=1	0	FALSE	172.671	30	25	29	498	25	1030	115.2	5.4	216390	107.96	23	4	cell cycle OR cell proliferation;cell organization and biogenesis;protein metabolism;other metabolic processes;signal transduction;other biological processes	plasma membrane;other membranes;cytosol;cytoskeleton;nucleus;other cell component	enzyme regulator activity;other molecular function	Pf00023, Pf15898	4659	ENSG00000058272	PPP1R12A	B4DZ09; F8VWB4; hsa:4659; O14974; Q2NKL4; Q569H0; Q86WU3; Q8NFR6; Q9BYH0	Focal Adhesion; Hippo-Merlin Signaling Dysregulation; Regulation of Actin Cytoskeleton	Regulation of PLK1 Activity at G2/M Transition; RHO GTPases activate CIT; RHO GTPases activate PKNs; RHO GTPases Activate ROCKs; RHO GTPases activate PAKs	8	0	0.916	0.888323	57.69	107.4	92.6	41.53	25.26	2.0199e+07	1.85018e+07	1.38004e+07	1.9091e+07	9.33707e+06	6.92164e+06	1.54674e+07	3.1097e+07	1.07065e+07	2.56453e+07	1.41092e+07	1.03827e+07
High	Master Protein	P56192	Methionine--tRNA ligase, cytoplasmic OS=Homo sapiens OX=9606 GN=MARS1 PE=1 SV=2	0	FALSE	154.39	40	25	28	565	25	900	101.1	6.16	214664	4.52	25	2	protein metabolism;RNA metabolism OR transcription;other metabolic processes;stress response;other biological processes	cytosol;nucleus;other cell component	nucleic acid binding activity;other molecular function	Pf00043, Pf00458, Pf09334, Pf18485	4141	ENSG00000166986	MARS1	B3KVK7; hsa:4141; P56192; Q14895; Q53H14; Q96A15; Q96BZ0; Q9NSE0		Cytosolic tRNA aminoacylation; Selenoamino acid metabolism	2	0	1.003	0.999764	56.34	102	98	30.3	28.36	2.34204e+07	1.51499e+07	2.0325e+07	1.42908e+07	1.4393e+07	1.14573e+07	1.63377e+07	6.78814e+06	1.27407e+07	1.64649e+07	1.94745e+07	2.06626e+07
High	Master Protein	P21281	V-type proton ATPase subunit B, brain isoform OS=Homo sapiens OX=9606 GN=ATP6V1B2 PE=1 SV=3	0	FALSE	186.878	68	25	33	660	25	511	56.5	5.81	260786	130.29	24	7	cell organization and biogenesis;other metabolic processes;transport;signal transduction;other biological processes	plasma membrane;other membranes;cytosol;other cell component	transporter activity;other molecular function	Pf00006, Pf02874	526	ENSG00000147416	ATP6V1B2	B2R5Z3; D3DSQ5; hsa:526; P21281; Q14544; Q15859; Q96IR0		Amino acids regulate mTORC1; ROS and RNS production in phagocytes; Insulin receptor recycling; Transferrin endocytosis and recycling; Ion channel transport	5	0	0.955	0.970791	56.61	106.1	93.9	28.21	29.17	2.16323e+07	1.69688e+07	2.06352e+07	2.41311e+07	1.6637e+07	1.25441e+07	2.47266e+07	1.42118e+07	2.1383e+07	1.36802e+07	3.08377e+07	2.48633e+07
High	Master Protein	Q15437	Protein transport protein Sec23B OS=Homo sapiens OX=9606 GN=SEC23B PE=1 SV=2	0	FALSE	183.705	50	28	30	457	25	767	86.4	6.89	197222	85.62	26	4	cell organization and biogenesis;transport;other biological processes	other membranes;cytosol;ER/Golgi;other cell component	enzyme regulator activity;other molecular function	Pf00626, Pf04810, Pf04811, Pf04815, Pf08033	10483	ENSG00000101310	SEC23B	D3DW33; hsa:10483; Q15437; Q503A9; Q5W183; Q9BS15; Q9BSI2; Q9H1D7	Sterol Regulatory Element-Binding Proteins (SREBP) signalling		1	3	1.212	0.431283	68.55	95.1	104.9	48.42	40.48	8.97221e+06	1.21086e+07	1.97009e+07	9.98918e+06	1.56315e+07	5.98348e+06	1.44362e+07	2.25755e+06	1.6107e+07	1.05515e+07	1.46367e+07	1.57761e+07
High	Master Protein	Q96AC1	Fermitin family homolog 2 OS=Homo sapiens OX=9606 GN=FERMT2 PE=1 SV=1	0	FALSE	193.676	51	26	34	490	25	680	77.8	6.7	207442	4.27	26	2	cell adhesion;cell-cell signaling;cell organization and biogenesis;signal transduction;other biological processes	plasma membrane;other membranes;cytosol;cytoskeleton;nucleus;other cell component	signal transduction activity or receptor binding;cytoskeletal activity;other molecular function	Pf00169, Pf00373, Pf18124	10979	ENSG00000073712	FERMT2	B5TJY2; hsa:10979; Q14840; Q86TY7; Q96AC1		Cell-extracellular matrix interactions	1	1	1.06	0.949068	72.43	97.6	102.4	44.8	39.33	1.89078e+07	2.31903e+07	2.19968e+07	4.54854e+07	1.87339e+07	1.08243e+07	1.13317e+07	1.19226e+07	1.54487e+07	1.55912e+07	1.01363e+07	1.56301e+07
High	Master Protein	P36578	60S ribosomal protein L4 OS=Homo sapiens OX=9606 GN=RPL4 PE=1 SV=5	0	FALSE	301.259	44	25	37	992	25	427	47.7	11.06	456649	97.3	25	5	protein metabolism;RNA metabolism OR transcription;other metabolic processes;transport;other biological processes	cytosol;ER/Golgi;nucleus;other cell component	other molecular function	Pf00573, Pf14374	6124	ENSG00000174444	RPL4	A8K502; hsa:6124; P36578; P39029; Q4VBR0; Q969Z9	Cytoplasmic Ribosomal Proteins	L13a-mediated translational silencing of Ceruloplasmin expression; Formation of a pool of free 40S subunits; GTP hydrolysis and joining of the 60S ribosomal subunit; Regulation of expression of SLITs and ROBOs; Major pathway of rRNA processing in the nucleolus and cytosol; Nonsense Mediated Decay (NMD) enhanced by the Exon Junction Complex (EJC); SRP-dependent cotranslational protein targeting to…	14	0	1.014	0.999764	77.63	102.7	97.3	39.72	40.09	7.74666e+07	6.37904e+07	3.62679e+07	6.95226e+07	2.7473e+07	1.27146e+07	9.8675e+07	6.6934e+07	5.49367e+07	8.09895e+07	9.46422e+07	6.8267e+07
High	Master Protein	P26599	Polypyrimidine tract-binding protein 1 OS=Homo sapiens OX=9606 GN=PTBP1 PE=1 SV=1	0	FALSE	349.784	76	29	56	1470	25	531	57.2	9.17	613099	259.96	27	10	RNA metabolism OR transcription;other metabolic processes;signal transduction;other biological processes	nucleus	nucleic acid binding activity	Pf00076, Pf13893	5725	ENSG00000011304	PTBP1	hsa:5725; P26599; Q9BUQ0	mir-124 predicted interactions with cell cycle and differentiation ; mRNA Processing	mRNA Splicing - Major Pathway; FGFR2 alternative splicing; Processing of Capped Intron-Containing Pre-mRNA	5	5	0.914	0.878562	62.18	109.9	90.1	32.45	28.78	9.90612e+07	1.13485e+08	7.27767e+07	4.27867e+07	4.57771e+07	3.84245e+07	7.48626e+07	5.99906e+07	6.65676e+07	1.11958e+08	9.64207e+07	8.63925e+07
High	Master Protein	P61160	Actin-related protein 2 OS=Homo sapiens OX=9606 GN=ACTR2 PE=1 SV=1	0	FALSE	252.75	67	25	41	1063	25	394	44.7	6.74	448005	107.63	24	5	cell cycle OR cell proliferation;cell organization and biogenesis;stress response;transport;developmental processes;signal transduction;other biological processes	non-structural extracellular;cytosol;cytoskeleton;nucleus;other cytoplasmic organelle;other cell component	cytoskeletal activity;other molecular function	Pf00022	10097	ENSG00000138071	ACTR2	B2RCP5; D6W5F4; E9PF41; hsa:10097; O15142; P61160; Q96C82	Association Between Physico-Chemical Features and Toxicity Associated Pathways; ESC Pluripotency Pathways	Regulation of actin dynamics for phagocytic cup formation; FCGR3A-mediated phagocytosis; RHO GTPases Activate WASPs and WAVEs; Neutrophil degranulation; Clathrin-mediated endocytosis; EPHB-mediated forward signaling	8	0	1.032	0.988327	60.41	99.3	100.7	25.41	22.68	5.46896e+07	7.82621e+07	7.72844e+07	5.64626e+07	5.86013e+07	3.15114e+07	5.3773e+07	2.48867e+07	6.29559e+07	4.22108e+07	6.0333e+07	7.71512e+07
High	Master Protein	P00558	Phosphoglycerate kinase 1 OS=Homo sapiens OX=9606 GN=PGK1 PE=1 SV=3	0	FALSE	423.946	72	31	54	3879	25	417	44.6	8.1	1535312	347.82	31	8	protein metabolism;other metabolic processes;stress response;other biological processes	non-structural extracellular;other membranes;cytosol	kinase activity;other molecular function	Pf00162	5230	ENSG00000102144	PGK1	A8K4W6; B7Z7A9; hsa:5230; P00558; Q5J7W1; Q6IBT6; Q8NI87	Cori Cycle; Photodynamic therapy-induced HIF-1 survival signaling; VEGFA-VEGFR2 Signaling Pathway; Pathways in clear cell renal cell carcinoma; Metabolic reprogramming in colon cancer; Computational Model of Aerobic Glycolysis; Glycolysis and Gluconeogenesis	Glycolysis; Gluconeogenesis; Manipulation of host energy metabolism	10	8	0.916	0.885423	61.57	106.2	93.8	30.33	26.6	6.78172e+08	6.81825e+08	5.22045e+08	3.51552e+08	3.87796e+08	2.54901e+08	5.5853e+08	3.48899e+08	4.54116e+08	3.8094e+08	4.29376e+08	4.29463e+08
High	Master Protein	P30153	Serine/threonine-protein phosphatase 2A 65 kDa regulatory subunit A alpha isoform OS=Homo sapiens OX=9606 GN=PPP2R1A PE=1 SV=4	0	FALSE	295.692	70	31	42	1025	25	589	65.3	5.11	431641	112.56	27	9	cell cycle OR cell proliferation;cell organization and biogenesis;protein metabolism;RNA metabolism OR transcription;other metabolic processes;signal transduction;other biological processes	plasma membrane;other membranes;cytosol;cytoskeleton;mitochondrion;nucleus;other cell component	enzyme regulator activity;other molecular function	Pf02985	5518	ENSG00000105568	PPP2R1A	hsa:5518; P30153; Q13773; Q6ICQ3; Q96DH3	Focal Adhesion-PI3K-Akt-mTOR-signaling pathway; Wnt Signaling Pathway and Pluripotency; PI3K-Akt Signaling Pathway; Glycogen Synthesis and Degradation	Separation of Sister Chromatids; Resolution of Sister Chromatid Cohesion; RHO GTPases Activate Formins; EML4 and NUDC in mitotic spindle formation; Amplification of signal from unattached kinetochores via a MAD2 inhibitory signal; Cyclin A/B1/B2 associated events during G2/M transition; Nonsense Mediated Decay (NMD) enhanced by the Exon Junction Complex (EJC); Platelet sensitization by LDL; Recru…	47	7	0.912	0.869658	61.79	101.8	98.2	19.88	26.1	5.00511e+07	4.14818e+07	6.27258e+07	4.86702e+07	4.4246e+07	3.59403e+07	7.03868e+07	6.67998e+07	4.49441e+07	5.47421e+07	6.53141e+07	5.24504e+07
High	Master Protein	A0A1B0GVD5	Cathepsin D OS=Homo sapiens OX=9606 GN=CTSD PE=1 SV=1	0	FALSE	304.131	54	25	43	1992	25	409	44.2	6.54	877199	90.96	25	5	protein metabolism	non-structural extracellular;other cytoplasmic organelle	other molecular function	Pf00026, Pf07966		ENSG00000117984	CTSD	A0A1B0GVD5			0	0	1.056	0.973155	71.81	98.3	101.7	33.63	43.36	1.65941e+08	1.65786e+08	1.97478e+08	2.54782e+08	1.12741e+08	1.11501e+08	1.83222e+08	7.51183e+07	1.69803e+08	1.33413e+08	1.87431e+08	1.08295e+08
High	Master Protein	P12429	Annexin A3 OS=Homo sapiens OX=9606 GN=ANXA3 PE=1 SV=3	0	FALSE	178.139	71	25	27	889	25	323	36.4	5.92	436959	38.02	24	2	stress response;transport;developmental processes;other biological processes	plasma membrane;other membranes;cytosol;other cell component	enzyme regulator activity;other molecular function	Pf00191	306	ENSG00000138772	ANXA3	B2R9W6; hsa:306; P12429; Q6LET2	Prostaglandin Synthesis and Regulation		1	0	1.196	0.620193	79.1	89.8	110.2	31.57	57.76	1.13511e+08	8.94205e+07	9.91327e+07	6.46068e+07	9.91082e+07	6.55994e+07	1.0838e+08	8.41487e+07	9.23925e+07	1.39647e+08	9.61313e+07	1.45422e+08
High	Master Protein	Q9UIA9	Exportin-7 OS=Homo sapiens OX=9606 GN=XPO7 PE=1 SV=3	0	FALSE	111.523	29	25	28	170	25	1087	123.8	6.32	48788	22.27	24	2	transport	nucleus;other cell component	other molecular function	Pf03810	23039	ENSG00000130227	XPO7	hsa:23039; O94846; Q6PJK9; Q8NEK7; Q9UIA9			0	0	0.995	0.997302	66.93	97.8	102.2	41.77	33.33	2.21065e+07	2.56285e+07	3.91656e+07	2.38285e+07	2.25752e+07	2.86106e+07	3.24726e+07	3.44601e+07	6.76326e+07	4.11646e+07	3.53985e+07	1.36209e+07
High	Master Protein	P12277	Creatine kinase B-type OS=Homo sapiens OX=9606 GN=CKB PE=1 SV=1	0	FALSE	403.882	81	35	46	1181	25	381	42.6	5.59	507726	37.29	35	3	other metabolic processes;developmental processes;other biological processes	non-structural extracellular;cytosol;nucleus;other cell component	kinase activity;other molecular function	Pf00217, Pf02807	1152	ENSG00000166165	CKB	A8K236; B2R5R4; hsa:1152; P12277; Q2LE07; Q6FG40; Q9UC66		Creatine metabolism	1	6	1.163	0.733414	103.48	97.8	102.2	161.2	182.57	3.47164e+07	7.2272e+08	4.95026e+07	3.03006e+08	6.72857e+07	4.35097e+07	3.37521e+07	2.92171e+07	5.68911e+07	3.988e+07	3.30443e+07	2.81894e+07
High	Master Protein	P60174	Triosephosphate isomerase OS=Homo sapiens OX=9606 GN=TPI1 PE=1 SV=4	0	FALSE	361.852	88	25	36	2902	25	249	26.7	6.9	1275380	881.13	25	7	other metabolic processes	cytosol	other molecular function	Pf00121	7167	ENSG00000111669	TPI1	B7Z5D8; D3DUS9; hsa:7167; P00938; P60174; Q6FHP9; Q6IS07; Q8WWD0; Q96AG5	Fatty Acid Beta Oxidation; Cori Cycle; HIF1A and PPARG regulation of glycolysis; Pathways in clear cell renal cell carcinoma; Computational Model of Aerobic Glycolysis; Glycolysis and Gluconeogenesis	Glycolysis; Gluconeogenesis	8	0	0.898	0.829368	57.32	115.5	84.5	24.44	29.08	9.33751e+08	5.1414e+08	6.05879e+08	4.45615e+08	5.03682e+08	4.69002e+08	8.06212e+08	7.08014e+08	5.82769e+08	8.31785e+08	7.34479e+08	5.42428e+08
High	Master Protein	O43242	26S proteasome non-ATPase regulatory subunit 3 OS=Homo sapiens OX=9606 GN=PSMD3 PE=1 SV=2	0	FALSE	140.445	50	25	28	507	25	534	60.9	8.44	221135	7.31	25	2	cell-cell signaling;protein metabolism;other metabolic processes;stress response;transport;signal transduction;other biological processes	non-structural extracellular;cytosol;nucleus;other cell component	enzyme regulator activity	Pf01399, Pf08375	5709	ENSG00000108344	PSMD3	B3KMW9; B4DT72; hsa:5709; O43242; Q96EI2; Q9BQA4	Proteasome Degradation; Parkin-Ubiquitin Proteasomal System pathway	FCERI mediated NF-kB activation; Downstream TCR signaling; Activation of NF-kappaB in B cells; ER-Phagosome pathway; Interleukin-1 signaling; Antigen processing: Ubiquitination & Proteasome degradation; Oxygen-dependent proline hydroxylation of Hypoxia-inducible Factor Alpha; Cross-presentation of soluble exogenous antigens (endosomes); SCF-beta-TrCP mediated degradation of Emi1; APC/C:Cdc20 medi…	59	0	0.984	0.992524	49.81	99.7	100.3	26.82	23.74	2.86367e+07	3.03054e+07	2.02559e+07	1.4907e+07	1.64562e+07	1.2342e+07	2.08219e+07	9.0426e+06	2.09288e+07	1.47784e+07	2.6968e+07	2.33802e+07
High	Master Protein	O43747	AP-1 complex subunit gamma-1 OS=Homo sapiens OX=9606 GN=AP1G1 PE=1 SV=5	0	FALSE	116.301	38	25	26	338	25	822	91.3	6.8	131761	5.83	24	2	cell organization and biogenesis;transport;other biological processes	other membranes;cytosol;ER/Golgi;other cytoplasmic organelle;other cell component	cytoskeletal activity;other molecular function	Pf01602, Pf02883	164	ENSG00000166747	AP1G1	hsa:164; O43747; O75709; O75842; Q9UG09; Q9Y3U4		MHC class II antigen presentation; Lysosome Vesicle Biogenesis; Golgi Associated Vesicle Biogenesis; Nef mediated downregulation of MHC class I complex cell surface expression	4	0	1.057	0.964644	59.49	103	97	25.6	25.71	1.73378e+07	1.81442e+07	1.6533e+07	1.38317e+07	1.1924e+07	8.63439e+06	1.32895e+07	9.95625e+06	1.02101e+07	1.01076e+07	1.19121e+07	1.36248e+07
High	Master Protein	Q08379	Golgin subfamily A member 2 OS=Homo sapiens OX=9606 GN=GOLGA2 PE=1 SV=3	0	FALSE	153.978	39	25	29	256	25	1002	113	5.02	97869	6.77	25	2	cell cycle OR cell proliferation;cell organization and biogenesis;protein metabolism;other metabolic processes;transport;other biological processes	other membranes;cytoskeleton;ER/Golgi	cytoskeletal activity;other molecular function	Pf15070, Pf19046	2801	ENSG00000167110	GOLGA2	A0A0C4DGS5; hsa:2801; Q08379; Q6GRM9; Q9BRB0; Q9NYF9		COPI-mediated anterograde transport; Deregulated CDK5 triggers multiple neurodegenerative pathways in Alzheimer's disease models; COPII-mediated vesicle transport; Golgi Cisternae Pericentriolar Stack Reorganization	4	0	0.975	0.982706	59.66	126	74	50.84	62.09	3.4474e+07	2.36641e+07	1.19925e+07	4.50924e+06	1.2047e+07	6.33842e+06	1.57954e+07	1.44476e+07	2.0959e+07	1.35148e+07	2.007e+07	5.81665e+06
High	Master Protein	P43686	26S proteasome regulatory subunit 6B OS=Homo sapiens OX=9606 GN=PSMC4 PE=1 SV=2	0	FALSE	203.335	80	25	32	630	25	418	47.3	5.21	264261	42.57	22	5	cell-cell signaling;protein metabolism;other metabolic processes;stress response;transport;developmental processes;signal transduction;other biological processes	cytosol;nucleus;other cell component	other molecular function	Pf00004, Pf16450, Pf17862	5704	ENSG00000013275; ENSG00000281221	PSMC4	hsa:5704; P43686; Q96FV5; Q9UBM3; Q9UEX3	Proteasome Degradation; Parkin-Ubiquitin Proteasomal System pathway; Ciliary landscape	FCERI mediated NF-kB activation; Ub-specific processing proteases; Regulation of RAS by GAPs; RUNX1 regulates transcription of genes involved in differentiation of HSCs; ER-Phagosome pathway; Cross-presentation of soluble exogenous antigens (endosomes); UCH proteinases; Antigen processing: Ubiquitination & Proteasome degradation; APC/C:Cdc20 mediated degradation of Securin; APC/C:Cdh1 mediated de…	59	0	0.963	0.978698	53.38	101.4	98.6	22.63	25.21	1.60537e+07	2.31944e+07	1.65187e+07	1.08206e+07	1.47885e+07	9.918e+06	1.92046e+07	1.63988e+07	1.76921e+07	1.74615e+07	2.69937e+07	1.75894e+07
High	Master Protein	P19827	Inter-alpha-trypsin inhibitor heavy chain H1 OS=Homo sapiens OX=9606 GN=ITIH1 PE=1 SV=3	0	FALSE	218.588	45	25	34	616	25	911	101.3	6.79	249303	106.35	24	4	other metabolic processes;other biological processes	non-structural extracellular	enzyme regulator activity;other molecular function	Pf00092, Pf06668, Pf08487	3697	ENSG00000055957	ITIH1	A8K9N5; B2RAH9; B7Z558; B7Z8C0; F5H165; F5H7Y8; hsa:3697; P19827; P78455; Q01746; Q562G1			0	0	1.221	0.431283	61.26	88.8	111.2	30.78	40.42	2.33208e+07	1.90041e+07	2.34363e+07	3.17082e+07	3.24277e+07	3.31357e+07	3.23506e+07	1.36377e+07	1.67163e+07	1.32148e+07	1.43707e+07	2.26073e+07
High	Master Protein	P12268	Inosine-5'-monophosphate dehydrogenase 2 OS=Homo sapiens OX=9606 GN=IMPDH2 PE=1 SV=2	0	FALSE	203.665	58	26	27	690	25	514	55.8	6.9	318822	2.26	26	2	cell cycle OR cell proliferation;other metabolic processes;transport;developmental processes;other biological processes	non-structural extracellular;cytosol;nucleus;other cell component	nucleic acid binding activity;other molecular function	Pf00478, Pf00571	3615	ENSG00000178035	IMPDH2	hsa:3615; P12268; Q6LEF3	Rett syndrome causing genes	Neutrophil degranulation; Potential therapeutics for SARS; Purine ribonucleoside monophosphate biosynthesis	4	1	0.833	0.506757	70.76	110.5	89.5	35.74	31.09	3.5915e+07	3.84094e+07	2.86616e+07	3.30356e+07	2.74952e+07	1.6784e+07	3.39394e+07	1.20478e+07	2.70975e+07	2.45783e+07	5.1527e+07	4.41378e+07
High	Master Protein	Q9BXP5	Serrate RNA effector molecule homolog OS=Homo sapiens OX=9606 GN=SRRT PE=1 SV=1	0	FALSE	146.055	32	25	28	361	25	876	100.6	5.96	137262	50.88	24	4	RNA metabolism OR transcription;other metabolic processes;developmental processes;other biological processes	nucleus;other cell component	nucleic acid binding activity	Pf04959, Pf12066	51593	ENSG00000087087	SRRT	A4D2E5; A4D2E6; A6NK22; B4DJL4; B4DZA6; hsa:51593; O95808; Q32MI4; Q6NT74; Q8TDQ5; Q9BWP6; Q9BXP4; Q9BXP5; Q9Y4S4		mRNA Splicing - Major Pathway; RNA polymerase II transcribes snRNA genes	2	0	0.915	0.896722	72.79	109.6	90.4	51.84	29.9	3.33157e+07	3.11797e+07	1.72991e+07	9.5862e+06	8.19164e+06	4.052e+06	2.251e+07	2.13965e+07	2.24091e+07	2.2154e+07	1.6627e+07	7.31196e+06
High	Master Protein	Q9UHD8	Septin-9 OS=Homo sapiens OX=9606 GN=SEPTIN9 PE=1 SV=2	0	FALSE	200.692	54	27	30	878	25	586	65.4	8.97	384195	43.51	27	1	cell cycle OR cell proliferation;other biological processes	cytoskeleton;other cell component	other molecular function	Pf00735	10801	ENSG00000184640	SEPTIN9	A8K2V3; B3KPM0; B4DTL9; B4E0N2; B4E274; B7Z654; hsa:10801; Q96QF3; Q96QF4; Q96QF5; Q9HA04; Q9UG40; Q9UHD8; Q9Y5W4			0	2	0.953	0.964644	58.96	100.1	99.9	31.22	23.59	6.14282e+07	8.19496e+07	5.49653e+07	4.21163e+07	3.84651e+07	1.95249e+07	4.49501e+07	2.40884e+07	4.70819e+07	3.4459e+07	5.00704e+07	2.7537e+07
High	Master Protein	P02786	Transferrin receptor protein 1 OS=Homo sapiens OX=9606 GN=TFRC PE=1 SV=2	0	FALSE	177.443	42	25	28	594	25	760	84.8	6.61	277268	4.56	25	2	cell organization and biogenesis;other metabolic processes;transport;developmental processes;signal transduction;other biological processes	non-structural extracellular;plasma membrane;other membranes;other cytoplasmic organelle;other cell component	nucleic acid binding activity;other molecular function	Pf02225, Pf04253, Pf04389	7037	ENSG00000072274	TFRC	D3DXB0; hsa:7037; P02786; Q1HE24; Q59G55; Q9UCN0; Q9UCU5; Q9UDF9; Q9UK21	Iron metabolism in placenta; Ferroptosis; 3q29 copy number variation syndrome	Golgi Associated Vesicle Biogenesis; Cargo recognition for clathrin-mediated endocytosis; Transferrin endocytosis and recycling	7	0	0.88	0.764219	87.83	102.8	97.2	60.87	49.19	6.81146e+07	7.981e+07	2.2072e+07	1.19984e+07	2.41614e+07	5.97233e+06	3.47108e+07	2.37187e+07	2.047e+07	2.64967e+07	4.70786e+07	5.05068e+07
High	Master Protein	O15031	Plexin-B2 OS=Homo sapiens OX=9606 GN=PLXNB2 PE=1 SV=3	0	FALSE	113.045	19	26	28	251	25	1838	205	6.24	85232	6.57	25	2	cell adhesion;cell cycle OR cell proliferation;cell organization and biogenesis;developmental processes;signal transduction;other biological processes	plasma membrane;other membranes;other cell component	other molecular function	Pf01403, Pf01437, Pf01833, Pf08337, Pf17960	23654	ENSG00000196576	PLXNB2	A6QRH0; hsa:23654; O15031; Q7KZU3; Q9BSU7			0	1	1.029	0.982706	53.79	98.9	101.1	20.88	28.51	8.49077e+06	6.42127e+06	9.38571e+06	8.63296e+06	6.83014e+06	6.71941e+06	9.36256e+06	7.94904e+06	1.00229e+07	7.69382e+06	7.75251e+06	5.40563e+06
High	Master Protein	Q14BN4	Sarcolemmal membrane-associated protein OS=Homo sapiens OX=9606 GN=SLMAP PE=1 SV=1	0	FALSE	147.322	29	25	27	290	25	828	95.1	5.47	122425	17.38	25	2	other biological processes	plasma membrane;other membranes;cytoskeleton;ER/Golgi		Pf00498	7871	ENSG00000163681	SLMAP	hsa:7871; Q14BN4; Q14C95; Q6AI54; Q6UXC9; Q6ZVQ8; Q8NCW9; Q9H297; Q9HCH1; Q9Y681			0	0	1.311	0.0924184	77.68	86.5	113.5	87.64	46.28	9.76239e+06	1.11338e+07	1.50824e+07	5.83946e+07	1.88911e+07	5.85846e+06	7.07764e+06	9.95199e+06	5.82312e+06	1.45626e+07	8.95294e+06	5.88928e+06
High	Master Protein	P05556	Integrin beta-1 OS=Homo sapiens OX=9606 GN=ITGB1 PE=1 SV=2	0	FALSE	189.987	43	25	36	867	25	798	88.4	5.39	385646	14.73	22	6	cell adhesion;cell cycle OR cell proliferation;cell organization and biogenesis;other metabolic processes;stress response;transport;developmental processes;signal transduction;other biological processes	plasma membrane;other membranes;other cytoplasmic organelle;other cell component	signal transduction activity or receptor binding;cytoskeletal activity;other molecular function	Pf00362, Pf07965, Pf07974, Pf08725, Pf17205, Pf18372	3688	ENSG00000150093	ITGB1	A8K6N2; D3DRX9; D3DRY3; D3DRY4; D3DRY5; hsa:3688; P05556; P78466; P78467; Q13089; Q13090; Q13091; Q13212; Q14622; Q14647; Q29RW2; Q7Z3V1; Q8WUM6	Integrin-mediated Cell Adhesion; Prolactin Signaling Pathway; Neural Crest Differentiation; Arrhythmogenic Right Ventricular Cardiomyopathy; Pathogenic Escherichia coli infection; Primary Focal Segmental Glomerulosclerosis FSGS; Mammary gland development pathway - Embryonic development (Stage 1 of 4); Focal Adhesion; Signaling of Hepatocyte Growth Factor Receptor; RAC1/PAK1/p38/MMP2 Pathway; TGF-…	CHL1 interactions; Signal transduction by L1; Interleukin-4 and Interleukin-13 signaling; Immunoregulatory interactions between a Lymphoid and a non-Lymphoid cell; ECM proteoglycans; RHO GTPases Activate Formins; HCMV Early Events; Integrin cell surface interactions; Potential therapeutics for SARS; Syndecan interactions; Other semaphorin interactions; Laminin interactions; MET activates PTK2 sig…	42	0	0.9	0.83648	56.2	103.9	96.1	21.49	26.57	6.51845e+07	9.73446e+07	8.23674e+07	1.06246e+08	7.36504e+07	7.13602e+07	6.58255e+07	1.09428e+08	8.58684e+07	5.89534e+07	6.55266e+07	8.02684e+07
High	Master Protein	A0A2U3TZM0	DNA helicase OS=Homo sapiens OX=9606 GN=CHD4 PE=1 SV=1	0	FALSE	96.91	17	24	24	220	24	1902	216.7	6	75934		24		cell organization and biogenesis	nucleus	other molecular function	Pf00176, Pf00271, Pf00385, Pf00628, Pf06461, Pf06465, Pf08073, Pf08074		ENSG00000111642	CHD4	A0A2U3TZM0	Rett syndrome causing genes; The effect of progerin on the involved genes in Hutchinson-Gilford Progeria Syndrome		2	0	0.862	0.682115	67.45	121	79	44.46	52.03	1.16132e+07	1.18899e+07	5.94298e+06	4.37491e+06	2.43837e+06	2.15518e+06	7.47934e+06	3.80534e+06	1.07301e+07	7.98743e+06	1.04585e+07	7.69091e+06
High	Master Protein	Q5T5P2	Sickle tail protein homolog OS=Homo sapiens OX=9606 GN=KIAA1217 PE=1 SV=2	0	FALSE	91.587	18	24	24	151	24	1943	214	7.06	49510	0	22	2	developmental processes	other cell component		Pf03915	56243	ENSG00000120549	KIAA1217	A5LHW9; A6NLF3; A6PVQ5; A6PVQ6; A6PVQ7; B9EGK4; hsa:56243; Q4KMG4; Q5T5P2; Q5T5P3; Q5T7H3; Q6MZZ6; Q6ZUI4; Q8WV45; Q9NSR2; Q9ULK3			0	0	0.992	0.996563	70.43	108.5	91.5	47.14	33.59	6.69289e+06	5.10159e+06	5.46344e+06	1.97426e+06	1.58257e+06	1.26599e+06	5.57041e+06	7.07509e+06	3.81935e+06	5.24484e+06	4.85371e+06	2.88024e+06
High	Master Protein	P35998	26S proteasome regulatory subunit 7 OS=Homo sapiens OX=9606 GN=PSMC2 PE=1 SV=3	0	FALSE	166.982	64	24	30	512	24	433	48.6	5.95	226642	7.7	24	1	cell-cell signaling;protein metabolism;other metabolic processes;stress response;transport;signal transduction;other biological processes	non-structural extracellular;cytosol;nucleus;other cell component	other molecular function	Pf00004, Pf17862	5701	ENSG00000161057	PSMC2	A4D0Q1; B7Z5E2; hsa:5701; P35998; Q3LIA5; Q9UDI3	Proteasome Degradation; Parkin-Ubiquitin Proteasomal System pathway	Neutrophil degranulation; Separation of Sister Chromatids; Cdc20:Phospho-APC/C mediated degradation of Cyclin A; ABC-family proteins mediated transport; Defective CFTR causes cystic fibrosis; UCH proteinases; Ub-specific processing proteases; RUNX1 regulates transcription of genes involved in differentiation of HSCs; The role of GTSE1 in G2/M progression after G2 checkpoint; Regulation of express…	59	0	0.961	0.97676	56.42	103.8	96.2	26.48	23.78	3.28865e+07	3.58142e+07	2.33346e+07	1.38164e+07	2.18478e+07	1.20462e+07	2.59147e+07	1.77982e+07	2.48621e+07	1.90576e+07	2.67486e+07	2.18414e+07
High	Master Protein	Q9UDY2	Tight junction protein ZO-2 OS=Homo sapiens OX=9606 GN=TJP2 PE=1 SV=2	0	FALSE	146.101	30	24	28	344	24	1190	133.9	7.4	121926	6.65	23	1	cell adhesion;other metabolic processes;transport;signal transduction;other biological processes	plasma membrane;other membranes;cytosol;nucleus;other cell component	kinase activity;other molecular function	Pf00595, Pf00625, Pf07653	9414	ENSG00000119139	TJP2	A2A3H9; B7Z2R8; B7Z7T6; F5H301; F5H886; hsa:9414; Q15883; Q5VXL0; Q5VXL1; Q8N756; Q8NI14; Q99839; Q9UDY0; Q9UDY1; Q9UDY2	1q21.1 copy number variation syndrome	Signaling by Hippo; Apoptotic cleavage of cell adhesion proteins	3	0	0.939	0.945623	74.45	102.7	97.3	43.27	48.98	1.56242e+07	1.37068e+07	1.12233e+07	5.04851e+06	4.78344e+06	3.71293e+06	1.43849e+07	1.19609e+07	7.96187e+06	1.47021e+07	1.80164e+07	5.73377e+06
High	Master Protein	P51610	Host cell factor 1 OS=Homo sapiens OX=9606 GN=HCFC1 PE=1 SV=2	0	FALSE	115.822	19	24	28	381	24	2035	208.6	7.46	128070	0	24	4	cell cycle OR cell proliferation;cell organization and biogenesis;protein metabolism;other metabolic processes;developmental processes;other biological processes	nucleus;other cell component	nucleic acid binding activity;other molecular function	Pf01344, Pf13415	3054	ENSG00000172534	HCFC1	hsa:3054; P51610; Q6P4G5	Mitochondrial Gene Expression	UCH proteinases; Transcriptional activation of mitochondrial biogenesis; HATs acetylate histones	4	0	0.898	0.80828	53.91	109.3	90.7	34.52	37.82	3.42817e+07	5.47934e+07	3.72376e+07	1.55373e+07	2.7145e+07	1.67564e+07	3.80973e+07	5.13435e+07	2.9714e+07	6.10978e+07	4.4894e+07	3.20522e+07
High	Master Protein	Q9UBT2	SUMO-activating enzyme subunit 2 OS=Homo sapiens OX=9606 GN=UBA2 PE=1 SV=2	0	FALSE	186.858	55	24	38	407	24	640	71.2	5.29	164304	11.52	24	5	protein metabolism;other metabolic processes;other biological processes	nucleus;other cell component	other molecular function	Pf00899, Pf14732, Pf16195	10054	ENSG00000126261	UBA2	B3KWB9; hsa:10054; O95605; Q59H87; Q6IBP6; Q9NTJ1; Q9UBT2; Q9UED2		SUMO is conjugated to E1 (UBA2:SAE1); SUMO is transferred from E1 to E2 (UBE2I, UBC9)	2	0	0.998	0.999764	48.48	105	95	60.63	18.88	1.48061e+07	4.56005e+07	9.08418e+06	7.70755e+06	8.60528e+06	9.74825e+06	9.33617e+06	8.32238e+06	1.7165e+07	1.24043e+07	1.29815e+07	8.93005e+06
High	Master Protein	A0A0G2JIW1	Heat shock 70 kDa protein 1B OS=Homo sapiens OX=9606 GN=HSPA1B PE=1 SV=1	0	FALSE	685.246	71	51	85	3643	24	642	70.1	5.66	1802374	250.06	49	16			other molecular function	Pf00012		ENSG00000212866; ENSG00000224501; ENSG00000232804	HSPA1B	A0A0G2JIW1			0	19	1.026	0.993048	70.18	100.9	99.1	42.44	51.92	3.16432e+08	3.42671e+08	8.33353e+08	5.72279e+08	2.1168e+08	2.52898e+08	2.22663e+08	3.04746e+08	3.19638e+08	3.67977e+08	2.97281e+08	4.69247e+08
High	Master Protein	Q96PK6	RNA-binding protein 14 OS=Homo sapiens OX=9606 GN=RBM14 PE=1 SV=2	0	FALSE	171.653	49	24	30	420	24	669	69.4	9.67	192932	46.04	23	3	cell organization and biogenesis;protein metabolism;other metabolic processes;stress response;signal transduction;other biological processes	nucleus;other cell component	nucleic acid binding activity;other molecular function	Pf00076	100526737; 10432	ENSG00000239306	RBM14	B0LM41; B3KMN4; D6RGD8; hsa:100526737; hsa:10432; O75932; Q2PYN1; Q53GV1; Q68DQ9; Q96PK5; Q96PK6	Ciliary landscape	RUNX2 regulates bone development	2	0	0.891	0.799182	71.17	103.9	96.1	33.79	23.18	3.29152e+07	3.65206e+07	2.74205e+07	2.74427e+07	2.19038e+07	1.65616e+07	3.18363e+07	3.52648e+07	1.81141e+07	4.45356e+07	2.4931e+07	1.48833e+07
High	Master Protein	P49915	GMP synthase [glutamine-hydrolyzing] OS=Homo sapiens OX=9606 GN=GMPS PE=1 SV=1	0	FALSE	146.708	46	24	26	419	24	693	76.7	6.87	170843		24		other metabolic processes	cytosol	other molecular function	Pf00117, Pf00958, Pf02540	8833	ENSG00000163655	GMPS	A8K639; B4DXV7; F8W720; hsa:8833; P49915		Purine ribonucleoside monophosphate biosynthesis	1	0	0.888	0.806353	65.42	110.2	89.8	44.79	42.86	3.51898e+07	2.78932e+07	1.56887e+07	8.76278e+06	8.75137e+06	5.34508e+06	1.58718e+07	1.17902e+07	1.57225e+07	1.48951e+07	2.40955e+07	1.76296e+07
High	Master Protein	P33992	DNA replication licensing factor MCM5 OS=Homo sapiens OX=9606 GN=MCM5 PE=1 SV=5	0	FALSE	134.131	45	25	27	298	24	734	82.2	8.37	115061	2.14	25	1	cell cycle OR cell proliferation;cell organization and biogenesis;DNA metabolism;other metabolic processes;stress response	cytosol;nucleus;other cell component	nucleic acid binding activity;other molecular function	Pf00493, Pf14551, Pf17207, Pf17855	4174	ENSG00000100297	MCM5	hsa:4174; O60785; P33992; Q14578; Q9BTJ4; Q9BWL8	Cell Cycle; Ciliary landscape; G1 to S cell cycle control; DNA Replication	Orc1 removal from chromatin; Activation of ATR in response to replication stress; Activation of the pre-replicative complex; Assembly of the pre-replicative complex; Unwinding of DNA	10	0	0.829	0.460685	83.23	105.7	94.3	70.59	67.18	3.01093e+07	1.47846e+07	6.16529e+06	5.05186e+06	4.50142e+06	838190	2.21123e+07	5.87463e+06	1.02062e+07	9.98828e+06	2.97192e+07	1.83645e+07
High	Master Protein	P00367	Glutamate dehydrogenase 1, mitochondrial OS=Homo sapiens OX=9606 GN=GLUD1 PE=1 SV=2	0	FALSE	246.959	54	25	32	1399	24	558	61.4	7.8	599538	144.4	25	3	other metabolic processes;other biological processes	mitochondrion;ER/Golgi;other cell component	other molecular function	Pf00208, Pf02812	2746	ENSG00000148672	GLUD1	B3KV55; B4DGN5; hsa:2746; P00367; Q5TBU3	VEGFA-VEGFR2 Signaling Pathway; Amino Acid metabolism; Metabolic reprogramming in colon cancer; 22q11.2 copy number variation syndrome; Amino Acid Metabolism Pathway Excerpt (Histidine catabolism extension)	Transcriptional activation of mitochondrial biogenesis; Glutamate and glutamine metabolism	7	1	0.993	0.993826	53.43	101	99	22	22.29	1.13668e+08	1.04562e+08	1.18314e+08	6.94387e+07	7.99325e+07	6.98063e+07	4.0884e+07	7.16058e+07	7.33985e+07	7.36734e+07	8.35524e+07	6.44119e+07
High	Master Protein	Q5VZK9	F-actin-uncapping protein LRRC16A OS=Homo sapiens OX=9606 GN=CARMIL1 PE=1 SV=1	0	FALSE	100.796	25	24	27	170	24	1371	151.5	7.85	48666	32.85	19	6	cell organization and biogenesis;other metabolic processes;stress response;transport;other biological processes	plasma membrane;other membranes;cytosol;cytoskeleton;nucleus;other cytoplasmic organelle;other cell component	other molecular function	Pf13516, Pf16000, Pf17888	55604	ENSG00000079691	CARMIL1	B8X1J0; hsa:55604; Q5VZK9; Q6ZUH5; Q6ZW07; Q9NXU7		Factors involved in megakaryocyte development and platelet production	1	0	0.978	0.982706	80.39	99.9	100.1	60.84	45.63	9.16236e+06	6.90649e+06	4.12724e+06	2.92419e+06	2.40964e+06	2.02905e+06	1.34327e+07	7.90424e+06	2.65838e+06	1.54395e+07	1.00891e+07	3.00165e+06
High	Master Protein	Q9UHB9	Signal recognition particle subunit SRP68 OS=Homo sapiens OX=9606 GN=SRP68 PE=1 SV=2	0	FALSE	143.19	46	24	27	411	24	627	70.7	8.56	172794	16.16	23	3	transport;other biological processes	cytosol;ER/Golgi;translational apparatus;nucleus;other cell component	nucleic acid binding activity;other molecular function	Pf16969	6730	ENSG00000167881	SRP68	B3KUU5; B3KWY7; G3V1U4; hsa:6730; Q8NCJ4; Q8WUK2; Q9UHB9		SRP-dependent cotranslational protein targeting to membrane	1	0	1.094	0.895218	58.45	102.6	97.4	27.07	21.61	1.17937e+07	1.43645e+07	9.57409e+06	6.90231e+06	8.89692e+06	5.29521e+06	7.60874e+06	5.13667e+06	1.29294e+07	6.42463e+06	9.70648e+06	8.52716e+06
High	Master Protein	P13611	Versican core protein OS=Homo sapiens OX=9606 GN=VCAN PE=1 SV=3	0	FALSE	166.839	9	24	29	499	24	3396	372.6	4.51	209938	51.28	23	5	cell adhesion;cell organization and biogenesis;protein metabolism;other metabolic processes;developmental processes;other biological processes	non-structural extracellular;extracellular matrix;ER/Golgi;other cytoplasmic organelle;other cell component	extracellular structural activity;other molecular function	Pf00008, Pf00059, Pf00084, Pf00193, Pf07686	1462	ENSG00000038427	VCAN	hsa:1462; P13611; P20754; Q13010; Q13189; Q15123; Q9UCL9; Q9UNW5	Spinal Cord Injury	Regulation of Insulin-like Growth Factor (IGF) transport and uptake by Insulin-like Growth Factor Binding Proteins (IGFBPs); Post-translational protein phosphorylation; ECM proteoglycans; A tetrasaccharide linker sequence is required for GAG synthesis; Defective B4GALT7 causes EDS, progeroid type; Defective B3GAT3 causes JDSSDHD; Defective B3GALT6 causes EDSP2 and SEMDJL1; Chondroitin sulfate bio…	14	0	1.062	0.962364	87.36	97.7	102.3	56.24	71.07	3.81161e+07	5.84183e+07	4.80435e+07	4.1425e+07	2.86978e+07	5.37939e+07	1.32522e+07	1.6883e+07	3.37432e+07	1.08756e+07	1.9259e+07	2.03992e+07
High	Master Protein	P49189	4-trimethylaminobutyraldehyde dehydrogenase OS=Homo sapiens OX=9606 GN=ALDH9A1 PE=1 SV=3	0	FALSE	189.604	61	26	33	703	24	494	53.8	5.87	321026	91.85	26	3	cell organization and biogenesis;other metabolic processes	cytosol;other cell component	other molecular function	Pf00171	223	ENSG00000143149	ALDH9A1	B2R6X1; B4DXY7; B9EKV4; hsa:223; P49189; Q5VV90; Q6LCL1; Q9NZT7	GABA receptor Signaling; Tryptophan metabolism; Fluoroacetic acid toxicity	Carnitine synthesis	4	1	1.098	0.91354	55.68	91.2	108.8	23.23	25.5	4.55631e+07	4.75055e+07	5.85582e+07	4.94846e+07	4.46561e+07	8.27544e+07	6.18215e+07	2.65078e+07	4.66922e+07	4.06084e+07	4.26664e+07	5.95461e+07
High	Master Protein	O95782	AP-2 complex subunit alpha-1 OS=Homo sapiens OX=9606 GN=AP2A1 PE=1 SV=3	0	FALSE	163.667	42	32	35	556	24	977	107.5	7.03	219647	5.51	32	2	cell-cell signaling;cell organization and biogenesis;protein metabolism;other metabolic processes;transport;signal transduction;other biological processes	plasma membrane;other membranes;cytosol;ER/Golgi;other cytoplasmic organelle;other cell component	signal transduction activity or receptor binding;other molecular function	Pf01602, Pf02296, Pf02883	160	ENSG00000196961	AP2A1	hsa:160; O95782; Q96CI7; Q96PP6; Q96PP7; Q9H070	Synaptic Vesicle Pathway; VEGFA-VEGFR2 Signaling Pathway; GABA receptor Signaling; EGF/EGFR Signaling Pathway; Fragile X Syndrome ; mBDNF and proBDNF regulation of GABA neurotransmission	MHC class II antigen presentation; Recycling pathway of L1; Potential therapeutics for SARS; Cargo recognition for clathrin-mediated endocytosis; WNT5A-dependent internalization of FZD4; EPH-ephrin mediated repulsion of cells; LDL clearance; Trafficking of GluR2-containing AMPA receptors; Nef Mediated CD4 Down-regulation; Retrograde neurotrophin signalling; Nef Mediated CD8 Down-regulation; WNT5A…	20	7	0.953	0.964166	54.12	105.5	94.5	37.73	34.36	7.5464e+07	7.71643e+07	7.50439e+07	1.48657e+08	6.17952e+07	4.80144e+07	4.19318e+07	4.03433e+07	6.59977e+07	4.28319e+07	4.62927e+07	6.76292e+07
High	Master Protein	P17174	Aspartate aminotransferase, cytoplasmic OS=Homo sapiens OX=9606 GN=GOT1 PE=1 SV=3	0	FALSE	189.632	66	24	30	679	24	413	46.2	7.01	299954	8	24	5	other metabolic processes;stress response;signal transduction;other biological processes	cytosol;nucleus;other cytoplasmic organelle;other cell component	other molecular function	Pf00155	2805	ENSG00000120053	GOT1	B2R6R7; B7Z7E9; hsa:2805; P17174; Q5VW80	Alanine and aspartate metabolism; Trans-sulfuration pathway; Amino Acid metabolism; Glycolysis and Gluconeogenesis	Gluconeogenesis; Aspartate and asparagine metabolism; Methionine salvage pathway	7	0	1.261	0.288922	65.76	92.3	107.7	32.95	57.69	4.89089e+07	2.10811e+07	2.56932e+07	2.95027e+07	2.78659e+07	1.86344e+07	3.2483e+07	7.28925e+06	3.18572e+07	2.84085e+07	3.74e+07	2.3315e+07
High	Master Protein	Q92945	Far upstream element-binding protein 2 OS=Homo sapiens OX=9606 GN=KHSRP PE=1 SV=4	0	FALSE	240.878	53	25	49	975	24	711	73.1	7.3	407445	37.92	23	7	RNA metabolism OR transcription;other metabolic processes;transport;other biological processes	cytosol;nucleus;other cell component	nucleic acid binding activity	Pf00013, Pf09005	8570	ENSG00000088247	KHSRP	hsa:8570; O00301; Q59EZ9; Q5U4P6; Q92945; Q9UNT5; Q9UQH5	Preimplantation Embryo	ATF4 activates genes in response to endoplasmic reticulum stress; KSRP (KHSRP) binds and destabilizes mRNA	3	1	0.959	0.969265	67.1	107.4	92.6	28.93	23.54	9.23825e+07	1.258e+08	9.91539e+07	5.25611e+07	7.24293e+07	6.90501e+07	1.15237e+08	1.42913e+08	8.39137e+07	1.37655e+08	1.20991e+08	7.24646e+07
High	Master Protein	P07099	Epoxide hydrolase 1 OS=Homo sapiens OX=9606 GN=EPHX1 PE=1 SV=1	0	FALSE	162.656	59	24	28	426	24	455	52.9	7.25	176397	6.87	24	2	other metabolic processes;other biological processes	other membranes;ER/Golgi	other molecular function	Pf00561	2052	ENSG00000143819	EPHX1	B2R8N0; hsa:2052; P07099; Q5VTJ6; Q9NP75; Q9NPE7; Q9NQU6; Q9NQU7; Q9NQU8; Q9NQU9; Q9NQV0; Q9NQV1; Q9NQV2	Photodynamic therapy-induced NFE2L2 (NRF2) survival signaling; Benzene metabolism; Benzo(a)pyrene metabolism; Aflatoxin B1 metabolism; Metapathway biotransformation Phase I and II	Phase I - Functionalization of compounds	6	0	1.089	0.916461	65.06	98.1	101.9	37.98	45.93	2.44897e+07	1.53647e+07	3.2993e+07	2.73085e+07	1.68052e+07	2.12879e+07	1.07117e+07	3.94197e+06	1.00568e+07	6.7338e+06	1.5204e+07	2.34993e+07
High	Master Protein	O94826	Mitochondrial import receptor subunit TOM70 OS=Homo sapiens OX=9606 GN=TOMM70 PE=1 SV=1	0	FALSE	206.877	52	24	31	621	24	608	67.4	7.12	279966	19.32	23	3	cell organization and biogenesis;other metabolic processes;transport	other membranes;mitochondrion	transporter activity	Pf00515, Pf13181	9868	ENSG00000154174	TOMM70	D3DN48; hsa:9868; O94826		Ub-specific processing proteases; Mitochondrial protein import; PINK1-PRKN Mediated Mitophagy	3	0	0.937	0.944925	68.42	107.7	92.3	35.66	35.01	3.53202e+07	3.84399e+07	2.85076e+07	1.46701e+07	1.4888e+07	8.61484e+06	1.89186e+07	3.26452e+07	2.31869e+07	2.92065e+07	2.47012e+07	1.56135e+07
High	Master Protein	P02730	Band 3 anion transport protein OS=Homo sapiens OX=9606 GN=SLC4A1 PE=1 SV=3	0	FALSE	203.395	38	24	34	544	24	911	101.7	5.19	206538	69.12	22	4	cell organization and biogenesis;stress response;transport;developmental processes;other biological processes	plasma membrane;other membranes;cytoskeleton	transporter activity;cytoskeletal activity;other molecular function	Pf00955, Pf07565	6521	ENSG00000004939	SLC4A1	G4V2I6; hsa:6521; P02730; P78487; Q1ZZ45; Q4KKW9; Q4VB84; Q9UCY7; Q9UDJ1		Erythrocytes take up carbon dioxide and release oxygen; Erythrocytes take up oxygen and release carbon dioxide; Bicarbonate transporters; Defective SLC4A1 causes hereditary spherocytosis type 4 (HSP4), distal renal tubular acidosis (dRTA) and dRTA with hemolytic anemia (dRTA-HA)	4	0	0.902	0.84818	76.71	108.2	91.8	50.59	54.42	9.38795e+06	6.55196e+06	1.66132e+07	1.40545e+07	1.53292e+07	1.25234e+07	1.64256e+07	1.7969e+07	1.31411e+07	1.08271e+07	1.69961e+07	3.63836e+07
High	Master Protein	Q6W4X9	Mucin-6 OS=Homo sapiens OX=9606 GN=MUC6 PE=1 SV=3	0	FALSE	180.128	18	24	31	152	24	2439	256.9	7.39	56938	67.15	16	13	protein metabolism;other metabolic processes;signal transduction;other biological processes	non-structural extracellular;plasma membrane;other membranes;ER/Golgi	extracellular structural activity	Pf00094, Pf01826, Pf08742	4588	ENSG00000184956; ENSG00000283350	MUC6	hsa:4588; O15329; Q14394; Q2TUQ5; Q4L207; Q6W4X9; Q8N8I1; Q8NAK1	Gastric acid production	Dectin-2 family; Termination of O-glycan biosynthesis; Defective GALNT3 causes familial hyperphosphatemic tumoral calcinosis (HFTC); Defective C1GALT1C1 causes Tn polyagglutination syndrome (TNPS); Defective GALNT12 causes colorectal cancer 1 (CRCS1)	7	0	1.035	0.978917	98.4	100	100	113.66	84.15	886990	411087	3.91823e+06	613800	4.23941e+06	2.88116e+06	1.35997e+06	1.34769e+06	1.92221e+07	1.4841e+06	5.23103e+06	869379
High	Master Protein	A0AVT1	Ubiquitin-like modifier-activating enzyme 6 OS=Homo sapiens OX=9606 GN=UBA6 PE=1 SV=1	0	FALSE	121.158	35	24	26	288	24	1052	117.9	6.14	116189	2.05	24	1	cell organization and biogenesis;protein metabolism;other metabolic processes;stress response;developmental processes;other biological processes	cytosol;nucleus;other cell component	other molecular function	Pf00899, Pf09358, Pf10585, Pf16190, Pf16191	55236	ENSG00000033178	UBA6	A0AVT1; A6N8M7; B2RAV3; hsa:55236; Q4W5K0; Q6UV21; Q86T78; Q86TC7; Q8N5T3; Q8N9E4; Q9H3T7; Q9NVC9		Synthesis of active ubiquitin: roles of E1 and E2 enzymes; Antigen processing: Ubiquitination & Proteasome degradation	2	0	1.005	0.999764	58.98	106	94	32.34	31.03	1.12647e+07	1.16846e+07	1.32526e+07	9.24535e+06	8.60517e+06	4.24869e+06	1.29145e+07	4.75035e+06	8.60395e+06	8.15001e+06	1.25543e+07	1.33611e+07
High	Master Protein	Q96TA1	Protein Niban 2 OS=Homo sapiens OX=9606 GN=NIBAN2 PE=1 SV=3	0	FALSE	232.874	54	24	37	723	24	746	84.1	6.19	308129	124.16	24	5	cell-cell signaling;cell organization and biogenesis;transport;developmental processes;other biological processes	plasma membrane;other membranes;cytosol;nucleus;other cell component	other molecular function		64855	ENSG00000136830	NIBAN2	hsa:64855; Q4LE55; Q5VVW6; Q5VVW7; Q96TA1; Q9BUS2; Q9NT35			0	0	0.91	0.84818	58.08	108.9	91.1	31.51	27.9	3.20383e+07	2.60092e+07	3.78584e+07	1.68802e+07	2.87375e+07	2.1682e+07	3.73225e+07	4.90045e+07	3.15776e+07	4.31582e+07	3.63163e+07	2.25307e+07
High	Master Protein	Q15459	Splicing factor 3A subunit 1 OS=Homo sapiens OX=9606 GN=SF3A1 PE=1 SV=1	0	FALSE	167.62	35	24	29	595	24	793	88.8	5.22	245651	17.97	23	3	cell organization and biogenesis;RNA metabolism OR transcription;other metabolic processes	nucleus	nucleic acid binding activity	Pf00240, Pf01805, Pf12230	10291	ENSG00000099995	SF3A1	E9PAW1; hsa:10291; Q15459	mRNA Processing	mRNA Splicing - Major Pathway	2	0	0.924	0.906502	60.28	107.9	92.1	28.08	20.02	3.55789e+07	4.1783e+07	2.691e+07	1.49854e+07	2.63731e+07	1.39186e+07	2.57259e+07	3.40221e+07	2.50921e+07	4.59839e+07	3.8607e+07	3.59063e+07
High	Master Protein	P42166	Lamina-associated polypeptide 2, isoform alpha OS=Homo sapiens OX=9606 GN=TMPO PE=1 SV=2	0	FALSE	283.638	71	34	41	734	24	694	75.4	7.66	351890	53.08	34	3	other biological processes	nucleus;other cell component	nucleic acid binding activity;other molecular function	Pf03020, Pf08198, Pf11560	7112	ENSG00000120802	TMPO	P08918; P08919; P42166; Q14860; Q16295	Envelope proteins and their potential roles in EDMD physiopathology; The Overlap Between Signal Transduction Pathways that Contribute to a Range of LMNA Laminopathies		2	11	1.009	0.999764	80.71	91.9	108.1	75.3	33.46	7.72165e+07	5.84185e+07	4.37287e+07	2.63117e+07	3.16095e+07	2.55097e+07	1.00634e+08	1.14759e+08	4.34783e+07	2.27005e+08	6.69048e+07	4.44145e+07
High	Master Protein	P50395	Rab GDP dissociation inhibitor beta OS=Homo sapiens OX=9606 GN=GDI2 PE=1 SV=2	0	FALSE	399.513	79	38	50	1947	24	445	50.6	6.47	940730	88.93	35	6	transport;signal transduction;other biological processes	non-structural extracellular;other membranes;cytosol;ER/Golgi;other cytoplasmic organelle;other cell component	enzyme regulator activity;other molecular function	Pf00996	2665	ENSG00000057608	GDI2	hsa:2665; O43928; P50395; Q5SX88; Q9UQM6		Neutrophil degranulation; Rho GTPase cycle; RAB GEFs exchange GTP for GDP on RABs	3	17	1.026	0.992573	55.72	97.3	102.7	31.09	15.81	1.66077e+08	2.56221e+08	2.13692e+08	1.36887e+08	1.4287e+08	1.1524e+08	1.41978e+08	7.02429e+07	1.50693e+08	1.01354e+08	1.47655e+08	1.62483e+08
High	Master Protein	P05165	Propionyl-CoA carboxylase alpha chain, mitochondrial OS=Homo sapiens OX=9606 GN=PCCA PE=1 SV=4	0	FALSE	144.078	44	24	26	242	24	728	80	7.52	89950	16.27	23	1	other metabolic processes	cytosol;mitochondrion	other molecular function	Pf00289, Pf00364, Pf02785, Pf02786, Pf18140	5095	ENSG00000175198	PCCA	B4DKY8; B4DPF9; C9JPQ8; hsa:5095; P05165; Q15979; Q8WXQ7		Biotin transport and metabolism; Defective HLCS causes multiple carboxylase deficiency; Propionyl-CoA catabolism	3	0	1.115	0.84631	67.34	102.4	97.6	45.15	64.94	1.00111e+07	8.44849e+06	9.77555e+06	8.29021e+06	8.56369e+06	4.17166e+06	3.38973e+06	2.55454e+06	7.84416e+06	2.99387e+06	6.44903e+06	8.39587e+06
High	Master Protein	P32455	Guanylate-binding protein 1 OS=Homo sapiens OX=9606 GN=GBP1 PE=1 SV=2	0	FALSE	335.81	60	27	51	928	24	592	67.9	6.32	371079	296.61	24	10	stress response;signal transduction;other biological processes	non-structural extracellular;plasma membrane;other membranes;cytosol;cytoskeleton;ER/Golgi;other cell component	cytoskeletal activity;other molecular function	Pf02263, Pf02841	2633	ENSG00000117228	GBP1	D3DT26; hsa:2633; P32455; Q5T8M1	Type II interferon signaling (IFNG)	Interferon gamma signaling	2	4	1.009	0.999764	98.82	102	98	54.74	73.6	5.9684e+07	6.80342e+07	4.2507e+07	4.06317e+07	3.88214e+07	1.72535e+07	9.82791e+07	9.44649e+07	3.59144e+07	5.65574e+07	8.97519e+07	7.56382e+07
High	Master Protein	Q14195	Dihydropyrimidinase-related protein 3 OS=Homo sapiens OX=9606 GN=DPYSL3 PE=1 SV=1	0	FALSE	327.591	75	28	41	1297	24	570	61.9	6.49	597877	167.53	28	5	cell organization and biogenesis;stress response;developmental processes;other biological processes	non-structural extracellular;cytosol;cytoskeleton;ER/Golgi;other cell component	cytoskeletal activity;other molecular function	Pf01979	1809	ENSG00000113657	DPYSL3	B3SXQ8; hsa:1809; Q14195; Q93012		CRMPs in Sema3A signaling	1	1	0.929	0.921914	84.75	103.9	96.1	47.3	41.67	2.04982e+08	2.02073e+08	3.71362e+08	6.24689e+08	7.05316e+08	8.42857e+08	3.69144e+08	2.20247e+08	4.57364e+08	2.2506e+08	2.8085e+08	4.92111e+08
High	Master Protein	Q16666	Gamma-interferon-inducible protein 16 OS=Homo sapiens OX=9606 GN=IFI16 PE=1 SV=3	0	FALSE	129.657	37	24	24	233	24	785	88.2	9.28	90598	18.04	22	4	protein metabolism;other metabolic processes;stress response;developmental processes;signal transduction;other biological processes	cytosol;nucleus	nucleic acid binding activity;other molecular function	Pf02758, Pf02760	3428	ENSG00000163565	IFI16	B4DJT8; H3BLV7; hsa:3428; Q16666; Q59GX0; Q5T3W7; Q5T3W8; Q5T3X0; Q5T3X1; Q5T3X2; Q8N9E5; Q8NEQ7; Q96AJ5; Q9UH78	Senescence and Autophagy in Cancer	IRF3-mediated induction of type I IFN	3	0	0.994	0.999764	86.01	102.4	97.6	39.96	56.21	1.82251e+07	7.89575e+06	1.57555e+07	1.15961e+07	8.70989e+06	7.2756e+06	2.33788e+07	1.74843e+07	1.05388e+07	2.36037e+07	1.73011e+07	1.87085e+07
High	Master Protein	Q9H4G0	Band 4.1-like protein 1 OS=Homo sapiens OX=9606 GN=EPB41L1 PE=1 SV=2	0	FALSE	132.342	44	25	30	232	24	881	98.4	5.62	69862	7.47	24	4	cell organization and biogenesis	plasma membrane;other membranes;cytosol;cytoskeleton	cytoskeletal activity;other molecular function	Pf00373, Pf04382, Pf05902, Pf08736, Pf09379, Pf09380	2036	ENSG00000088367	EPB41L1	hsa:2036; O15046; Q4VXM6; Q4VXM7; Q4VXM8; Q4VXN4; Q6ZT61; Q8IUU7; Q96CV5; Q96L65; Q9H4G0	Splicing factor NOVA regulated synaptic proteins	Trafficking of AMPA receptors; Neurexins and neuroligins	3	1	0.977	0.987871	71.42	102.9	97.1	36.26	41.49	1.92497e+07	1.53557e+07	2.5202e+07	8.90729e+06	1.06224e+07	5.70233e+06	1.15571e+07	1.32971e+07	1.27681e+07	1.16808e+07	1.98804e+07	6.89306e+06
High	Master Protein	Q10567	AP-1 complex subunit beta-1 OS=Homo sapiens OX=9606 GN=AP1B1 PE=1 SV=2	0	FALSE	347.367	54	40	55	1338	24	949	104.6	5.06	564697	58.16	39	5	transport;developmental processes;other biological processes	other membranes;cytosol;ER/Golgi;other cytoplasmic organelle;other cell component	other molecular function	Pf01602, Pf02883, Pf09066	162	ENSG00000100280	AP1B1	C9JRD1; F8WDL0; hsa:162; P78436; Q10567; Q20WL3; Q86X54		MHC class II antigen presentation; Lysosome Vesicle Biogenesis; Golgi Associated Vesicle Biogenesis; Nef mediated downregulation of MHC class I complex cell surface expression	4	17	1.079	0.943984	45.18	98.3	101.7	20.41	19	5.4864e+07	6.36709e+07	5.33833e+07	4.19579e+07	4.89847e+07	2.96871e+07	4.96297e+07	3.31323e+07	4.99633e+07	3.71062e+07	5.72294e+07	5.05291e+07
High	Master Protein	A0A1W2PNX8	Protein unc-45 homolog A OS=Homo sapiens OX=9606 GN=UNC45A PE=1 SV=1	0	FALSE	123.412	29	23	25	260	23	1084	118.3	6.71	106877	7.22	23	2	developmental processes;other biological processes	cytosol;ER/Golgi;nucleus		Pf11701, Pf13181, Pf13432		ENSG00000140553	UNC45A	A0A1W2PNX8			0	0	0.982	0.993048	54.9	100.4	99.6	36.35	22.7	6.29018e+06	1.07434e+07	1.90152e+07	8.66549e+06	7.46529e+06	5.90013e+06	9.69547e+06	8.12919e+06	1.7975e+07	1.65948e+07	1.31487e+07	9.45491e+06
High	Master Protein	P19823	Inter-alpha-trypsin inhibitor heavy chain H2 OS=Homo sapiens OX=9606 GN=ITIH2 PE=1 SV=2	0	FALSE	204.329	36	23	46	630	23	946	106.4	6.86	245834	19.48	22	6	protein metabolism;other metabolic processes;other biological processes	non-structural extracellular;ER/Golgi	enzyme regulator activity	Pf00092, Pf06668, Pf08487	3698	ENSG00000151655	ITIH2	hsa:3698; P19823; Q14659; Q15484; Q5T986		Regulation of Insulin-like Growth Factor (IGF) transport and uptake by Insulin-like Growth Factor Binding Proteins (IGFBPs); Post-translational protein phosphorylation	2	0	1.15	0.729096	61.61	88.6	111.4	32.91	55.94	1.88468e+07	1.81994e+07	2.31449e+07	2.87662e+07	3.06551e+07	3.60873e+07	3.604e+07	1.17622e+07	1.72443e+07	1.39096e+07	1.53632e+07	2.91064e+07
High	Master Protein	P23368	NAD-dependent malic enzyme, mitochondrial OS=Homo sapiens OX=9606 GN=ME2 PE=1 SV=1	0	FALSE	197.904	59	23	28	456	23	584	65.4	7.61	213338	16.05	22	3	other metabolic processes;other biological processes	mitochondrion;other cell component	other molecular function	Pf00390, Pf03949	4200	ENSG00000082212	ME2	B2R8J2; hsa:4200; P23368; Q9BWL6; Q9BYG1; Q9H4B2		Citric acid cycle (TCA cycle)	1	0	1.064	0.962056	55.58	97.1	102.9	33.58	39.17	2.22501e+07	2.38806e+07	2.28732e+07	1.79818e+07	1.95231e+07	1.08734e+07	2.40212e+07	1.15726e+07	1.95802e+07	1.16884e+07	2.39181e+07	2.75859e+07
High	Master Protein	Q5T5C7	Seryl-tRNA synthetase OS=Homo sapiens OX=9606 GN=SARS1 PE=1 SV=1	0	FALSE	153.392	48	23	27	394	23	536	61.3	7.06	168838	24.35	23	2	protein metabolism;RNA metabolism OR transcription;other metabolic processes	cytosol	other molecular function	Pf00587, Pf02403	6301	ENSG00000031698	SARS1	Q5T5C7	VEGFA-VEGFR2 Signaling Pathway		1	0	1.098	0.892142	52.74	91.4	108.6	23.3	20.92	1.78843e+07	2.50702e+07	2.25923e+07	1.95266e+07	2.00752e+07	9.21279e+06	1.93119e+07	1.11422e+07	2.05882e+07	1.76019e+07	2.82419e+07	2.20085e+07
High	Master Protein	Q9Y230	RuvB-like 2 OS=Homo sapiens OX=9606 GN=RUVBL2 PE=1 SV=3	0	FALSE	156.74	52	23	25	768	23	463	51.1	5.64	341124	2.34	23	1	cell organization and biogenesis;protein metabolism;DNA metabolism;other metabolic processes;stress response;other biological processes	other membranes;cytosol;cytoskeleton;nucleus;other cell component	nucleic acid binding activity;other molecular function	Pf06068, Pf17856	10856	ENSG00000183207	RUVBL2	B3KQ59; E7ETE5; hsa:10856; Q6FIB9; Q6PK27; Q9Y230; Q9Y361		HATs acetylate histones; Telomere Extension By Telomerase	2	0	0.922	0.903866	56.06	109.4	90.6	35.65	45.06	1.5599e+08	1.33144e+08	1.70921e+08	2.14836e+08	2.43941e+08	2.29294e+08	2.38872e+08	3.68856e+08	1.79111e+08	2.62602e+08	2.35924e+08	3.63034e+08
High	Master Protein	Q13753	Laminin subunit gamma-2 OS=Homo sapiens OX=9606 GN=LAMC2 PE=1 SV=2	0	FALSE	122.259	29	23	28	175	23	1193	130.9	6.19	73622	5.21	20	4	cell adhesion;cell organization and biogenesis;developmental processes;other biological processes	non-structural extracellular;extracellular matrix;other membranes;other cell component	signal transduction activity or receptor binding;other molecular function	Pf00052, Pf00053	3918	ENSG00000058085	LAMC2	hsa:3918; Q02536; Q02537; Q13752; Q13753; Q14941; Q14DF7; Q2M1N2; Q5VYE8	Alpha 6 Beta 4 signaling pathway; Focal Adhesion; Focal Adhesion-PI3K-Akt-mTOR-signaling pathway; PI3K-Akt Signaling Pathway; Inflammatory Response Pathway; Small cell lung cancer	Laminin interactions; Anchoring fibril formation; Degradation of the extracellular matrix; Non-integrin membrane-ECM interactions; MET activates PTK2 signaling; Type I hemidesmosome assembly	13	0	0.807	0.360419	82.07	101.4	98.6	37.75	49.69	2.82594e+07	2.02132e+07	2.70093e+07	2.2227e+07	1.88272e+07	1.69604e+07	3.23367e+07	1.66653e+07	2.91552e+07	2.91053e+07	2.35713e+07	2.83026e+07
High	Master Protein	Q9NSD9	Phenylalanine--tRNA ligase beta subunit OS=Homo sapiens OX=9606 GN=FARSB PE=1 SV=3	0	FALSE	129.724	46	23	23	590	23	589	66.1	6.84	214270	0	23	1	cell organization and biogenesis;protein metabolism;RNA metabolism OR transcription;other metabolic processes	cytosol;other cell component	nucleic acid binding activity;other molecular function	Pf03483, Pf03484, Pf17759, Pf18262	10056	ENSG00000116120	FARSB	B4DFM0; hsa:10056; O95708; Q4ZFX1; Q57ZJ5; Q9NSD9; Q9NZZ6	VEGFA-VEGFR2 Signaling Pathway; Amino Acid metabolism	Cytosolic tRNA aminoacylation	3	0	0.999	0.999764	53.59	92.5	107.5	25.4	24.83	3.63184e+07	3.2142e+07	3.66493e+07	2.07784e+07	2.39392e+07	1.49946e+07	2.40433e+07	1.53971e+07	2.63918e+07	2.5145e+07	3.37309e+07	1.89543e+07
High	Master Protein	P04792	Heat shock protein beta-1 OS=Homo sapiens OX=9606 GN=HSPB1 PE=1 SV=2	0	FALSE	280.876	82	23	33	1189	23	205	22.8	6.4	507611	135.25	23	4	stress response;transport;signal transduction;other biological processes	plasma membrane;other membranes;cytosol;cytoskeleton;nucleus;other cell component	enzyme regulator activity;other molecular function	Pf00011	3315	ENSG00000106211	HSPB1	B2R4N8; hsa:3315; P04792; Q6FI47; Q96C20; Q96EI7; Q9UC31; Q9UC34; Q9UC35; Q9UC36	Apoptosis-related network due to altered Notch3 in ovarian cancer; Fas Ligand (FasL) pathway and Stress induction of Heat Shock Proteins (HSP) regulation; MAPK Signaling Pathway; ATM Signaling Network in Development and Disease ; VEGFA-VEGFR2 Signaling Pathway; p38 MAPK Signaling Pathway; Extracellular vesicles in the crosstalk of cardiac cells; IL-18 signaling pathway; Intracellular trafficking …	AUF1 (hnRNP D0) binds and destabilizes mRNA; MAPK6/MAPK4 signaling; Extra-nuclear estrogen signaling; VEGFA-VEGFR2 Pathway	13	0	0.937	0.935769	75.46	93	107	49.67	36.7	2.82254e+08	1.2194e+08	2.37283e+08	3.60089e+08	1.30999e+08	1.33294e+08	1.50129e+08	8.36945e+07	1.34084e+08	5.91142e+07	1.51606e+08	1.63526e+08
High	Master Protein	O75694	Nuclear pore complex protein Nup155 OS=Homo sapiens OX=9606 GN=NUP155 PE=1 SV=1	0	FALSE	117.866	23	23	27	266	23	1391	155.1	6.16	108196	10.05	23	2	cell-cell signaling;cell organization and biogenesis;protein metabolism;other metabolic processes;transport;other biological processes	other membranes;nucleus;other cell component	other molecular function	Pf03177, Pf08801	9631	ENSG00000113569	NUP155	hsa:9631; O75694; Q9UBE9; Q9UFL5		ISG15 antiviral mechanism; HCMV Late Events; HCMV Early Events; Transport of the SLBP independent Mature mRNA; Transport of the SLBP Dependant Mature mRNA; Transport of Mature mRNA Derived from an Intronless Transcript; Transport of Mature mRNA derived from an Intron-Containing Transcript; Rev-mediated nuclear export of HIV RNA; Transport of Ribonucleoproteins into the Host Nucleus; NS1 Mediated …	28	0	0.879	0.768279	54.56	106.8	93.2	33.16	29.44	1.27014e+07	9.52611e+06	9.35884e+06	5.29343e+06	5.60425e+06	5.22097e+06	8.8475e+06	4.34649e+06	8.35487e+06	1.00234e+07	1.13973e+07	1.14618e+07
High	Master Protein	Q14247	Src substrate cortactin OS=Homo sapiens OX=9606 GN=CTTN PE=1 SV=2	0	FALSE	215.856	45	23	31	838	23	550	61.5	5.4	389443	28.92	22	5	cell adhesion;cell organization and biogenesis;transport;developmental processes;other biological processes	plasma membrane;other membranes;cytosol;cytoskeleton;ER/Golgi;other cell component	cytoskeletal activity;other molecular function	Pf02218, Pf14604	2017	ENSG00000085733; ENSG00000288401	CTTN	hsa:2017; Q14247; Q8N707; Q96H99	Pathogenic Escherichia coli infection; Hepatitis C and Hepatocellular Carcinoma	Clathrin-mediated endocytosis; RHO GTPases activate PAKs	4	0	0.996	0.994539	77.21	99.6	100.4	51.27	23.77	6.92098e+07	5.19257e+07	5.62586e+07	1.66347e+07	3.43812e+07	2.48136e+07	6.22298e+07	1.05902e+08	4.85702e+07	7.65374e+07	3.61788e+07	1.55144e+07
High	Master Protein	Q9HC35	Echinoderm microtubule-associated protein-like 4 OS=Homo sapiens OX=9606 GN=EML4 PE=1 SV=3	0	FALSE	113.348	31	23	23	220	23	981	108.8	6.4	88691	2.07	22	1	cell cycle OR cell proliferation;cell organization and biogenesis;other biological processes	cytoskeleton;other cell component	cytoskeletal activity	Pf00400, Pf03451	27436	ENSG00000143924	EML4	A6H8Y6; B2RBK3; B2RTW7; B5MCW9; hsa:27436; Q3SWW0; Q53R29; Q53TW8; Q6PJ45; Q9HC35; Q9NV40	Non-small cell lung cancer	EML4 and NUDC in mitotic spindle formation	2	0	0.958	0.973155	62.48	99	101	27.42	28.08	3.09479e+07	3.30255e+07	4.30854e+07	1.66221e+07	1.86319e+07	1.60667e+07	2.45658e+07	2.71324e+07	2.31148e+07	1.99888e+07	2.04858e+07	2.18701e+07
High	Master Protein	Q99536	Synaptic vesicle membrane protein VAT-1 homolog OS=Homo sapiens OX=9606 GN=VAT1 PE=1 SV=2	0	FALSE	184.623	69	23	26	705	23	393	41.9	6.29	295925	78.83	22	2	other metabolic processes;transport;other biological processes	non-structural extracellular;other membranes;mitochondrion;other cytoplasmic organelle	other molecular function	Pf08240, Pf13602	10493	ENSG00000108828	VAT1	A8K345; B0AZP7; B4DPX4; hsa:10493; Q13035; Q5BKZ7; Q96A39; Q99536; Q9BUT8		Neutrophil degranulation	1	0	1.096	0.917029	54.84	96.4	103.6	33.98	25.44	3.91083e+07	6.3331e+07	4.08772e+07	3.79275e+07	2.15382e+07	3.34491e+07	1.88784e+07	1.46005e+07	2.70822e+07	1.90361e+07	2.50089e+07	3.72365e+07
High	Master Protein	O75874	Isocitrate dehydrogenase [NADP] cytoplasmic OS=Homo sapiens OX=9606 GN=IDH1 PE=1 SV=2	0	FALSE	300.975	69	28	44	1855	23	414	46.6	7.01	837148	56.81	28	5	cell organization and biogenesis;other metabolic processes;stress response;transport;developmental processes;other biological processes	non-structural extracellular;cytosol;mitochondrion;other cytoplasmic organelle;other cell component	other molecular function	Pf00180	3417	ENSG00000138413	IDH1	hsa:3417; O75874; Q567U4; Q6FHQ6; Q7Z3V0; Q93090; Q9NTJ9; Q9UKW8	Glutathione metabolism; TCA Cycle and Deficiency of Pyruvate Dehydrogenase complex (PDHc); Amino Acid metabolism	Peroxisomal protein import; Neutrophil degranulation; Abnormal conversion of 2-oxoglutarate to 2-hydroxyglutarate; NADPH regeneration	7	0	0.959	0.969265	77.06	97.2	102.8	42.24	49.08	2.09602e+08	1.34156e+08	2.71796e+08	1.76861e+08	1.23107e+08	7.99265e+07	8.56896e+07	6.69253e+07	1.39062e+08	7.40089e+07	1.07508e+08	5.99761e+07
High	Master Protein	Q8IVT2	Mitotic interactor and substrate of PLK1 OS=Homo sapiens OX=9606 GN=MISP PE=1 SV=1	0	FALSE	189.943	46	23	29	535	23	679	75.3	6.83	211254	183.03	20	10	cell cycle OR cell proliferation;cell organization and biogenesis;other biological processes	plasma membrane;other membranes;cytoskeleton;other cell component	cytoskeletal activity	Pf15304	126353	ENSG00000099812	MISP	hsa:126353; Q8IVT2			0	0	1.007	0.999764	90.35	112.5	87.5	56.45	77.78	1.86377e+07	1.62271e+07	1.94203e+07	1.14707e+07	1.64943e+07	3.26595e+06	2.20931e+07	4.02002e+07	3.87719e+07	2.96934e+07	1.53638e+07	6.43382e+06
High	Master Protein	G3V1L9	Tight junction protein 1 (Zona occludens 1), isoform CRA_a OS=Homo sapiens OX=9606 GN=TJP1 PE=1 SV=1	0	FALSE	109.05	21	24	27	205	23	1768	197.3	6.67	74360	0	24	1	developmental processes;other biological processes	plasma membrane;other membranes;cytosol;nucleus;other cell component	other molecular function	Pf00595, Pf00625, Pf00791, Pf07653	7082	ENSG00000104067	TJP1	G3V1L9	Epithelial to mesenchymal transition in colorectal cancer; MFAP5 effect on permeability and motility of endothelial cells via cytoskeleton rearrangement; Gastrin Signaling Pathway; Disruption of postsynaptic signalling by CNV; 1q21.1 copy number variation syndrome		5	0	0.915	0.888652	69.45	103	97	55.03	44.63	5.95902e+07	3.69798e+07	5.25096e+07	2.18026e+07	1.63181e+07	3.79471e+07	2.86052e+07	4.55014e+07	5.43471e+07	4.64173e+07	2.10635e+07	1.02393e+07
High	Master Protein	P35442	Thrombospondin-2 OS=Homo sapiens OX=9606 GN=THBS2 PE=1 SV=2	0	FALSE	176.046	31	24	29	237	23	1172	129.9	4.83	90725	84.18	17	12	cell adhesion;other biological processes	extracellular matrix;other cell component	other molecular function	Pf00090, Pf00093, Pf02412, Pf05735, Pf07645, Pf12947	7058	ENSG00000186340	THBS2	A6H8N1; A7E232; hsa:7058; P35442; Q5RI52	miRNA targets in ECM and membrane receptors; Focal Adhesion; Focal Adhesion-PI3K-Akt-mTOR-signaling pathway; miR-509-3p alteration of YAP1/ECM axis; PI3K-Akt Signaling Pathway	Defective B3GALTL causes Peters-plus syndrome (PpS); O-glycosylation of TSR domain-containing proteins; Signaling by PDGF	8	0	0.968	0.982706	99.83	106.3	93.7	162.73	151.18	6.39702e+06	3.8137e+06	1.15088e+07	2.4558e+06	861898	7.23967e+06	4.35585e+06	3.68773e+06	8.3435e+06	3.60909e+06	1.69049e+06	2.06104e+07
High	Master Protein	P42765	3-ketoacyl-CoA thiolase, mitochondrial OS=Homo sapiens OX=9606 GN=ACAA2 PE=1 SV=2	0	FALSE	376.586	75	23	46	1146	23	397	41.9	8.09	524535	260.39	23	6	cell organization and biogenesis;other metabolic processes;stress response;transport	mitochondrion	other molecular function	Pf00108, Pf02803	10449	ENSG00000167315	ACAA2	hsa:10449; P42765; Q9BUT6	Fatty Acid Biosynthesis	Mitochondrial Fatty Acid Beta-Oxidation	2	0	0.796	0.278986	82.64	110.3	89.7	57.35	50.4	3.46177e+07	6.28269e+07	1.39166e+08	4.29042e+07	2.66681e+07	2.79728e+07	5.749e+07	2.19653e+07	1.01573e+08	1.37708e+08	1.14534e+08	7.92057e+07
High	Master Protein	P41218	Myeloid cell nuclear differentiation antigen OS=Homo sapiens OX=9606 GN=MNDA PE=1 SV=1	0	FALSE	186.372	53	23	31	409	23	407	45.8	9.76	184901	21.59	22	5	stress response;transport;signal transduction;other biological processes	non-structural extracellular;nucleus;other cytoplasmic organelle;other cell component	nucleic acid binding activity	Pf02758, Pf02760	4332	ENSG00000163563	MNDA	hsa:4332; P41218		Neutrophil degranulation	1	0	1.069	0.943984	100.54	107.1	92.9	72.73	113.77	2.72219e+07	1.05179e+07	1.30043e+07	2.09679e+07	7.8905e+06	2.27845e+06	3.6085e+07	1.86737e+07	1.76785e+07	2.52518e+07	4.3986e+07	6.67232e+07
High	Master Protein	Q9Y3I0	RNA-splicing ligase RtcB homolog OS=Homo sapiens OX=9606 GN=RTCB PE=1 SV=1	0	FALSE	187.386	56	23	29	720	23	505	55.2	7.23	299234	29.86	22	3	RNA metabolism OR transcription;other metabolic processes;developmental processes	other membranes;cytosol;ER/Golgi;nucleus;other cell component	cytoskeletal activity;other molecular function	Pf01139	51493	ENSG00000100220	RTCB	B2R6A8; hsa:51493; Q6IAI0; Q9BWL4; Q9NTH1; Q9P037; Q9P0J3; Q9Y3I0	Unfolded protein response	tRNA processing in the nucleus	2	0	1.001	0.999519	49.87	103.3	96.7	23.41	20.3	4.60112e+07	4.70357e+07	3.90874e+07	2.07984e+07	2.8388e+07	2.03699e+07	2.63807e+07	2.79928e+07	4.58812e+07	3.67459e+07	4.20118e+07	3.1748e+07
High	Master Protein	O15067	Phosphoribosylformylglycinamidine synthase OS=Homo sapiens OX=9606 GN=PFAS PE=1 SV=4	0	FALSE	105.499	29	23	24	200	23	1338	144.6	5.76	58800	47.08	20	4	other metabolic processes;other biological processes	cytosol	other molecular function	Pf02769, Pf13507, Pf18072, Pf18076	5198	ENSG00000178921	PFAS	A6H8V8; hsa:5198; O15067		Purine ribonucleoside monophosphate biosynthesis	1	0	0.953	0.959423	60.06	104	96	36.65	35.25	5.19905e+06	5.83138e+06	5.52493e+06	3.60902e+06	4.35555e+06	3.19724e+06	3.68557e+06	2.97441e+06	7.33569e+06	6.40118e+06	5.23074e+06	5.24882e+06
High	Master Protein	O95202	Mitochondrial proton/calcium exchanger protein OS=Homo sapiens OX=9606 GN=LETM1 PE=1 SV=1	0	FALSE	144.903	43	23	26	450	23	739	83.3	6.7	195732	14.14	23	1	cell organization and biogenesis;transport;other biological processes	other membranes;mitochondrion	transporter activity;translation activity;other molecular function	Pf07766	3954	ENSG00000168924	LETM1	B4DED2; hsa:3954; O95202; Q9UF65		Mitochondrial calcium ion transport	1	0	1.042	0.973709	65.3	92.9	107.1	32.15	49.92	1.23326e+07	1.27402e+07	1.61902e+07	1.0028e+07	1.54092e+07	3.19545e+06	1.12306e+07	1.74874e+07	7.83734e+06	1.55117e+07	1.57536e+07	1.01347e+07
High	Master Protein	P13489	Ribonuclease inhibitor OS=Homo sapiens OX=9606 GN=RNH1 PE=1 SV=2	0	FALSE	236.578	77	23	32	637	23	461	49.9	4.82	290611	124.78	22	7	RNA metabolism OR transcription;other metabolic processes;other biological processes	non-structural extracellular;cytosol;nucleus	enzyme regulator activity	Pf13516, Pf18779	6050	ENSG00000023191; ENSG00000276230	RNH1	hsa:6050; P13489; Q8IZK8; Q96FD7; Q9BQ80; Q9UDK6			0	0	0.911	0.859721	65.09	101.8	98.2	30.77	19	3.16047e+07	2.40519e+07	4.73369e+07	4.77474e+07	2.65464e+07	3.20373e+07	4.17194e+07	3.74365e+07	2.34855e+07	3.75054e+07	6.07672e+07	3.04856e+07
High	Master Protein	Q9Y2A7	Nck-associated protein 1 OS=Homo sapiens OX=9606 GN=NCKAP1 PE=1 SV=1	0	FALSE	103.596	25	23	23	294	23	1128	128.7	6.62	121145		23		cell organization and biogenesis;transport;developmental processes;signal transduction;other biological processes	plasma membrane;other membranes;cytosol;cytoskeleton;other cell component		Pf09735	10787	ENSG00000061676	NCKAP1	hsa:10787; O60329; Q53QN5; Q53S94; Q53Y35; Q9Y2A7	Exercise-induced Circadian Regulation; Regulation of Actin Cytoskeleton	Regulation of actin dynamics for phagocytic cup formation; FCGR3A-mediated phagocytosis; RHO GTPases Activate WASPs and WAVEs; VEGFA-VEGFR2 Pathway	6	0	0.969	0.982706	54.89	92.4	107.6	36.05	29.71	1.09394e+07	1.43298e+07	1.31369e+07	7.70983e+06	8.16023e+06	9.61635e+06	8.96607e+06	4.68392e+06	9.558e+06	7.81148e+06	1.04068e+07	6.74202e+06
High	Master Protein	P46060	Ran GTPase-activating protein 1 OS=Homo sapiens OX=9606 GN=RANGAP1 PE=1 SV=1	0	FALSE	153.473	44	24	26	535	23	587	63.5	4.68	256081	1.95	24	2	protein metabolism;other metabolic processes;stress response;signal transduction;other biological processes	other membranes;cytosol;cytoskeleton;nucleus;other cell component	enzyme regulator activity;nucleic acid binding activity;other molecular function	Pf07834, Pf13516	5905	ENSG00000100401	RANGAP1	hsa:5905; P46060; Q96JJ2	IL-18 signaling pathway	Separation of Sister Chromatids; Resolution of Sister Chromatid Cohesion; RHO GTPases Activate Formins; EML4 and NUDC in mitotic spindle formation; Amplification of signal from unattached kinetochores via a MAD2 inhibitory signal; Rev-mediated nuclear export of HIV RNA; SUMOylation of DNA replication proteins; Postmitotic nuclear pore complex (NPC) reformation	11	1	0.902	0.844403	58.63	103.6	96.4	33.8	33.7	3.48677e+07	3.14825e+07	2.33487e+07	1.57591e+07	1.83718e+07	1.00617e+07	3.24909e+07	3.81934e+07	2.83501e+07	4.32664e+07	3.61467e+07	2.28138e+07
High	Master Protein	Q9HCC0	Methylcrotonoyl-CoA carboxylase beta chain, mitochondrial OS=Homo sapiens OX=9606 GN=MCCC2 PE=1 SV=1	0	FALSE	183.323	65	23	31	405	23	563	61.3	7.68	187827	19.43	22	4	other metabolic processes	cytosol;mitochondrion;other cell component	other molecular function	Pf01039	64087	ENSG00000131844	MCCC2	A6NIY9; hsa:64087; Q96C27; Q9HCC0; Q9Y4L7		Biotin transport and metabolism; Defective HLCS causes multiple carboxylase deficiency; Branched-chain amino acid catabolism	3	0	1.143	0.725452	73.94	91.1	108.9	44.63	44.73	3.19477e+07	1.28341e+07	1.87251e+07	1.17519e+07	1.4507e+07	4.71435e+06	2.23778e+07	1.27621e+07	2.08994e+07	6.22743e+06	2.30551e+07	9.56895e+06
High	Master Protein	Q92896	Golgi apparatus protein 1 OS=Homo sapiens OX=9606 GN=GLG1 PE=1 SV=2	0	FALSE	118.036	24	23	24	242	23	1179	134.5	6.9	109122	2.76	23	2	developmental processes;other biological processes	non-structural extracellular;extracellular matrix;plasma membrane;other membranes;cytoskeleton;ER/Golgi	signal transduction activity or receptor binding;other molecular function	Pf00839	2734	ENSG00000090863	GLG1	B7Z8Y4; D3DUJ7; hsa:2734; Q13221; Q6P9D1; Q92896		Cell surface interactions at the vascular wall	1	0	1.042	0.977935	63.13	98.9	101.1	24.03	37.81	1.39804e+07	1.49083e+07	1.21612e+07	8.81536e+06	1.29206e+07	1.0201e+07	1.50193e+07	2.28818e+07	1.15458e+07	1.75991e+07	1.59984e+07	1.30264e+07
High	Master Protein	P23396	40S ribosomal protein S3 OS=Homo sapiens OX=9606 GN=RPS3 PE=1 SV=2	0	FALSE	191.752	76	23	28	1198	23	243	26.7	9.66	549987	17.44	23	2	cell cycle OR cell proliferation;cell organization and biogenesis;protein metabolism;DNA metabolism;RNA metabolism OR transcription;other metabolic processes;stress response;transport;other biological processes	plasma membrane;other membranes;cytosol;cytoskeleton;mitochondrion;ER/Golgi;translational apparatus;nucleus;other cell component	cytoskeletal activity;nucleic acid binding activity;other molecular function	Pf00189, Pf07650	6188	ENSG00000149273	RPS3	B2R7N5; hsa:6188; J3KN86; P23396; Q498B5; Q8NI95	Cytoplasmic Ribosomal Proteins	Regulation of expression of SLITs and ROBOs; L13a-mediated translational silencing of Ceruloplasmin expression; Translation initiation complex formation; Formation of a pool of free 40S subunits; Formation of the ternary complex, and subsequently, the 43S complex; Ribosomal scanning and start codon recognition; GTP hydrolysis and joining of the 60S ribosomal subunit; Major pathway of rRNA process…	17	0	0.974	0.979195	52.66	103	97	30.64	23.22	1.09792e+08	1.41172e+08	1.13471e+08	6.98813e+07	8.58077e+07	6.251e+07	1.24642e+08	5.46167e+07	9.99434e+07	8.02032e+07	1.23926e+08	1.2455e+08
High	Master Protein	Q12874	Splicing factor 3A subunit 3 OS=Homo sapiens OX=9606 GN=SF3A3 PE=1 SV=1	0	FALSE	147.161	59	23	29	367	23	501	58.8	5.38	145155	51.69	21	5	cell organization and biogenesis;RNA metabolism OR transcription;other metabolic processes	nucleus	other molecular function	Pf11931, Pf12108, Pf13297, Pf16837	10946	ENSG00000183431	SF3A3	D3DPT5; hsa:10946; Q12874; Q15460; Q5VT87	Exercise-induced Circadian Regulation; mRNA Processing	mRNA Splicing - Major Pathway	3	0	0.931	0.931808	65.72	103.8	96.2	45.79	32.57	2.05938e+07	2.54797e+07	1.967e+07	6.81227e+06	1.23201e+07	6.4917e+06	1.89612e+07	3.13549e+07	1.37713e+07	2.42644e+07	1.24363e+07	6.44786e+06
High	Master Protein	Q13724	Mannosyl-oligosaccharide glucosidase OS=Homo sapiens OX=9606 GN=MOGS PE=1 SV=5	0	FALSE	141.058	43	24	31	337	23	837	91.9	8.9	131289	18.81	23	3	protein metabolism;other metabolic processes;other biological processes	other membranes;ER/Golgi	other molecular function	Pf03200, Pf16923	7841	ENSG00000115275	MOGS	A8K938; F5H6D0; hsa:7841; Q13724; Q17RN9; Q8TCT5		Maturation of spike protein; N-glycan trimming in the ER and Calnexin/Calreticulin cycle; Maturation of spike protein; Defective MOGS causes MOGS-CDG (CDG-2b)	4	1	0.986	0.994383	62.36	111.1	88.9	31.81	28	1.4048e+07	2.42515e+07	1.80095e+07	9.81712e+06	1.15103e+07	5.77366e+06	1.22376e+07	7.78674e+06	1.57272e+07	1.01814e+07	1.40555e+07	1.56474e+07
High	Master Protein	P07737	Profilin-1 OS=Homo sapiens OX=9606 GN=PFN1 PE=1 SV=2	0	FALSE	304.267	94	23	39	3398	23	140	15	8.27	1392195	577.17	22	5	cell-cell signaling;cell organization and biogenesis;developmental processes;signal transduction;other biological processes	cytosol;cytoskeleton;nucleus;other cell component	signal transduction activity or receptor binding;enzyme regulator activity;cytoskeletal activity;other molecular function	Pf00235	5216	ENSG00000108518	PFN1	hsa:5216; P07737; Q53Y44	Association Between Physico-Chemical Features and Toxicity Associated Pathways; VEGFA-VEGFR2 Signaling Pathway; Regulation of Actin Cytoskeleton; G13 Signaling Pathway	Platelet degranulation ; RHO GTPases Activate Formins; PCP/CE pathway; Signaling by ROBO receptors	8	0	1.068	0.964625	59.55	90.9	109.1	29.17	26.88	4.95694e+08	4.53382e+08	4.9385e+08	6.52039e+08	5.40963e+08	2.48969e+08	5.33997e+08	2.66353e+08	4.58908e+08	4.74741e+08	5.13228e+08	7.1351e+08
High	Master Protein	O43776	Asparagine--tRNA ligase, cytoplasmic OS=Homo sapiens OX=9606 GN=NARS1 PE=1 SV=1	0	FALSE	171.993	44	23	24	711	23	548	62.9	6.25	318620	0	22	1	protein metabolism;RNA metabolism OR transcription;other metabolic processes;other biological processes	cytosol;other cell component	signal transduction activity or receptor binding;nucleic acid binding activity;other molecular function	Pf00152, Pf01336	4677	ENSG00000134440	NARS1	B4DG16; hsa:4677; O43776; Q53GU6	Photodynamic therapy-induced unfolded protein response	Cytosolic tRNA aminoacylation	2	0	0.976	0.982706	65.39	101.7	98.3	39.9	28.32	1.83852e+07	2.01804e+07	2.35836e+07	2.37267e+07	1.99233e+07	7.6778e+06	2.63913e+07	1.64311e+07	2.90803e+07	3.27846e+07	3.93196e+07	2.60751e+07
High	Master Protein	O00151	PDZ and LIM domain protein 1 OS=Homo sapiens OX=9606 GN=PDLIM1 PE=1 SV=4	0	FALSE	301.801	74	23	44	1017	23	329	36	7.02	417949	130.48	22	6	cell organization and biogenesis;stress response;developmental processes;other biological processes	cytoskeleton;other cell component	cytoskeletal activity;other molecular function	Pf00412, Pf00595, Pf15936	9124	ENSG00000107438	PDLIM1	B2RBS6; hsa:9124; O00151; Q5VZH5; Q9BPZ9			0	0	0.782	0.208709	76.56	118.1	81.9	37.1	42.86	1.43533e+08	8.15537e+07	7.91064e+07	3.72183e+07	9.69333e+07	5.48991e+07	1.16521e+08	1.42795e+08	7.06339e+07	1.15417e+08	1.09806e+08	4.85543e+07
High	Master Protein	Q9Y262	Eukaryotic translation initiation factor 3 subunit L OS=Homo sapiens OX=9606 GN=EIF3L PE=1 SV=1	0	FALSE	138.42	44	23	25	625	23	564	66.7	6.34	270500		23		cell organization and biogenesis;protein metabolism;other metabolic processes;other biological processes	cytosol;translational apparatus;nucleus;other cell component	nucleic acid binding activity	Pf10255	51386	ENSG00000100129	EIF3L	B2RDG6; B4DYB2; G8JLH4; hsa:51386; Q53HQ1; Q53HT4; Q5QTR1; Q5TI15; Q6ICD2; Q9Y262		L13a-mediated translational silencing of Ceruloplasmin expression; Translation initiation complex formation; Ribosomal scanning and start codon recognition; GTP hydrolysis and joining of the 60S ribosomal subunit; Formation of a pool of free 40S subunits; Formation of the ternary complex, and subsequently, the 43S complex	6	0	1.011	0.999764	50.55	95.6	104.4	31.16	28.15	4.44104e+07	5.17575e+07	3.38589e+07	2.25108e+07	3.8442e+07	2.24806e+07	3.1897e+07	1.04503e+07	4.33256e+07	3.17498e+07	3.41689e+07	3.10775e+07
High	Master Protein	K7ELL7	Glucosidase 2 subunit beta OS=Homo sapiens OX=9606 GN=PRKCSH PE=1 SV=1	0	FALSE	197.592	58	23	28	832	23	535	60.2	4.41	408065	2.06	21	4	protein metabolism;other metabolic processes;developmental processes;other biological processes	ER/Golgi	nucleic acid binding activity;other molecular function	Pf12999, Pf13015, Pf13202	5589	ENSG00000130175	PRKCSH	K7ELL7			0	0	1	0.999169	63.88	105.6	94.4	26.63	42.79	5.65653e+07	8.95797e+07	6.54649e+07	3.10405e+07	3.89835e+07	4.42042e+07	6.09003e+07	8.21556e+07	5.88038e+07	5.88443e+07	7.3762e+07	7.04196e+07
High	Master Protein	Q8TDL5	BPI fold-containing family B member 1 OS=Homo sapiens OX=9606 GN=BPIFB1 PE=1 SV=1	0	FALSE	180.062	61	23	31	188	23	484	52.4	7.23	77595	24	22	3	stress response;other biological processes	non-structural extracellular	other molecular function	Pf01273, Pf02886	92747	ENSG00000125999	BPIFB1	A8K2H8; hsa:92747; Q5QP43; Q6UWY1; Q6ZRU7; Q8TDL5; Q96HK6; Q9BQP8; Q9BWZ6; Q9H4V6		Antimicrobial peptides	1	0	0.992	0.99916	86.8	103.1	96.9	48.22	118.72	6.95273e+06	5.42583e+06	1.47868e+07	9.36796e+06	6.85236e+06	6.43491e+06	5.76477e+06	5.69412e+06	5.66577e+06	6.9431e+06	1.01967e+07	8.62713e+06
High	Master Protein	P31930	Cytochrome b-c1 complex subunit 1, mitochondrial OS=Homo sapiens OX=9606 GN=UQCRC1 PE=1 SV=3	0	FALSE	329.324	65	24	40	973	23	480	52.6	6.37	484422	53.69	24	7	other metabolic processes;other biological processes	other membranes;cytosol;mitochondrion	other molecular function	Pf00675, Pf05193	7384	ENSG00000010256	UQCRC1	B2R7R8; hsa:7384; P31930; Q96DD2	Electron Transport Chain (OXPHOS system in mitochondria); Nonalcoholic fatty liver disease; Mitochondrial CIII assembly	Respiratory electron transport	4	0	1.144	0.797198	69.25	93.4	106.6	32.89	59.58	3.45779e+07	4.38703e+07	9.11534e+07	4.89782e+07	7.01869e+07	3.84229e+07	5.694e+07	3.32559e+07	5.5941e+07	5.80754e+07	4.71593e+07	4.14107e+07
High	Master Protein	P09211	Glutathione S-transferase P OS=Homo sapiens OX=9606 GN=GSTP1 PE=1 SV=2	0	FALSE	376.825	90	23	54	3175	23	210	23.3	5.64	1151455	2106	22	10	cell cycle OR cell proliferation;other metabolic processes;stress response;transport;developmental processes;other biological processes	non-structural extracellular;plasma membrane;other membranes;cytosol;mitochondrion;nucleus;other cell component	enzyme regulator activity;other molecular function	Pf02798, Pf14497	2950	ENSG00000084207	GSTP1	hsa:2950; O00460; P09211; Q15690; Q5TZY3	Nuclear Receptors Meta-Pathway; NRF2 pathway; Photodynamic therapy-induced NFE2L2 (NRF2) survival signaling; Exercise-induced Circadian Regulation; Arachidonate Epoxygenase / Epoxide Hydrolase; Metapathway biotransformation Phase I and II	Neutrophil degranulation; Detoxification of Reactive Oxygen Species; Glutathione conjugation	9	0	0.992	0.992524	72.85	100	100	42.73	47.05	3.54431e+08	7.9552e+08	1.10273e+09	2.92076e+08	4.48753e+08	3.8574e+08	2.60392e+08	2.46252e+08	4.01962e+08	4.10908e+08	3.47965e+08	3.67843e+08
High	Master Protein	Q16822	Phosphoenolpyruvate carboxykinase [GTP], mitochondrial OS=Homo sapiens OX=9606 GN=PCK2 PE=1 SV=4	0	FALSE	162.044	51	24	30	393	23	640	70.7	7.62	151310	26.94	24	2	other metabolic processes;stress response;developmental processes;other biological processes	cytosol;mitochondrion	other molecular function	Pf00821, Pf17297	5106	ENSG00000100889; ENSG00000285241	PCK2	B4DW73; hsa:5106; O43253; Q16822; Q86U01; Q9BV62	Adipogenesis; Transcription factor regulation in adipogenesis; PPAR signaling pathway; PI3K-Akt Signaling Pathway; DNA Damage Response (only ATM dependent)	Gluconeogenesis	6	1	0.887	0.777245	82.84	113.9	86.1	69.37	54.48	1.29995e+07	2.48344e+07	4.19022e+07	9.6244e+06	1.18401e+07	7.80034e+06	1.41511e+07	3.08362e+06	1.11229e+07	5.76342e+06	5.51741e+06	5.68229e+06
[truncated: 6,158 more rows]
[truncated: 70 more columns]

## Sheet: Without_Common_Contaminants
Accession
Q15149
Q09666
Q14204
P04114
P78527
P21333
O75369
P01024
Q01082
P98160
Q9Y490
P35579
P15924
A0A087WVQ6
P49327
Q99715
Q14315
Q92616
P46940
A0A0A0MTC1
P98088
P31327
Q14789
P58107
P35749
Q8WXH0
P18206
P42704
O75643
P55072
P69905
P12270
P01023
Q8IVF2
Q6P2Q9
Q05707
P13639
Q9NZM1
Q9Y6R7
Q13576
P07814
P22314
P08670
[truncated: 6,556 more rows]

## Sheet: Quantified_Proteins
Accession	t_statistic
[truncated: 5,982 more rows]

[truncated: 2 more sheets: Upregulated_Proteins, Downregulated_Proteins]
