# Supplementary material for: Proteomics Analysis of Gastric Cancer Patients with Diabetes Mellitus
Source: J Clin Med. 2021 Jan 21;10(3):407. doi: 10.3390/jcm10030407 (PMC7866049; doi:10.3390/jcm10030407)
Supplement: Supplementary file 1 [file jcm-10-00407-s001.zip › sup/Supplementary_File_3.xlsx]

## Sheet: Upregulated_GO_CC
Extracellular region
User ID	Gene Symbol	Gene Name	Entrez Gene ID
P05109	S100A8	S100 calcium binding protein A8	6279
P11678	EPX	eosinophil peroxidase	8288
P17661	DES	desmin	1674
P20142	PGC	progastricsin	5225
P22894	MMP8	matrix metallopeptidase 8	4317
P25815	S100P	S100 calcium binding protein P	6286
P30838	ALDH3A1	aldehyde dehydrogenase 3 family member A1	218
Q05315	CLC	Charcot-Leyden crystal galectin	1178
Q86XP6	GKN2	gastrokine 2	200504
Q8WU39	MZB1	marginal zone B and B1 cell specific protein	51237
Q96DG6	CMBL	carboxymethylenebutenolidase homolog	134147

## Sheet: Downregulated_Disease_GLAD4U
Epithelial cancers
User ID	Gene Symbol	Gene Name	Entrez Gene
P21980	TGM2	transglutaminase 2	7052
Q14126	DSG2	desmoglein 2	1829
P01833	PIGR	polymeric immunoglobulin receptor	5284
O15551	CLDN3	claudin 3	1365
P09327	VIL1	villin 1	7429
Q9H3R2	MUC13	mucin 13, cell surface associated	56667
Intestinal Diseases
User ID	Gene Symbol	Gene Name	Entrez Gene
P21980	TGM2	transglutaminase 2	7052
P01833	PIGR	polymeric immunoglobulin receptor	5284
O15551	CLDN3	claudin 3	1365
P09327	VIL1	villin 1	7429
Q12864	CDH17	cadherin 17	1015
Q9H3R2	MUC13	mucin 13, cell surface associated	56667
