# Supplementary material for: Proteomics Analysis of Gastric Cancer Patients with Diabetes Mellitus
Source: J Clin Med. 2021 Jan 21;10(3):407. doi: 10.3390/jcm10030407 (PMC7866049; doi:10.3390/jcm10030407)
Supplement: Supplementary file 1 [file jcm-10-00407-s001.zip › sup/Supplementary_File_4/ORA_Webgestalt/ORA_down_Disease_GLAD4U/enrichment_results_wg_result1609843757.txt]

geneSet	description	link	size	overlap	expect	enrichmentRatio	pValue	FDR	overlapId	userId
PA444632	Intestinal Diseases	https://www.pharmgkb.org/disease/PA444632	139	6	0.5616829094366532	10.68218366483284	1.0708139290049878e-5	0.01953365046585942	7052;1015;56667;5284;7429;1365	P21980;P01833;O15551;P09327;Q12864;Q9H3R2
PA447242	epithelial cancers	https://www.pharmgkb.org/disease/PA447242	154	6	0.6222961730449252	9.641711229946523	1.9340247985999426e-5	0.01953365046585942	1365;7052;56667;5284;1829;7429	P21980;Q14126;P01833;O15551;P09327;Q9H3R2
