# Supplementary material for: Proteomics Analysis of Gastric Cancer Patients with Diabetes Mellitus
Source: J Clin Med. 2021 Jan 21;10(3):407. doi: 10.3390/jcm10030407 (PMC7866049; doi:10.3390/jcm10030407)
Supplement: Supplementary file 1 [file jcm-10-00407-s001.zip › sup/Supplementary_File_4/ORA_Webgestalt/ORA_down_Disease_GLAD4U/goslim_summary_wg_result1609843757_bp.txt]

GO:0065007	biological regulation	16
GO:0050896	response to stimulus	13
GO:0032501	multicellular organismal process	12
GO:0008152	metabolic process	11
GO:0007154	cell communication	10
GO:0032502	developmental process	9
GO:0051179	localization	8
GO:0016043	cellular component organization	7
GO:0008283	cell proliferation	2
GO:0000003	reproduction	2
GO:0051704	multi-organism process	2
GO:0040007	growth	1
