# Supplementary material for: Proteomics Analysis of Gastric Cancer Patients with Diabetes Mellitus
Source: J Clin Med. 2021 Jan 21;10(3):407. doi: 10.3390/jcm10030407 (PMC7866049; doi:10.3390/jcm10030407)
Supplement: Supplementary file 1 [file jcm-10-00407-s001.zip › sup/Supplementary_File_4/ORA_Webgestalt/ORA_down_Disease_GLAD4U/goslim_summary_wg_result1609843757_cc.txt]

GO:0016020	membrane	12
GO:0005615	extracellular space	9
GO:0005829	cytosol	9
GO:0031982	vesicle	8
GO:0012505	endomembrane system	7
GO:0005634	nucleus	6
GO:0032991	protein-containing complex	6
GO:0005783	endoplasmic reticulum	5
GO:0031974	membrane-enclosed lumen	4
GO:0042995	cell projection	3
GO:0005856	cytoskeleton	3
GO:0031012	extracellular matrix	2
GO:0005794	Golgi apparatus	2
GO:0005739	mitochondrion	1
GO:0005773	vacuole	1
GO:0042579	microbody	1
