# Supplementary material for: Proteomics Analysis of Gastric Cancer Patients with Diabetes Mellitus
Source: J Clin Med. 2021 Jan 21;10(3):407. doi: 10.3390/jcm10030407 (PMC7866049; doi:10.3390/jcm10030407)
Supplement: Supplementary file 1 [file jcm-10-00407-s001.zip › sup/Supplementary_File_4/ORA_Webgestalt/ORA_down_Disease_GLAD4U/goslim_summary_wg_result1609843757_mf.txt]

GO:0005515	protein binding	16
GO:0043167	ion binding	7
GO:0000166	nucleotide binding	3
GO:0060089	molecular transducer activity	3
GO:0003676	nucleic acid binding	3
GO:0016787	hydrolase activity	3
GO:0005215	transporter activity	3
GO:0008289	lipid binding	2
GO:0016740	transferase activity	1
GO:0003682	chromatin binding	1
GO:0016209	antioxidant activity	1
GO:0005198	structural molecule activity	1
GO:0030234	enzyme regulator activity	1
