# Supplementary material for: Proteomics Analysis of Gastric Cancer Patients with Diabetes Mellitus
Source: J Clin Med. 2021 Jan 21;10(3):407. doi: 10.3390/jcm10030407 (PMC7866049; doi:10.3390/jcm10030407)
Supplement: Supplementary file 1 [file jcm-10-00407-s001.zip › sup/Supplementary_File_4/ORA_Webgestalt/ORA_down_Disease_GLAD4U/interestingID_mappingTable_wg_result1609843757.txt]

userId	geneSymbol	geneName	entrezgene	gLink
P21980	TGM2	transglutaminase 2	7052	https://www.ncbi.nlm.nih.gov/gene/?term=7052
Q6RW13	AGTRAP	angiotensin II receptor associated protein	57085	https://www.ncbi.nlm.nih.gov/gene/?term=57085
P21695	GPD1	glycerol-3-phosphate dehydrogenase 1	2819	https://www.ncbi.nlm.nih.gov/gene/?term=2819
P20290	BTF3	basic transcription factor 3	689	https://www.ncbi.nlm.nih.gov/gene/?term=689
Q99685	MGLL	monoglyceride lipase	11343	https://www.ncbi.nlm.nih.gov/gene/?term=11343
Q15043	SLC39A14	solute carrier family 39 member 14	23516	https://www.ncbi.nlm.nih.gov/gene/?term=23516
Q14126	DSG2	desmoglein 2	1829	https://www.ncbi.nlm.nih.gov/gene/?term=1829
P01833	PIGR	polymeric immunoglobulin receptor	5284	https://www.ncbi.nlm.nih.gov/gene/?term=5284
P07148	FABP1	fatty acid binding protein 1	2168	https://www.ncbi.nlm.nih.gov/gene/?term=2168
O15551	CLDN3	claudin 3	1365	https://www.ncbi.nlm.nih.gov/gene/?term=1365
Q7Z406	MYH14	myosin heavy chain 14	79784	https://www.ncbi.nlm.nih.gov/gene/?term=79784
P02745	C1QA	complement C1q A chain	712	https://www.ncbi.nlm.nih.gov/gene/?term=712
P62633	CNBP	CCHC-type zinc finger nucleic acid binding protein	7555	https://www.ncbi.nlm.nih.gov/gene/?term=7555
P09327	VIL1	villin 1	7429	https://www.ncbi.nlm.nih.gov/gene/?term=7429
Q8WVV4	POF1B	POF1B, actin binding protein	79983	https://www.ncbi.nlm.nih.gov/gene/?term=79983
P37059	HSD17B2	hydroxysteroid 17-beta dehydrogenase 2	3294	https://www.ncbi.nlm.nih.gov/gene/?term=3294
Q12864	CDH17	cadherin 17	1015	https://www.ncbi.nlm.nih.gov/gene/?term=1015
Q9H3R2	MUC13	mucin 13, cell surface associated	56667	https://www.ncbi.nlm.nih.gov/gene/?term=56667
Q9BYJ9	YTHDF1	YTH N6-methyladenosine RNA binding protein 1	54915	https://www.ncbi.nlm.nih.gov/gene/?term=54915
