# Supplementary material for: Proteomics Analysis of Gastric Cancer Patients with Diabetes Mellitus
Source: J Clin Med. 2021 Jan 21;10(3):407. doi: 10.3390/jcm10030407 (PMC7866049; doi:10.3390/jcm10030407)
Supplement: Supplementary file 1 [file jcm-10-00407-s001.zip › sup/Supplementary_File_4/ORA_Webgestalt/ORA_down_Disease_GLAD4U/interestingID_unmappedList_wg_result1609843757.txt]

A0A2U3TZL5
A0A024R0K5
