# Supplementary material for: Proteomics Analysis of Gastric Cancer Patients with Diabetes Mellitus
Source: J Clin Med. 2021 Jan 21;10(3):407. doi: 10.3390/jcm10030407 (PMC7866049; doi:10.3390/jcm10030407)
Supplement: Supplementary file 1 [file jcm-10-00407-s001.zip › sup/Supplementary_File_4/ORA_Webgestalt/ORA_up_GO_CC/enrichment_results_wg_result1609844545.txt]

geneSet	description	link	size	overlap	expect	enrichmentRatio	pValue	FDR	overlapId	userId
GO:0005576	extracellular region	http://amigo.geneontology.org/amigo/term/GO:0005576	1654	11	3.9775551102204405	2.765517936316002	4.3434625578653296e-5	0.03639821623491146	218;1178;1674;4317;5225;6279;6286;8288;51237;134147;200504	P17661;P20142;P25815;Q05315;P30838;Q86XP6;P11678;Q8WU39;P05109;Q96DG6;P22894
