# Supplementary material for: Proteomics Analysis of Gastric Cancer Patients with Diabetes Mellitus
Source: J Clin Med. 2021 Jan 21;10(3):407. doi: 10.3390/jcm10030407 (PMC7866049; doi:10.3390/jcm10030407)
Supplement: Supplementary file 1 [file jcm-10-00407-s001.zip › sup/Supplementary_File_4/ORA_Webgestalt/ORA_up_GO_CC/goslim_summary_wg_result1609844545_bp.txt]

GO:0050896	response to stimulus	11
GO:0065007	biological regulation	8
GO:0008152	metabolic process	8
GO:0032501	multicellular organismal process	7
GO:0016043	cellular component organization	5
GO:0051704	multi-organism process	5
GO:0051179	localization	5
GO:0032502	developmental process	4
GO:0008283	cell proliferation	3
GO:0007154	cell communication	3
GO:0040007	growth	1
