# Supplementary material for: Proteomics Analysis of Gastric Cancer Patients with Diabetes Mellitus
Source: J Clin Med. 2021 Jan 21;10(3):407. doi: 10.3390/jcm10030407 (PMC7866049; doi:10.3390/jcm10030407)
Supplement: Supplementary file 1 [file jcm-10-00407-s001.zip › sup/Supplementary_File_4/ORA_Webgestalt/ORA_up_GO_CC/goslim_summary_wg_result1609844545_cc.txt]

GO:0005615	extracellular space	9
GO:0005829	cytosol	6
GO:0031982	vesicle	6
GO:0012505	endomembrane system	6
GO:0031974	membrane-enclosed lumen	6
GO:0005634	nucleus	4
GO:0016020	membrane	4
GO:0031012	extracellular matrix	3
GO:0005856	cytoskeleton	2
GO:0005783	endoplasmic reticulum	2
GO:0032991	protein-containing complex	2
GO:0042995	cell projection	1
GO:0005694	chromosome	1
