# Supplementary material for: Proteomics Analysis of Gastric Cancer Patients with Diabetes Mellitus
Source: J Clin Med. 2021 Jan 21;10(3):407. doi: 10.3390/jcm10030407 (PMC7866049; doi:10.3390/jcm10030407)
Supplement: Supplementary file 1 [file jcm-10-00407-s001.zip › sup/Supplementary_File_4/ORA_Webgestalt/ORA_up_GO_CC/goslim_summary_wg_result1609844545_mf.txt]

GO:0005515	protein binding	7
GO:0043167	ion binding	5
GO:0016787	hydrolase activity	4
GO:0005198	structural molecule activity	2
GO:0008289	lipid binding	2
GO:0030246	carbohydrate binding	1
GO:0016209	antioxidant activity	1
GO:0003676	nucleic acid binding	1
GO:0003682	chromatin binding	1
