# Supplementary material for: Proteomics Analysis of Gastric Cancer Patients with Diabetes Mellitus
Source: J Clin Med. 2021 Jan 21;10(3):407. doi: 10.3390/jcm10030407 (PMC7866049; doi:10.3390/jcm10030407)
Supplement: Supplementary file 1 [file jcm-10-00407-s001.zip › sup/Supplementary_File_4/ORA_Webgestalt/ORA_up_GO_CC/interestingID_mappingTable_wg_result1609844545.txt]

userId	geneSymbol	geneName	entrezgene	gLink
P17661	DES	desmin	1674	https://www.ncbi.nlm.nih.gov/gene/?term=1674
P20142	PGC	progastricsin	5225	https://www.ncbi.nlm.nih.gov/gene/?term=5225
P25815	S100P	S100 calcium binding protein P	6286	https://www.ncbi.nlm.nih.gov/gene/?term=6286
Q05315	CLC	Charcot-Leyden crystal galectin	1178	https://www.ncbi.nlm.nih.gov/gene/?term=1178
P30838	ALDH3A1	aldehyde dehydrogenase 3 family member A1	218	https://www.ncbi.nlm.nih.gov/gene/?term=218
Q86XP6	GKN2	gastrokine 2	200504	https://www.ncbi.nlm.nih.gov/gene/?term=200504
P11678	EPX	eosinophil peroxidase	8288	https://www.ncbi.nlm.nih.gov/gene/?term=8288
Q8WU39	MZB1	marginal zone B and B1 cell specific protein	51237	https://www.ncbi.nlm.nih.gov/gene/?term=51237
Q9UJ72	ANXA10	annexin A10	11199	https://www.ncbi.nlm.nih.gov/gene/?term=11199
P05109	S100A8	S100 calcium binding protein A8	6279	https://www.ncbi.nlm.nih.gov/gene/?term=6279
Q96DG6	CMBL	carboxymethylenebutenolidase homolog	134147	https://www.ncbi.nlm.nih.gov/gene/?term=134147
P17096	HMGA1	high mobility group AT-hook 1	3159	https://www.ncbi.nlm.nih.gov/gene/?term=3159
P22894	MMP8	matrix metallopeptidase 8	4317	https://www.ncbi.nlm.nih.gov/gene/?term=4317
