# Supplementary material for: Proteomics Analysis of Gastric Cancer Patients with Diabetes Mellitus
Source: J Clin Med. 2021 Jan 21;10(3):407. doi: 10.3390/jcm10030407 (PMC7866049; doi:10.3390/jcm10030407)
Supplement: Supplementary file 1 [file jcm-10-00407-s001.zip › sup/Supplementary_File_5.xlsx]

## Sheet: GO_BP
NADH dehydrogenase complex assembly
User ID	Score	Gene Symbol	Gene Name	Entrez Gene ID
O15239	3.2792	NDUFA1	NADH:ubiquinone oxidoreductase subunit A1	4694
P03897	3.0085	ND3	NADH dehydrogenase, subunit 3 (complex I)	4537
O75380	2.8013	NDUFS6	NADH:ubiquinone oxidoreductase subunit S6	4726
O14561	2.7849	NDUFAB1	NADH:ubiquinone oxidoreductase subunit AB1	4706
Q9BU61	2.5147	NDUFAF3	NADH:ubiquinone oxidoreductase complex assembly factor 3	25915
P03905	2.1801	ND4	NADH dehydrogenase, subunit 4 (complex I)	4538
O43676	2.105	NDUFB3	NADH:ubiquinone oxidoreductase subunit B3	4709
P51970	2.0541	NDUFA8	NADH:ubiquinone oxidoreductase subunit A8	4702
P03891	1.9507	ND2	MTND2	4536
O95169	1.7	NDUFB8	NADH:ubiquinone oxidoreductase subunit B8	4714
Q9NX14	1.6827	NDUFB11	NADH:ubiquinone oxidoreductase subunit B11	54539
P28331	1.6493	NDUFS1	NADH:ubiquinone oxidoreductase core subunit S1	4719
Q9NPL8	1.6368	TIMMDC1	translocase of inner mitochondrial membrane domain containing 1	51300
O95168	1.5684	NDUFB4	NADH:ubiquinone oxidoreductase subunit B4	4710
O95298	1.3964	NDUFC2	NADH:ubiquinone oxidoreductase subunit C2	4718
O95299	1.2903	NDUFA10	NADH:ubiquinone oxidoreductase subunit A10	4705
O43677	1.2827	NDUFC1	NADH:ubiquinone oxidoreductase subunit C1	4717
O43181	1.2414	NDUFS4	NADH:ubiquinone oxidoreductase subunit S4	4724
Q9Y6M9	1.2329	NDUFB9	NADH:ubiquinone oxidoreductase subunit B9	4715
O75489	1.2027	NDUFS3	NADH:ubiquinone oxidoreductase core subunit S3	4722
O43920	1.1536	NDUFS5	NADH:ubiquinone oxidoreductase subunit S5	4725
P03915	1.094	ND5	NADH dehydrogenase, subunit 5 (complex I)	4540
O00217	1.0772	NDUFS8	NADH:ubiquinone oxidoreductase core subunit S8	4728
mitochondrial respiratory chain complex assembly
User ID	Score	Gene Symbol	Gene Name	Entrez Gene ID
O15239	3.2792	NDUFA1	NADH:ubiquinone oxidoreductase subunit A1	4694
P03897	3.0085	ND3	NADH dehydrogenase, subunit 3 (complex I)	4537
O75380	2.8013	NDUFS6	NADH:ubiquinone oxidoreductase subunit S6	4726
O14561	2.7849	NDUFAB1	NADH:ubiquinone oxidoreductase subunit AB1	4706
Q9BU61	2.5147	NDUFAF3	NADH:ubiquinone oxidoreductase complex assembly factor 3	25915
P03905	2.1801	ND4	NADH dehydrogenase, subunit 4 (complex I)	4538
O43676	2.105	NDUFB3	NADH:ubiquinone oxidoreductase subunit B3	4709
P51970	2.0541	NDUFA8	NADH:ubiquinone oxidoreductase subunit A8	4702
P03891	1.9507	ND2	MTND2	4536
O95169	1.7	NDUFB8	NADH:ubiquinone oxidoreductase subunit B8	4714
Q9NX14	1.6827	NDUFB11	NADH:ubiquinone oxidoreductase subunit B11	54539
P28331	1.6493	NDUFS1	NADH:ubiquinone oxidoreductase core subunit S1	4719
Q9NPL8	1.6368	TIMMDC1	translocase of inner mitochondrial membrane domain containing 1	51300
O95168	1.5684	NDUFB4	NADH:ubiquinone oxidoreductase subunit B4	4710
Q5RI15	1.4005	COX20	cytochrome c oxidase assembly factor COX20	116228
O95298	1.3964	NDUFC2	NADH:ubiquinone oxidoreductase subunit C2	4718
O95299	1.2903	NDUFA10	NADH:ubiquinone oxidoreductase subunit A10	4705
O43677	1.2827	NDUFC1	NADH:ubiquinone oxidoreductase subunit C1	4717
O43181	1.2414	NDUFS4	NADH:ubiquinone oxidoreductase subunit S4	4724
Q9UDW1	1.2337	UQCR10	ubiquinol-cytochrome c reductase, complex III subunit X	29796
Q9Y6M9	1.2329	NDUFB9	NADH:ubiquinone oxidoreductase subunit B9	4715
O75489	1.2027	NDUFS3	NADH:ubiquinone oxidoreductase core subunit S3	4722
Q8N5G0	1.1691	SMIM20	small integral membrane protein 20	389203
O43920	1.1536	NDUFS5	NADH:ubiquinone oxidoreductase subunit S5	4725
P03915	1.094	ND5	NADH dehydrogenase, subunit 5 (complex I)	4540
O00217	1.0772	NDUFS8	NADH:ubiquinone oxidoreductase core subunit S8	4728

## Sheet: GO_CC
Respiratory Chain
User ID	Score	Gene Symbol	Gene Name	Entrez Gene ID
O15239	3.2792	NDUFA1	NADH:ubiquinone oxidoreductase subunit A1	4694
P03897	3.0085	ND3	NADH dehydrogenase, subunit 3 (complex I)	4537
O75380	2.8013	NDUFS6	NADH:ubiquinone oxidoreductase subunit S6	4726
O14561	2.7849	NDUFAB1	NADH:ubiquinone oxidoreductase subunit AB1	4706
O14949	2.7739	UQCRQ	ubiquinol-cytochrome c reductase complex III subunit VII	27089
P03905	2.1801	ND4	NADH dehydrogenase, subunit 4 (complex I)	4538
O43676	2.105	NDUFB3	NADH:ubiquinone oxidoreductase subunit B3	4709
O14521	2.0942	SDHD	succinate dehydrogenase complex subunit D	6392
P51970	2.0541	NDUFA8	NADH:ubiquinone oxidoreductase subunit A8	4702
P03891	1.9507	ND2	MTND2	4536
P15954	1.8322	COX7C	cytochrome c oxidase subunit 7C	1350
P00414	1.7532	COX3	cytochrome c oxidase III	4514
O95169	1.7	NDUFB8	NADH:ubiquinone oxidoreductase subunit B8	4714
P00395	1.6852	COX1	cytochrome c oxidase subunit I	4512
Q9NX14	1.6827	NDUFB11	NADH:ubiquinone oxidoreductase subunit B11	54539
P13073	1.6525	COX4I1	cytochrome c oxidase subunit 4I1	1327
P28331	1.6493	NDUFS1	NADH:ubiquinone oxidoreductase core subunit S1	4719
P08574	1.6467	CYC1	cytochrome c1	1537
O95168	1.5684	NDUFB4	NADH:ubiquinone oxidoreductase subunit B4	4710
P20674	1.4645	COX5A	cytochrome c oxidase subunit 5A	9377
P21912	1.4089	SDHB	succinate dehydrogenase complex iron sulfur subunit B	6390
O95298	1.3964	NDUFC2	NADH:ubiquinone oxidoreductase subunit C2	4718
P47985	1.3945	UQCRFS1	ubiquinol-cytochrome c reductase, Rieske iron-sulfur polypeptide 1	7386
P00156	1.3872	CYTB	cytochrome b	4519
O00483	1.3416	NDUFA4	NDUFA4, mitochondrial complex associated	4697
O95299	1.2903	NDUFA10	NADH:ubiquinone oxidoreductase subunit A10	4705
O43677	1.2827	NDUFC1	NADH:ubiquinone oxidoreductase subunit C1	4717
O14548	1.2825	COX7A2L	cytochrome c oxidase subunit 7A2 like	9167
O43181	1.2414	NDUFS4	NADH:ubiquinone oxidoreductase subunit S4	4724
Q9UDW1	1.2337	UQCR10	ubiquinol-cytochrome c reductase, complex III subunit X	29796
Q9Y6M9	1.2329	NDUFB9	NADH:ubiquinone oxidoreductase subunit B9	4715
P31930	1.2282	UQCRC1	ubiquinol-cytochrome c reductase core protein 1	7384
P00403	1.2238	COX2	cytochrome c oxidase subunit II	4513
O75489	1.2027	NDUFS3	NADH:ubiquinone oxidoreductase core subunit S3	4722
P10606	1.1648	COX5B	cytochrome c oxidase subunit 5B	1329
Q99497	1.1618	PARK7	Parkinsonism associated deglycase	11315
O43920	1.1536	NDUFS5	NADH:ubiquinone oxidoreductase subunit S5	4725
P22695	1.1523	UQCRC2	ubiquinol-cytochrome c reductase core protein 2	7385
P03915	1.094	ND5	NADH dehydrogenase, subunit 5 (complex I)	4540
O00217	1.0772	NDUFS8	NADH:ubiquinone oxidoreductase core subunit S8	4728
NADH dehydrogenase complex
User ID	Score	Gene Symbol	Gene Name	Entrez Gene ID
O15239	3.2792	NDUFA1	NADH:ubiquinone oxidoreductase subunit A1	4694
P03897	3.0085	ND3	NADH dehydrogenase, subunit 3 (complex I)	4537
O75380	2.8013	NDUFS6	NADH:ubiquinone oxidoreductase subunit S6	4726
O14561	2.7849	NDUFAB1	NADH:ubiquinone oxidoreductase subunit AB1	4706
P03905	2.1801	ND4	NADH dehydrogenase, subunit 4 (complex I)	4538
O43676	2.105	NDUFB3	NADH:ubiquinone oxidoreductase subunit B3	4709
P51970	2.0541	NDUFA8	NADH:ubiquinone oxidoreductase subunit A8	4702
P03891	1.9507	ND2	MTND2	4536
O95169	1.7	NDUFB8	NADH:ubiquinone oxidoreductase subunit B8	4714
Q9NX14	1.6827	NDUFB11	NADH:ubiquinone oxidoreductase subunit B11	54539
P28331	1.6493	NDUFS1	NADH:ubiquinone oxidoreductase core subunit S1	4719
O95168	1.5684	NDUFB4	NADH:ubiquinone oxidoreductase subunit B4	4710
O95298	1.3964	NDUFC2	NADH:ubiquinone oxidoreductase subunit C2	4718
O00483	1.3416	NDUFA4	NDUFA4, mitochondrial complex associated	4697
O95299	1.2903	NDUFA10	NADH:ubiquinone oxidoreductase subunit A10	4705
O43677	1.2827	NDUFC1	NADH:ubiquinone oxidoreductase subunit C1	4717
O43181	1.2414	NDUFS4	NADH:ubiquinone oxidoreductase subunit S4	4724
Q9Y6M9	1.2329	NDUFB9	NADH:ubiquinone oxidoreductase subunit B9	4715
O75489	1.2027	NDUFS3	NADH:ubiquinone oxidoreductase core subunit S3	4722
Q99497	1.1618	PARK7	Parkinsonism associated deglycase	11315
O43920	1.1536	NDUFS5	NADH:ubiquinone oxidoreductase subunit S5	4725
P03915	1.094	ND5	NADH dehydrogenase, subunit 5 (complex I)	4540
O00217	1.0772	NDUFS8	NADH:ubiquinone oxidoreductase core subunit S8	4728
cytochrome complex
User ID	Score	Gene Symbol	Gene Name	Entrez Gene ID
O14949	2.7739	UQCRQ	ubiquinol-cytochrome c reductase complex III subunit VII	27089
P15954	1.8322	COX7C	cytochrome c oxidase subunit 7C	1350
P00414	1.7532	COX3	cytochrome c oxidase III	4514
P00395	1.6852	COX1	cytochrome c oxidase subunit I	4512
P13073	1.6525	COX4I1	cytochrome c oxidase subunit 4I1	1327
P08574	1.6467	CYC1	cytochrome c1	1537
P20674	1.4645	COX5A	cytochrome c oxidase subunit 5A	9377
P47985	1.3945	UQCRFS1	ubiquinol-cytochrome c reductase, Rieske iron-sulfur polypeptide 1	7386
P00156	1.3872	CYTB	cytochrome b	4519
O00483	1.3416	NDUFA4	NDUFA4, mitochondrial complex associated	4697
Q9UDW1	1.2337	UQCR10	ubiquinol-cytochrome c reductase, complex III subunit X	29796
P31930	1.2282	UQCRC1	ubiquinol-cytochrome c reductase core protein 1	7384
P00403	1.2238	COX2	cytochrome c oxidase subunit II	4513
P10606	1.1648	COX5B	cytochrome c oxidase subunit 5B	1329
P22695	1.1523	UQCRC2	ubiquinol-cytochrome c reductase core protein 2	7385
oxidoreductase complex
User ID	Score	Gene Symbol	Gene Name	Entrez Gene ID
O14949	2.7739	UQCRQ	ubiquinol-cytochrome c reductase complex III subunit VII	27089
P15954	1.8322	COX7C	cytochrome c oxidase subunit 7C	1350
P00414	1.7532	COX3	cytochrome c oxidase III	4514
P00395	1.6852	COX1	cytochrome c oxidase subunit I	4512
P13073	1.6525	COX4I1	cytochrome c oxidase subunit 4I1	1327
P08574	1.6467	CYC1	cytochrome c1	1537
P20674	1.4645	COX5A	cytochrome c oxidase subunit 5A	9377
P47985	1.3945	UQCRFS1	ubiquinol-cytochrome c reductase, Rieske iron-sulfur polypeptide 1	7386
P00156	1.3872	CYTB	cytochrome b	4519
O00483	1.3416	NDUFA4	NDUFA4, mitochondrial complex associated	4697
Q9UDW1	1.2337	UQCR10	ubiquinol-cytochrome c reductase, complex III subunit X	29796
P31930	1.2282	UQCRC1	ubiquinol-cytochrome c reductase core protein 1	7384
P00403	1.2238	COX2	cytochrome c oxidase subunit II	4513
P10606	1.1648	COX5B	cytochrome c oxidase subunit 5B	1329
P22695	1.1523	UQCRC2	ubiquinol-cytochrome c reductase core protein 2	7385
mitochondrial membrane part
User ID	Score	Gene Symbol	Gene Name	Entrez Gene ID
Q8IWA4	3.6939	MFN1	mitofusin 1	55669
Q13505	3.3513	MTX1	metaxin 1	4580
O15239	3.2792	NDUFA1	NADH:ubiquinone oxidoreductase subunit A1	4694
P03897	3.0085	ND3	NADH dehydrogenase, subunit 3 (complex I)	4537
O75380	2.8013	NDUFS6	NADH:ubiquinone oxidoreductase subunit S6	4726
O14561	2.7849	NDUFAB1	NADH:ubiquinone oxidoreductase subunit AB1	4706
O14949	2.7739	UQCRQ	ubiquinol-cytochrome c reductase complex III subunit VII	27089
Q9NRK6	2.3789	ABCB10	ATP binding cassette subfamily B member 10	23456
Q9BWH2	2.2223	FUNDC2	FUN14 domain containing 2	65991
Q96AQ8	2.2198	MCUR1	mitochondrial calcium uniporter regulator 1	63933
P03905	2.1801	ND4	NADH dehydrogenase, subunit 4 (complex I)	4538
O43676	2.105	NDUFB3	NADH:ubiquinone oxidoreductase subunit B3	4709
O14521	2.0942	SDHD	succinate dehydrogenase complex subunit D	6392
P51970	2.0541	NDUFA8	NADH:ubiquinone oxidoreductase subunit A8	4702
Q16134	1.9984	ETFDH	electron transfer flavoprotein dehydrogenase	2110
P03891	1.9507	ND2	MTND2	4536
P15954	1.8322	COX7C	cytochrome c oxidase subunit 7C	1350
P00414	1.7532	COX3	cytochrome c oxidase III	4514
Q9H9P8	1.7047	L2HGDH	L-2-hydroxyglutarate dehydrogenase	79944
O95169	1.7	NDUFB8	NADH:ubiquinone oxidoreductase subunit B8	4714
P00395	1.6852	COX1	cytochrome c oxidase subunit I	4512
Q9NX14	1.6827	NDUFB11	NADH:ubiquinone oxidoreductase subunit B11	54539
P13073	1.6525	COX4I1	cytochrome c oxidase subunit 4I1	1327
P28331	1.6493	NDUFS1	NADH:ubiquinone oxidoreductase core subunit S1	4719
P08574	1.6467	CYC1	cytochrome c1	1537
P57105	1.6348	SYNJ2BP	synaptojanin 2 binding protein	55333
O95168	1.5684	NDUFB4	NADH:ubiquinone oxidoreductase subunit B4	4710
P24539	1.484	ATP5PB	ATP synthase peripheral stalk-membrane subunit b	515
P20674	1.4645	COX5A	cytochrome c oxidase subunit 5A	9377
P56385	1.4604	ATP5ME	ATP synthase membrane subunit e	521
P18859	1.4354	ATP5PF	ATP synthase peripheral stalk subunit F6	522
P21912	1.4089	SDHB	succinate dehydrogenase complex iron sulfur subunit B	6390
O95298	1.3964	NDUFC2	NADH:ubiquinone oxidoreductase subunit C2	4718
P47985	1.3945	UQCRFS1	ubiquinol-cytochrome c reductase, Rieske iron-sulfur polypeptide 1	7386
P00156	1.3872	CYTB	cytochrome b	4519
Q8IXI2	1.3831	RHOT1	ras homolog family member T1	55288
Q9BUR5	1.3681	APOO	apolipoprotein O	79135
O00483	1.3416	NDUFA4	NDUFA4, mitochondrial complex associated	4697
Q8IXI1	1.3119	RHOT2	ras homolog family member T2	89941
O95299	1.2903	NDUFA10	NADH:ubiquinone oxidoreductase subunit A10	4705
O43677	1.2827	NDUFC1	NADH:ubiquinone oxidoreductase subunit C1	4717
O14548	1.2825	COX7A2L	cytochrome c oxidase subunit 7A2 like	9167
P06576	1.2616	ATP5F1B	ATP synthase F1 subunit beta	506
O43181	1.2414	NDUFS4	NADH:ubiquinone oxidoreductase subunit S4	4724
Q9UDW1	1.2337	UQCR10	ubiquinol-cytochrome c reductase, complex III subunit X	29796
Q9Y6M9	1.2329	NDUFB9	NADH:ubiquinone oxidoreductase subunit B9	4715
P31930	1.2282	UQCRC1	ubiquinol-cytochrome c reductase core protein 1	7384
P00403	1.2238	COX2	cytochrome c oxidase subunit II	4513
O75489	1.2027	NDUFS3	NADH:ubiquinone oxidoreductase core subunit S3	4722
P30405	1.1974	PPIF	peptidylprolyl isomerase F	10105
P25705	1.1925	ATP5F1A	ATP synthase F1 subunit alpha	498
Q96IX5	1.1824	ATP5MD	ATP synthase membrane subunit DAPIT	84833
P10606	1.1648	COX5B	cytochrome c oxidase subunit 5B	1329
Q99497	1.1618	PARK7	Parkinsonism associated deglycase	11315
O43920	1.1536	NDUFS5	NADH:ubiquinone oxidoreductase subunit S5	4725
P22695	1.1523	UQCRC2	ubiquinol-cytochrome c reductase core protein 2	7385
P03915	1.094	ND5	NADH dehydrogenase, subunit 5 (complex I)	4540
P00846	1.0836	ATP6	ATP synthase F0 subunit 6	4508
O00217	1.0772	NDUFS8	NADH:ubiquinone oxidoreductase core subunit S8	4728
Q8NI60	1.0439	COQ8A	coenzyme Q8A	56997
P30049	1.0033	ATP5F1D	ATP synthase F1 subunit delta	513
P36542	0.9397	ATP5F1C	ATP synthase F1 subunit gamma	509
P14927	0.9172	UQCRB	ubiquinol-cytochrome c reductase binding protein	7381
O43678	0.881	NDUFA2	NADH:ubiquinone oxidoreductase subunit A2	4695
P48047	0.8761	ATP5PO	ATP synthase peripheral stalk subunit OSCP	539
O43674	0.869	NDUFB5	NADH:ubiquinone oxidoreductase subunit B5	4711
Q02338	0.8399	BDH1	3-hydroxybutyrate dehydrogenase 1	622
P17152	0.8319	TMEM11	transmembrane protein 11	8834
O75947	0.808	ATP5PD	ATP synthase peripheral stalk subunit d	10476
Q16611	0.8059	BAK1	BCL2 antagonist/killer 1	578
O75431	0.8037	MTX2	metaxin 2	10651
Q9NVH1	0.7828	DNAJC11	DnaJ heat shock protein family (Hsp40) member C11	55735
O75439	0.77	PMPCB	peptidase, mitochondrial processing beta subunit	9512
Q9NZ45	0.7269	CISD1	CDGSH iron sulfur domain 1	55847
Q13423	0.7243	NNT	nicotinamide nucleotide transhydrogenase	23530
O95167	0.7165	NDUFA3	NADH:ubiquinone oxidoreductase subunit A3	4696
O15056	0.7096	SYNJ2	synaptojanin 2	8871
O95182	0.708	NDUFA7	NADH:ubiquinone oxidoreductase subunit A7	4701
ATPase complex
User ID	Score	Gene Symbol	Gene Name	Entrez Gene ID
P51532	-5.0517	SMARCA4	SWI/SNF related, matrix associated, actin dependent regulator of chromatin, subfamily a, member 4	6597
P25490	-3.1026	YY1	YY1 transcription factor	7528
Q8TAQ2	-2.5782	SMARCC2	SWI/SNF related, matrix associated, actin dependent regulator of chromatin subfamily c member 2	6601
Q13547	-2.3742	HDAC1	histone deacetylase 1	3065
O96019	-2.1088	ACTL6A	actin like 6A	86
Q92922	-2.0677	SMARCC1	SWI/SNF related, matrix associated, actin dependent regulator of chromatin subfamily c member 1	6599
Q9NRG0	-2.0478	CHRAC1	chromatin accessibility complex subunit 1	54108
Q9H0E9	-1.9211	BRD8	bromodomain containing 8	10902
P05023	-1.7005	ATP1A1	ATPase Na+/K+ transporting subunit alpha 1	476
P05026	-1.5004	ATP1B1	ATPase Na+/K+ transporting subunit beta 1	481
Q8WXI9	-1.4318	GATAD2B	GATA zinc finger domain containing 2B	57459
Q86YP4	-1.4077	GATAD2A	GATA zinc finger domain containing 2A	54815
P54709	-1.3847	ATP1B3	ATPase Na+/K+ transporting subunit beta 3	483
Q96L91	-1.2712	EP400	E1A binding protein p400	57634
Q9Y5K5	-1.2501	UCHL5	ubiquitin C-terminal hydrolase L5	51377
O60264	-1.1351	SMARCA5	SWI/SNF related, matrix associated, actin dependent regulator of chromatin, subfamily a, member 5	8467
Q09028	-1.0613	RBBP4	RB binding protein 4, chromatin remodeling factor	5928
Q9Y265	-1.004	RUVBL1	RuvB like AAA ATPase 1	8607
Q9Y230	-0.9725	RUVBL2	RuvB like AAA ATPase 2	10856
O94776	-0.9318	MTA2	metastasis associated 1 family member 2	9219
Q8NEU8	-0.8775	APPL2	adaptor protein, phosphotyrosine interacting with PH domain and leucine zipper 2	55198
P22415	-0.8025	USF1	upstream transcription factor 1	7391
DNA repair complex
User ID	Score	Gene Symbol	Gene Name	Entrez Gene ID
Q13426	-4.6342	XRCC4	X-ray repair cross complementing 4	7518
O60341	-3.9373	KDM1A	lysine demethylase 1A	23028
Q9H9Q4	-3.2226	NHEJ1	non-homologous end joining factor 1	79840
P78527	-2.8939	PRKDC	protein kinase, DNA-activated, catalytic subunit	5591
Q9UKL0	-2.0685	RCOR1	REST corepressor 1	23186
P18887	-1.5717	XRCC1	X-ray repair cross complementing 1	7515
cell-cell junction
User ID	Score	Gene Symbol	Gene Name	Entrez Gene ID
Q00587	-5.5301	CDC42EP1	CDC42 effector protein 1	11135
Q99569	-5.2062	PKP4	plakophilin 4	8502
Q8WVV4	-4.4259	POF1B	POF1B, actin binding protein	79983
Q9BX67	-4.3979	JAM3	junctional adhesion molecule 3	83700
Q5EBL8	-4.1926	PDZD11	PDZ domain containing 11	51248
P14923	-2.956	JUP	junction plakoglobin	3728
Q02487	-2.8681	DSC2	desmocollin 2	1824
Q6PI78	-2.8555	TMEM65	transmembrane protein 65	157378
Q99959	-2.831	PKP2	plakophilin 2	5318
P16422	-2.7572	EPCAM	epithelial cell adhesion molecule	4072
Q12864	-2.6928	CDH17	cadherin 17	1015
P25391	-2.6763	LAMA1	laminin subunit alpha 1	284217
Q9Y446	-2.524	PKP3	plakophilin 3	11187
Q9NUP9	-2.3854	LIN7C	lin-7 homolog C, crumbs cell polarity complex component	55327
O96013	-2.3738	PAK4	p21 (RAC1) activated kinase 4	10298
O15551	-2.2493	CLDN3	claudin 3	1365
Q9P1Y5	-2.2331	CAMSAP3	calmodulin regulated spectrin associated protein family member 3	57662
Q9H3Q1	-2.223	CDC42EP4	CDC42 effector protein 4	23580
P05556	-2.217	ITGB1	integrin subunit beta 1	3688
O95049	-2.216	TJP3	tight junction protein 3	27134
P78310	-2.1227	CXADR	CXADR, Ig-like cell adhesion molecule	1525
Q13153	-2.0894	PAK1	p21 (RAC1) activated kinase 1	5058
P15924	-2.0423	DSP	desmoplakin	1832
P27487	-2.0413	DPP4	dipeptidyl peptidase 4	1803
Q8IY33	-2.0183	MICALL2	MICAL like 2	79778
Q86X29	-2.0009	LSR	lipolysis stimulated lipoprotein receptor	51599
O00151	-1.9605	PDLIM1	PDZ and LIM domain 1	9124
P26196	-1.8327	DDX6	DEAD-box helicase 6	1656
Q96HC4	-1.8294	PDLIM5	PDZ and LIM domain 5	10611
P19174	-1.8123	PLCG1	phospholipase C gamma 1	5335
P19801	-1.7804	AOC1	amine oxidase, copper containing 1	26
P07948	-1.7795	LYN	LYN proto-oncogene, Src family tyrosine kinase	4067
P13688	-1.7674	CEACAM1	carcinoembryonic antigen related cell adhesion molecule 1	634
Q15262	-1.7484	PTPRK	protein tyrosine phosphatase, receptor type K	5796
P23229	-1.7174	ITGA6	integrin subunit alpha 6	3655
P05023	-1.7005	ATP1A1	ATPase Na+/K+ transporting subunit alpha 1	476
P41743	-1.5459	PRKCI	protein kinase C iota	5584
P05783	-1.5136	KRT18	keratin 18	3875
P05026	-1.5004	ATP1B1	ATPase Na+/K+ transporting subunit beta 1	481
P35611	-1.4887	ADD1	adducin 1	118
P32926	-1.4875	DSG3	desmoglein 3	1830
P31749	-1.4471	AKT1	AKT serine/threonine kinase 1	207
Q92597	-1.4056	NDRG1	N-myc downstream regulated 1	10397
Q9UEY8	-1.302	ADD3	adducin 3	120
Q9UI47	-1.2859	CTNNA3	catenin alpha 3	29119
Q12965	-1.2807	MYO1E	myosin IE	4643
P42768	-1.2561	WAS	Wiskott-Aldrich syndrome	7454
Q14126	-1.2129	DSG2	desmoglein 2	1829
O43739	-1.1873	CYTH3	cytohesin 3	9265
O43707	-1.1868	ACTN4	actinin alpha 4	81
P07355	-1.1676	ANXA2	annexin A2	302
P11166	-1.153	SLC2A1	solute carrier family 2 member 1	6513
P31949	-1.1052	S100A11	S100 calcium binding protein A11	6282
Q0VF96	-1.1006	CGNL1	cingulin like 1	84952
P09758	-1.0992	TACSTD2	tumor associated calcium signal transducer 2	4070
P23528	-1.0727	CFL1	cofilin 1	1072
Q9Y5S2	-1.0619	CDC42BPB	CDC42 binding protein kinase beta	9578
Q96B97	-1.039	SH3KBP1	SH3 domain containing kinase binding protein 1	30011

## Sheet: GO_MF
tetrapyrrole binding
User ID	Score	Gene Symbol	Gene Name	Entrez Gene ID
P0DN79	4.7496	CBSL	cystathionine-beta-synthase like	102724560
Q02318	3.8507	CYP27A1	cytochrome P450 family 27 subfamily A member 1	1593
Q9NPG2	3.2598	NGB	neuroglobin	58157
P30519	2.9383	HMOX2	heme oxygenase 2	3163
P02760	2.8802	AMBP	alpha-1-microglobulin/bikunin precursor	259
P11678	2.3864	EPX	eosinophil peroxidase	8288
Q6UW02	2.1599	CYP20A1	cytochrome P450 family 20 subfamily A member 1	57404
O14521	2.0942	SDHD	succinate dehydrogenase complex subunit D	6392
P51687	1.9984	SUOX	sulfite oxidase	6821
P27352	1.9509	CBLIF	cobalamin binding intrinsic factor	2694
P14902	1.7707	IDO1	indoleamine 2,3-dioxygenase 1	3620
Q16678	1.7112	CYP1B1	cytochrome P450 family 1 subfamily B member 1	1545
P23219	1.6983	PTGS1	prostaglandin-endoperoxide synthase 1	5742
P00395	1.6852	COX1	cytochrome c oxidase subunit I	4512
P08574	1.6467	CYC1	cytochrome c1	1537
P04839	1.5373	CYBB	cytochrome b-245 beta chain	1536
isoprenoid binding
User ID	Score	Gene Symbol	Gene Name	Entrez Gene ID
P82980	4.7911	RBP5	retinol binding protein 5	83758
O75795	4.2451	UGT2B17	UDP glucuronosyltransferase family 2 member B17	7367
P50120	3.5154	RBP2	retinol binding protein 2	5948
P05154	2.4949	SERPINA5	serpin family A member 5	5104
P08319	2.2723	ADH4	alcohol dehydrogenase 4 (class II), pi polypeptide	127
oxidoreductase activity, acting on NAD(P)H
User ID	Score	Gene Symbol	Gene Name	Entrez Gene ID
O15239	3.2792	NDUFA1	NADH:ubiquinone oxidoreductase subunit A1	4694
P03897	3.0085	ND3	NADH dehydrogenase, subunit 3 (complex I)	4537
O75380	2.8013	NDUFS6	NADH:ubiquinone oxidoreductase subunit S6	4726
O14561	2.7849	NDUFAB1	NADH:ubiquinone oxidoreductase subunit AB1	4706
P08319	2.2723	ADH4	alcohol dehydrogenase 4 (class II), pi polypeptide	127
P03905	2.1801	ND4	NADH dehydrogenase, subunit 4 (complex I)	4538
O43676	2.105	NDUFB3	NADH:ubiquinone oxidoreductase subunit B3	4709
Q7Z4W1	2.0828	DCXR	dicarbonyl and L-xylulose reductase	51181
P51970	2.0541	NDUFA8	NADH:ubiquinone oxidoreductase subunit A8	4702
O95831	2.0351	AIFM1	apoptosis inducing factor mitochondria associated 1	9131
P03891	1.9507	ND2	MTND2	4536
O95169	1.7	NDUFB8	NADH:ubiquinone oxidoreductase subunit B8	4714
P28331	1.6493	NDUFS1	NADH:ubiquinone oxidoreductase core subunit S1	4719
Q12882	1.6227	DPYD	dihydropyrimidine dehydrogenase	1806
O95168	1.5684	NDUFB4	NADH:ubiquinone oxidoreductase subunit B4	4710
P04839	1.5373	CYBB	cytochrome b-245 beta chain	1536
P30048	1.5292	PRDX3	peroxiredoxin 3	10935
O95298	1.3964	NDUFC2	NADH:ubiquinone oxidoreductase subunit C2	4718
P36959	1.3779	GMPR	guanosine monophosphate reductase	2766
P52895	1.3775	AKR1C2	aldo-keto reductase family 1 member C2	1646
Q9UHQ9	1.3466	CYB5R1	cytochrome b5 reductase 1	51706
Q9BTZ2	1.3457	DHRS4	dehydrogenase/reductase 4	10901
O00483	1.3416	NDUFA4	NDUFA4, mitochondrial complex associated	4697
Q6DKJ4	1.339	NXN	nucleoredoxin	64359
O95299	1.2903	NDUFA10	NADH:ubiquinone oxidoreductase subunit A10	4705
O43677	1.2827	NDUFC1	NADH:ubiquinone oxidoreductase subunit C1	4717
O43181	1.2414	NDUFS4	NADH:ubiquinone oxidoreductase subunit S4	4724
Q9Y6M9	1.2329	NDUFB9	NADH:ubiquinone oxidoreductase subunit B9	4715
O75489	1.2027	NDUFS3	NADH:ubiquinone oxidoreductase core subunit S3	4722
P13498	1.1721	CYBA	cytochrome b-245 alpha chain	1535
O43920	1.1536	NDUFS5	NADH:ubiquinone oxidoreductase subunit S5	4725
Q08257	1.152	CRYZ	crystallin zeta	1429
P03915	1.094	ND5	NADH dehydrogenase, subunit 5 (complex I)	4540
O00217	1.0772	NDUFS8	NADH:ubiquinone oxidoreductase core subunit S8	4728
oxidoreductase activity, acting on the aldehyde or oxo group of donors
User ID	Score	Gene Symbol	Gene Name	Entrez Gene ID
Q96HY7	3.8616	DHTKD1	dehydrogenase E1 and transketolase domain containing 1	55526
P08319	2.2723	ADH4	alcohol dehydrogenase 4 (class II), pi polypeptide	127
Q02218	1.4668	OGDH	oxoglutarate dehydrogenase	4967
P49189	1.4568	ALDH9A1	aldehyde dehydrogenase 9 family member A1	223
P51648	1.429	ALDH3A2	aldehyde dehydrogenase 3 family member A2	224
O60218	1.2786	AKR1B10	aldo-keto reductase family 1 member B10	57016
P10515	1.2659	DLAT	dihydrolipoamide S-acetyltransferase	1737
P49419	1.2511	ALDH7A1	aldehyde dehydrogenase 7 family member A1	501
P15121	1.1628	AKR1B1	aldo-keto reductase family 1 member B	231
P08559	1.08	PDHA1	pyruvate dehydrogenase E1 alpha 1 subunit	5160
P11766	1.066	ADH5	alcohol dehydrogenase 5 (class III), chi polypeptide	128
P30838	1.0417	ALDH3A1	aldehyde dehydrogenase 3 family member A1	218
Q02252	1.0159	ALDH6A1	aldehyde dehydrogenase 6 family member A1	4329
P05091	0.9757	ALDH2	aldehyde dehydrogenase 2 family member	217
Q06278	0.9596	AOX1	aldehyde oxidase 1	316
P51649	0.9521	ALDH5A1	aldehyde dehydrogenase 5 family member A1	7915
Q9H2A2	0.9399	ALDH8A1	aldehyde dehydrogenase 8 family member A1	64577
P30038	0.8679	ALDH4A1	aldehyde dehydrogenase 4 family member A1	8659
O00330	0.8612	PDHX	pyruvate dehydrogenase complex component X	8050
P11177	0.8321	PDHB	pyruvate dehydrogenase E1 beta subunit	5162
P40394	0.7425	ADH7	alcohol dehydrogenase 7 (class IV), mu or sigma polypeptide	131
O75891	0.6728	ALDH1L1	aldehyde dehydrogenase 1 family member L1	10840
P00352	0.6727	ALDH1A1	aldehyde dehydrogenase 1 family member A1	216
P43353	0.6559	ALDH3B1	aldehyde dehydrogenase 3 family member B1	221
electron transfer activity
User ID	Score	Gene Symbol	Gene Name	Entrez Gene ID
O75380	2.8013	NDUFS6	NADH:ubiquinone oxidoreductase subunit S6	4726
O14949	2.7739	UQCRQ	ubiquinol-cytochrome c reductase complex III subunit VII	27089
O14521	2.0942	SDHD	succinate dehydrogenase complex subunit D	6392
Q16134	1.9984	ETFDH	electron transfer flavoprotein dehydrogenase	2110
P35754	1.9831	GLRX	glutaredoxin	2745
P09669	1.8838	COX6C	cytochrome c oxidase subunit 6C	1345
P15954	1.8322	COX7C	cytochrome c oxidase subunit 7C	1350
P14902	1.7707	IDO1	indoleamine 2,3-dioxygenase 1	3620
P00414	1.7532	COX3	cytochrome c oxidase III	4514
P00395	1.6852	COX1	cytochrome c oxidase subunit I	4512
P13073	1.6525	COX4I1	cytochrome c oxidase subunit 4I1	1327
P28331	1.6493	NDUFS1	NADH:ubiquinone oxidoreductase core subunit S1	4719
P08574	1.6467	CYC1	cytochrome c1	1537
P04839	1.5373	CYBB	cytochrome b-245 beta chain	1536
P14550	1.533	AKR1A1	aldo-keto reductase family 1 member A1	10327
P20674	1.4645	COX5A	cytochrome c oxidase subunit 5A	9377
O43837	1.4377	IDH3B	isocitrate dehydrogenase 3 (NAD(+)) beta	3420
P21912	1.4089	SDHB	succinate dehydrogenase complex iron sulfur subunit B	6390
P47985	1.3945	UQCRFS1	ubiquinol-cytochrome c reductase, Rieske iron-sulfur polypeptide 1	7386
P00156	1.3872	CYTB	cytochrome b	4519
O00483	1.3416	NDUFA4	NDUFA4, mitochondrial complex associated	4697
O14548	1.2825	COX7A2L	cytochrome c oxidase subunit 7A2 like	9167
Q9UDW1	1.2337	UQCR10	ubiquinol-cytochrome c reductase, complex III subunit X	29796
P31930	1.2282	UQCRC1	ubiquinol-cytochrome c reductase core protein 1	7384
P00403	1.2238	COX2	cytochrome c oxidase subunit II	4513
P09417	1.223	QDPR	quinoid dihydropteridine reductase	5860
O75489	1.2027	NDUFS3	NADH:ubiquinone oxidoreductase core subunit S3	4722
P13498	1.1721	CYBA	cytochrome b-245 alpha chain	1535
P38117	1.1663	ETFB	electron transfer flavoprotein subunit beta	2109
P10606	1.1648	COX5B	cytochrome c oxidase subunit 5B	1329
P15121	1.1628	AKR1B1	aldo-keto reductase family 1 member B	231
O95154	1.1375	AKR7A3	aldo-keto reductase family 7 member A3	22977
P11766	1.066	ADH5	alcohol dehydrogenase 5 (class III), chi polypeptide	128
Q13630	1.0278	TSTA3	tissue specific transplantation antigen P35B	7264
Q86SX6	1.011	GLRX5	glutaredoxin 5	51218
P05091	0.9757	ALDH2	aldehyde dehydrogenase 2 family member	217
Q06278	0.9596	AOX1	aldehyde oxidase 1	316
O43488	0.9218	AKR7A2	aldo-keto reductase family 7 member A2	8574
P14927	0.9172	UQCRB	ubiquinol-cytochrome c reductase binding protein	7381
protein kinase C binding
User ID	Score	Gene Symbol	Gene Name	Entrez Gene ID
Q99959	-2.831	PKP2	plakophilin 2	5318
P31431	-2.2474	SDC4	syndecan 4	6385
O75112	-2.181	LDB3	LIM domain binding 3	11155
P15924	-2.0423	DSP	desmoplakin	1832
Q96HC4	-1.8294	PDLIM5	PDZ and LIM domain 5	10611
Q13501	-1.6517	SQSTM1	sequestosome 1	8878
Q02880	-1.5203	TOP2B	DNA topoisomerase II beta	7155
P31749	-1.4471	AKT1	AKT serine/threonine kinase 1	207
Q9BZL6	-1.4423	PRKD2	protein kinase D2	25865
helicase activity
User ID	Score	Gene Symbol	Gene Name	Entrez Gene ID
P51532	-5.0517	SMARCA4	SWI/SNF related, matrix associated, actin dependent regulator of chromatin, subfamily a, member 4	6597
Q8N3C0	-4.801	ASCC3	activating signal cointegrator 1 complex subunit 3	10973
Q9BYX4	-4.2848	IFIH1	interferon induced with helicase C domain 1	64135
Q14527	-3.5415	HLTF	helicase like transcription factor	6596
Q96GQ7	-2.1161	DDX27	DEAD-box helicase 27	55661
Q9BX63	-1.9811	BRIP1	BRCA1 interacting protein C-terminal helicase 1	83990
Q92841	-1.9682	DDX17	DEAD-box helicase 17	10521
O00571	-1.901	DDX3X	DEAD-box helicase 3 X-linked	1654
P26196	-1.8327	DDX6	DEAD-box helicase 6	1656
Q9NY93	-1.6983	DDX56	DEAD-box helicase 56	54606
Q9BQ39	-1.6201	DDX50	DExD-box helicase 50	79009
O60306	-1.524	AQR	aquarius intron-binding spliceosomal factor	9716
O00148	-1.5087	DDX39A	DExD-box helicase 39A	10212
P33993	-1.4847	MCM7	minichromosome maintenance complex component 7	4176
O14647	-1.4677	CHD2	chromodomain helicase DNA binding protein 2	1106
Q9BYK8	-1.4374	HELZ2	helicase with zinc finger 2	85441
O43143	-1.3486	DHX15	DEAH-box helicase 15	1665
Q96L91	-1.2712	EP400	E1A binding protein p400	57634
Q9Y2R4	-1.2358	DDX52	DExD-box helicase 52	11056
P13984	-1.1965	GTF2F2	general transcription factor IIF subunit 2	2963
Q86XP3	-1.1569	DDX42	DEAD-box helicase 42	11325
P49736	-1.1488	MCM2	minichromosome maintenance complex component 2	4171
O60264	-1.1351	SMARCA5	SWI/SNF related, matrix associated, actin dependent regulator of chromatin, subfamily a, member 5	8467
Q14566	-1.1341	MCM6	minichromosome maintenance complex component 6	4175
Q13283	-1.1055	G3BP1	G3BP stress granule assembly factor 1	10146
Q08211	-1.0509	DHX9	DExH-box helicase 9	1660
P42285	-1.0455	MTREX	Mtr4 exosome RNA helicase	23517
P25205	-1.0206	MCM3	minichromosome maintenance complex component 3	4172
O60934	-1.0204	NBN	nibrin	4683
Q9Y265	-1.004	RUVBL1	RuvB like AAA ATPase 1	8607
Q9Y230	-0.9725	RUVBL2	RuvB like AAA ATPase 2	10856
O60231	-0.97	DHX16	DEAH-box helicase 16	8449
enhancer binding
User ID	Score	Gene Symbol	Gene Name	Entrez Gene ID
Q04864	-6.3727	REL	REL proto-oncogene, NF-kB subunit	5966
P51532	-5.0517	SMARCA4	SWI/SNF related, matrix associated, actin dependent regulator of chromatin, subfamily a, member 4	6597
P48436	-4.4958	SOX9	SRY-box 9	6662
P25490	-3.1026	YY1	YY1 transcription factor	7528
Q15796	-2.9347	SMAD2	SMAD family member 2	4087
Q8TAQ2	-2.5782	SMARCC2	SWI/SNF related, matrix associated, actin dependent regulator of chromatin subfamily c member 2	6601
P84243	-2.443	H3F3A	H3 histone family member 3A	3020
Q13547	-2.3742	HDAC1	histone deacetylase 1	3065
O96019	-2.1088	ACTL6A	actin like 6A	86
Q92922	-2.0677	SMARCC1	SWI/SNF related, matrix associated, actin dependent regulator of chromatin subfamily c member 1	6599
P16220	-1.6069	CREB1	cAMP responsive element binding protein 1	1385
Q15233	-1.49	NONO	non-POU domain containing octamer binding	4841
Q93074	-1.4772	MED12	mediator complex subunit 12	9968
Q8WXI9	-1.4318	GATAD2B	GATA zinc finger domain containing 2B	57459
cell adhesion mediator activity
User ID	Score	Gene Symbol	Gene Name	Entrez Gene ID
Q00587	-5.5301	CDC42EP1	CDC42 effector protein 1	11135
P14923	-2.956	JUP	junction plakoglobin	3728
Q02487	-2.8681	DSC2	desmocollin 2	1824
Q99959	-2.831	PKP2	plakophilin 2	5318
P16422	-2.7572	EPCAM	epithelial cell adhesion molecule	4072
Q9Y446	-2.524	PKP3	plakophilin 3	11187
O96013	-2.3738	PAK4	p21 (RAC1) activated kinase 4	10298
P17301	-2.3681	ITGA2	integrin subunit alpha 2	3673
P05556	-2.217	ITGB1	integrin subunit beta 1	3688
P78310	-2.1227	CXADR	CXADR, Ig-like cell adhesion molecule	1525
P15924	-2.0423	DSP	desmoplakin	1832
O00151	-1.9605	PDLIM1	PDZ and LIM domain 1	9124
Q96HC4	-1.8294	PDLIM5	PDZ and LIM domain 5	10611
P05783	-1.5136	KRT18	keratin 18	3875
P78324	-1.2988	SIRPA	signal regulatory protein alpha	140885
Q14126	-1.2129	DSG2	desmoglein 2	1829
P07355	-1.1676	ANXA2	annexin A2	302
P31949	-1.1052	S100A11	S100 calcium binding protein A11	6282
P09758	-1.0992	TACSTD2	tumor associated calcium signal transducer 2	4070
P62136	-0.9593	PPP1CA	protein phosphatase 1 catalytic subunit alpha	5499
P08865	-0.9486	RPSA	ribosomal protein SA	3921

## Sheet: Pathway_KEGG
Parkinson disease
User ID	Score	Gene Symbol	Gene Name	Entrez Gene ID
P60604	4.0921	UBE2G2	ubiquitin conjugating enzyme E2 G2	7327
O15239	3.2792	NDUFA1	NADH:ubiquinone oxidoreductase subunit A1	4694
P03897	3.0085	ND3	NADH dehydrogenase, subunit 3 (complex I)	4537
O75380	2.8013	NDUFS6	NADH:ubiquinone oxidoreductase subunit S6	4726
O14561	2.7849	NDUFAB1	NADH:ubiquinone oxidoreductase subunit AB1	4706
O14949	2.7739	UQCRQ	ubiquinol-cytochrome c reductase complex III subunit VII	27089
P03905	2.1801	ND4	NADH dehydrogenase, subunit 4 (complex I)	4538
O43676	2.105	NDUFB3	NADH:ubiquinone oxidoreductase subunit B3	4709
O14521	2.0942	SDHD	succinate dehydrogenase complex subunit D	6392
P51970	2.0541	NDUFA8	NADH:ubiquinone oxidoreductase subunit A8	4702
P03891	1.9507	ND2	MTND2	4536
P09669	1.8838	COX6C	cytochrome c oxidase subunit 6C	1345
P15954	1.8322	COX7C	cytochrome c oxidase subunit 7C	1350
P00414	1.7532	COX3	cytochrome c oxidase III	4514
O95169	1.7	NDUFB8	NADH:ubiquinone oxidoreductase subunit B8	4714
P00395	1.6852	COX1	cytochrome c oxidase subunit I	4512
Q9NX14	1.6827	NDUFB11	NADH:ubiquinone oxidoreductase subunit B11	54539
P13073	1.6525	COX4I1	cytochrome c oxidase subunit 4I1	1327
P28331	1.6493	NDUFS1	NADH:ubiquinone oxidoreductase core subunit S1	4719
P08574	1.6467	CYC1	cytochrome c1	1537
O95168	1.5684	NDUFB4	NADH:ubiquinone oxidoreductase subunit B4	4710
Q9Y385	1.4868	UBE2J1	ubiquitin conjugating enzyme E2 J1	51465
P24539	1.484	ATP5PB	ATP synthase peripheral stalk-membrane subunit b	515
P20674	1.4645	COX5A	cytochrome c oxidase subunit 5A	9377
P18859	1.4354	ATP5PF	ATP synthase peripheral stalk subunit F6	522
P21912	1.4089	SDHB	succinate dehydrogenase complex iron sulfur subunit B	6390
O95298	1.3964	NDUFC2	NADH:ubiquinone oxidoreductase subunit C2	4718
P47985	1.3945	UQCRFS1	ubiquinol-cytochrome c reductase, Rieske iron-sulfur polypeptide 1	7386
P00156	1.3872	CYTB	cytochrome b	4519
P04899	1.3615	GNAI2	G protein subunit alpha i2	2771
O00483	1.3416	NDUFA4	NDUFA4, mitochondrial complex associated	4697
O95299	1.2903	NDUFA10	NADH:ubiquinone oxidoreductase subunit A10	4705
P22314	1.2841	UBA1	ubiquitin like modifier activating enzyme 1	7317
O43677	1.2827	NDUFC1	NADH:ubiquinone oxidoreductase subunit C1	4717
O14548	1.2825	COX7A2L	cytochrome c oxidase subunit 7A2 like	9167
P06576	1.2616	ATP5F1B	ATP synthase F1 subunit beta	506
O43181	1.2414	NDUFS4	NADH:ubiquinone oxidoreductase subunit S4	4724
Q9UDW1	1.2337	UQCR10	ubiquinol-cytochrome c reductase, complex III subunit X	29796
Q9Y6M9	1.2329	NDUFB9	NADH:ubiquinone oxidoreductase subunit B9	4715
P31930	1.2282	UQCRC1	ubiquinol-cytochrome c reductase core protein 1	7384
P00403	1.2238	COX2	cytochrome c oxidase subunit II	4513
O75489	1.2027	NDUFS3	NADH:ubiquinone oxidoreductase core subunit S3	4722
P30405	1.1974	PPIF	peptidylprolyl isomerase F	10105
P25705	1.1925	ATP5F1A	ATP synthase F1 subunit alpha	498
P10606	1.1648	COX5B	cytochrome c oxidase subunit 5B	1329
Q99497	1.1618	PARK7	Parkinsonism associated deglycase	11315
O43920	1.1536	NDUFS5	NADH:ubiquinone oxidoreductase subunit S5	4725
P22695	1.1523	UQCRC2	ubiquinol-cytochrome c reductase core protein 2	7385
P03915	1.094	ND5	NADH dehydrogenase, subunit 5 (complex I)	4540
P00846	1.0836	ATP6	ATP synthase F0 subunit 6	4508
O00217	1.0772	NDUFS8	NADH:ubiquinone oxidoreductase core subunit S8	4728
P30049	1.0033	ATP5F1D	ATP synthase F1 subunit delta	513
P36542	0.9397	ATP5F1C	ATP synthase F1 subunit gamma	509
P14927	0.9172	UQCRB	ubiquinol-cytochrome c reductase binding protein	7381
P17612	0.8831	PRKACA	protein kinase cAMP-activated catalytic subunit alpha	5566
O43678	0.881	NDUFA2	NADH:ubiquinone oxidoreductase subunit A2	4695
P48047	0.8761	ATP5PO	ATP synthase peripheral stalk subunit OSCP	539
P63096	0.8709	GNAI1	G protein subunit alpha i1	2770
O43674	0.869	NDUFB5	NADH:ubiquinone oxidoreductase subunit B5	4711
Oxidative phosphorylation
User ID	Score	Gene Symbol	Gene Name	Entrez Gene ID
O15239	3.2792	NDUFA1	NADH:ubiquinone oxidoreductase subunit A1	4694
P03897	3.0085	ND3	NADH dehydrogenase, subunit 3 (complex I)	4537
O75380	2.8013	NDUFS6	NADH:ubiquinone oxidoreductase subunit S6	4726
O14561	2.7849	NDUFAB1	NADH:ubiquinone oxidoreductase subunit AB1	4706
O14949	2.7739	UQCRQ	ubiquinol-cytochrome c reductase complex III subunit VII	27089
P03905	2.1801	ND4	NADH dehydrogenase, subunit 4 (complex I)	4538
O43676	2.105	NDUFB3	NADH:ubiquinone oxidoreductase subunit B3	4709
O14521	2.0942	SDHD	succinate dehydrogenase complex subunit D	6392
P51970	2.0541	NDUFA8	NADH:ubiquinone oxidoreductase subunit A8	4702
Q15904	1.9815	ATP6AP1	ATPase H+ transporting accessory protein 1	537
P03891	1.9507	ND2	MTND2	4536
P09669	1.8838	COX6C	cytochrome c oxidase subunit 6C	1345
P15954	1.8322	COX7C	cytochrome c oxidase subunit 7C	1350
P00414	1.7532	COX3	cytochrome c oxidase III	4514
O95169	1.7	NDUFB8	NADH:ubiquinone oxidoreductase subunit B8	4714
P00395	1.6852	COX1	cytochrome c oxidase subunit I	4512
Q9NX14	1.6827	NDUFB11	NADH:ubiquinone oxidoreductase subunit B11	54539
P13073	1.6525	COX4I1	cytochrome c oxidase subunit 4I1	1327
P28331	1.6493	NDUFS1	NADH:ubiquinone oxidoreductase core subunit S1	4719
P08574	1.6467	CYC1	cytochrome c1	1537
O95168	1.5684	NDUFB4	NADH:ubiquinone oxidoreductase subunit B4	4710
P24539	1.484	ATP5PB	ATP synthase peripheral stalk-membrane subunit b	515
P20674	1.4645	COX5A	cytochrome c oxidase subunit 5A	9377
P56385	1.4604	ATP5ME	ATP synthase membrane subunit e	521
P18859	1.4354	ATP5PF	ATP synthase peripheral stalk subunit F6	522
P21912	1.4089	SDHB	succinate dehydrogenase complex iron sulfur subunit B	6390
O95298	1.3964	NDUFC2	NADH:ubiquinone oxidoreductase subunit C2	4718
P47985	1.3945	UQCRFS1	ubiquinol-cytochrome c reductase, Rieske iron-sulfur polypeptide 1	7386
P00156	1.3872	CYTB	cytochrome b	4519
O00483	1.3416	NDUFA4	NDUFA4, mitochondrial complex associated	4697
P20648	1.3137	ATP4A	ATPase H+/K+ transporting subunit alpha	495
O95299	1.2903	NDUFA10	NADH:ubiquinone oxidoreductase subunit A10	4705
O43677	1.2827	NDUFC1	NADH:ubiquinone oxidoreductase subunit C1	4717
O14548	1.2825	COX7A2L	cytochrome c oxidase subunit 7A2 like	9167
P06576	1.2616	ATP5F1B	ATP synthase F1 subunit beta	506
O43181	1.2414	NDUFS4	NADH:ubiquinone oxidoreductase subunit S4	4724
Q9UDW1	1.2337	UQCR10	ubiquinol-cytochrome c reductase, complex III subunit X	29796
Q9Y6M9	1.2329	NDUFB9	NADH:ubiquinone oxidoreductase subunit B9	4715
P31930	1.2282	UQCRC1	ubiquinol-cytochrome c reductase core protein 1	7384
P00403	1.2238	COX2	cytochrome c oxidase subunit II	4513
O75489	1.2027	NDUFS3	NADH:ubiquinone oxidoreductase core subunit S3	4722
P25705	1.1925	ATP5F1A	ATP synthase F1 subunit alpha	498
P10606	1.1648	COX5B	cytochrome c oxidase subunit 5B	1329
O43920	1.1536	NDUFS5	NADH:ubiquinone oxidoreductase subunit S5	4725
P22695	1.1523	UQCRC2	ubiquinol-cytochrome c reductase core protein 2	7385
P51164	1.1437	ATP4B	ATPase H+/K+ transporting subunit beta	496
P03915	1.094	ND5	NADH dehydrogenase, subunit 5 (complex I)	4540
P00846	1.0836	ATP6	ATP synthase F0 subunit 6	4508
O00217	1.0772	NDUFS8	NADH:ubiquinone oxidoreductase core subunit S8	4728
P30049	1.0033	ATP5F1D	ATP synthase F1 subunit delta	513
P36543	1.0009	ATP6V1E1	ATPase H+ transporting V1 subunit E1	529
P36542	0.9397	ATP5F1C	ATP synthase F1 subunit gamma	509
P14927	0.9172	UQCRB	ubiquinol-cytochrome c reductase binding protein	7381
O43678	0.881	NDUFA2	NADH:ubiquinone oxidoreductase subunit A2	4695
P48047	0.8761	ATP5PO	ATP synthase peripheral stalk subunit OSCP	539
Q16864	0.8699	ATP6V1F	ATPase H+ transporting V1 subunit F	9296
O43674	0.869	NDUFB5	NADH:ubiquinone oxidoreductase subunit B5	4711
Alzheimer disease
User ID	Score	Gene Symbol	Gene Name	Entrez Gene ID
O15239	3.2792	NDUFA1	NADH:ubiquinone oxidoreductase subunit A1	4694
O75380	2.8013	NDUFS6	NADH:ubiquinone oxidoreductase subunit S6	4726
O14561	2.7849	NDUFAB1	NADH:ubiquinone oxidoreductase subunit AB1	4706
O14949	2.7739	UQCRQ	ubiquinol-cytochrome c reductase complex III subunit VII	27089
P48454	2.1579	PPP3CC	protein phosphatase 3 catalytic subunit gamma	5533
O43676	2.105	NDUFB3	NADH:ubiquinone oxidoreductase subunit B3	4709
O14521	2.0942	SDHD	succinate dehydrogenase complex subunit D	6392
P51970	2.0541	NDUFA8	NADH:ubiquinone oxidoreductase subunit A8	4702
P09669	1.8838	COX6C	cytochrome c oxidase subunit 6C	1345
P15954	1.8322	COX7C	cytochrome c oxidase subunit 7C	1350
P00414	1.7532	COX3	cytochrome c oxidase III	4514
O95169	1.7	NDUFB8	NADH:ubiquinone oxidoreductase subunit B8	4714
P00395	1.6852	COX1	cytochrome c oxidase subunit I	4512
Q9NX14	1.6827	NDUFB11	NADH:ubiquinone oxidoreductase subunit B11	54539
P13073	1.6525	COX4I1	cytochrome c oxidase subunit 4I1	1327
P27361	1.652	MAPK3	mitogen-activated protein kinase 3	5595
P28331	1.6493	NDUFS1	NADH:ubiquinone oxidoreductase core subunit S1	4719
P08574	1.6467	CYC1	cytochrome c1	1537
O95168	1.5684	NDUFB4	NADH:ubiquinone oxidoreductase subunit B4	4710
P24539	1.484	ATP5PB	ATP synthase peripheral stalk-membrane subunit b	515
P20674	1.4645	COX5A	cytochrome c oxidase subunit 5A	9377
Q93084	1.4446	ATP2A3	ATPase sarcoplasmic/endoplasmic reticulum Ca2+ transporting 3	489
P18859	1.4354	ATP5PF	ATP synthase peripheral stalk subunit F6	522
P21912	1.4089	SDHB	succinate dehydrogenase complex iron sulfur subunit B	6390
O95298	1.3964	NDUFC2	NADH:ubiquinone oxidoreductase subunit C2	4718
P47985	1.3945	UQCRFS1	ubiquinol-cytochrome c reductase, Rieske iron-sulfur polypeptide 1	7386
P00156	1.3872	CYTB	cytochrome b	4519
O00483	1.3416	NDUFA4	NDUFA4, mitochondrial complex associated	4697
O95299	1.2903	NDUFA10	NADH:ubiquinone oxidoreductase subunit A10	4705
O43677	1.2827	NDUFC1	NADH:ubiquinone oxidoreductase subunit C1	4717
O14548	1.2825	COX7A2L	cytochrome c oxidase subunit 7A2 like	9167
P14735	1.2726	IDE	insulin degrading enzyme	3416
P06576	1.2616	ATP5F1B	ATP synthase F1 subunit beta	506
O43181	1.2414	NDUFS4	NADH:ubiquinone oxidoreductase subunit S4	4724
Q9UDW1	1.2337	UQCR10	ubiquinol-cytochrome c reductase, complex III subunit X	29796
Q9Y6M9	1.2329	NDUFB9	NADH:ubiquinone oxidoreductase subunit B9	4715
P31930	1.2282	UQCRC1	ubiquinol-cytochrome c reductase core protein 1	7384
P00403	1.2238	COX2	cytochrome c oxidase subunit II	4513
O75489	1.2027	NDUFS3	NADH:ubiquinone oxidoreductase core subunit S3	4722
P25705	1.1925	ATP5F1A	ATP synthase F1 subunit alpha	498
P10606	1.1648	COX5B	cytochrome c oxidase subunit 5B	1329
O43920	1.1536	NDUFS5	NADH:ubiquinone oxidoreductase subunit S5	4725
P22695	1.1523	UQCRC2	ubiquinol-cytochrome c reductase core protein 2	7385
P00846	1.0836	ATP6	ATP synthase F0 subunit 6	4508
O00217	1.0772	NDUFS8	NADH:ubiquinone oxidoreductase core subunit S8	4728
P30049	1.0033	ATP5F1D	ATP synthase F1 subunit delta	513
O14672	0.9486	ADAM10	ADAM metallopeptidase domain 10	102
P36542	0.9397	ATP5F1C	ATP synthase F1 subunit gamma	509
P14927	0.9172	UQCRB	ubiquinol-cytochrome c reductase binding protein	7381
O43678	0.881	NDUFA2	NADH:ubiquinone oxidoreductase subunit A2	4695
P48047	0.8761	ATP5PO	ATP synthase peripheral stalk subunit OSCP	539
O43674	0.869	NDUFB5	NADH:ubiquinone oxidoreductase subunit B5	4711
P07384	0.8086	CAPN1	calpain 1	823
O75947	0.808	ATP5PD	ATP synthase peripheral stalk subunit d	10476
Retrograde endocannabinoid signaling
User ID	Score	Gene Symbol	Gene Name	Entrez Gene ID
O15239	3.2792	NDUFA1	NADH:ubiquinone oxidoreductase subunit A1	4694
P03897	3.0085	ND3	NADH dehydrogenase, subunit 3 (complex I)	4537
O75380	2.8013	NDUFS6	NADH:ubiquinone oxidoreductase subunit S6	4726
O14561	2.7849	NDUFAB1	NADH:ubiquinone oxidoreductase subunit AB1	4706
P03905	2.1801	ND4	NADH dehydrogenase, subunit 4 (complex I)	4538
O43676	2.105	NDUFB3	NADH:ubiquinone oxidoreductase subunit B3	4709
P51970	2.0541	NDUFA8	NADH:ubiquinone oxidoreductase subunit A8	4702
P09471	1.9664	GNAO1	G protein subunit alpha o1	2775
P03891	1.9507	ND2	MTND2	4536
P59768	1.9304	GNG2	G protein subunit gamma 2	54331
O95169	1.7	NDUFB8	NADH:ubiquinone oxidoreductase subunit B8	4714
Q9NX14	1.6827	NDUFB11	NADH:ubiquinone oxidoreductase subunit B11	54539
P27361	1.652	MAPK3	mitogen-activated protein kinase 3	5595
P28331	1.6493	NDUFS1	NADH:ubiquinone oxidoreductase core subunit S1	4719
O95168	1.5684	NDUFB4	NADH:ubiquinone oxidoreductase subunit B4	4710
O60262	1.3986	GNG7	G protein subunit gamma 7	2788
O95298	1.3964	NDUFC2	NADH:ubiquinone oxidoreductase subunit C2	4718
P04899	1.3615	GNAI2	G protein subunit alpha i2	2771
O00483	1.3416	NDUFA4	NDUFA4, mitochondrial complex associated	4697
O95299	1.2903	NDUFA10	NADH:ubiquinone oxidoreductase subunit A10	4705
O43677	1.2827	NDUFC1	NADH:ubiquinone oxidoreductase subunit C1	4717
O43181	1.2414	NDUFS4	NADH:ubiquinone oxidoreductase subunit S4	4724
Q9Y6M9	1.2329	NDUFB9	NADH:ubiquinone oxidoreductase subunit B9	4715
O75489	1.2027	NDUFS3	NADH:ubiquinone oxidoreductase core subunit S3	4722
O43920	1.1536	NDUFS5	NADH:ubiquinone oxidoreductase subunit S5	4725
P03915	1.094	ND5	NADH dehydrogenase, subunit 5 (complex I)	4540
O00217	1.0772	NDUFS8	NADH:ubiquinone oxidoreductase core subunit S8	4728
P17612	0.8831	PRKACA	protein kinase cAMP-activated catalytic subunit alpha	5566
O43678	0.881	NDUFA2	NADH:ubiquinone oxidoreductase subunit A2	4695
P63096	0.8709	GNAI1	G protein subunit alpha i1	2770
O43674	0.869	NDUFB5	NADH:ubiquinone oxidoreductase subunit B5	4711
2-Oxocarboxylic acid metabolism
User ID	Score	Gene Symbol	Gene Name	Entrez Gene ID
Q8TD30	2.4304	GPT2	glutamic--pyruvic transaminase 2	84706
Q03154	2.0521	ACY1	aminoacylase 1	95
P17174	2.0172	GOT1	glutamic-oxaloacetic transaminase 1	2805
P00505	1.5389	GOT2	glutamic-oxaloacetic transaminase 2	2806
O43837	1.4377	IDH3B	isocitrate dehydrogenase 3 (NAD(+)) beta	3420
Q99798	1.2642	ACO2	aconitase 2	50
P21399	1.237	ACO1	aconitase 1	48
O75390	1.2361	CS	citrate synthase	1431
P48735	0.9684	IDH2	isocitrate dehydrogenase (NADP(+)) 2, mitochondrial	3418
P24298	0.8535	GPT	glutamic--pyruvic transaminase	2875

## Sheet: Pathway_Reactome
Respiratory electron transport
User ID	Score	Gene Symbol	Gene Name	Entrez Gene ID
O15239	3.2792	NDUFA1	NADH:ubiquinone oxidoreductase subunit A1	4694
P03897	3.0085	ND3	NADH dehydrogenase, subunit 3 (complex I)	4537
O75380	2.8013	NDUFS6	NADH:ubiquinone oxidoreductase subunit S6	4726
O14561	2.7849	NDUFAB1	NADH:ubiquinone oxidoreductase subunit AB1	4706
O14949	2.7739	UQCRQ	ubiquinol-cytochrome c reductase complex III subunit VII	27089
Q9BU61	2.5147	NDUFAF3	NADH:ubiquinone oxidoreductase complex assembly factor 3	25915
P03905	2.1801	ND4	NADH dehydrogenase, subunit 4 (complex I)	4538
O43676	2.105	NDUFB3	NADH:ubiquinone oxidoreductase subunit B3	4709
O14521	2.0942	SDHD	succinate dehydrogenase complex subunit D	6392
P51970	2.0541	NDUFA8	NADH:ubiquinone oxidoreductase subunit A8	4702
Q16134	1.9984	ETFDH	electron transfer flavoprotein dehydrogenase	2110
P03891	1.9507	ND2	MTND2	4536
Q9BSH4	1.9412	TACO1	translational activator of cytochrome c oxidase I	51204
P09669	1.8838	COX6C	cytochrome c oxidase subunit 6C	1345
P15954	1.8322	COX7C	cytochrome c oxidase subunit 7C	1350
P00414	1.7532	COX3	cytochrome c oxidase III	4514
O95169	1.7	NDUFB8	NADH:ubiquinone oxidoreductase subunit B8	4714
P00395	1.6852	COX1	cytochrome c oxidase subunit I	4512
Q9NX14	1.6827	NDUFB11	NADH:ubiquinone oxidoreductase subunit B11	54539
P13073	1.6525	COX4I1	cytochrome c oxidase subunit 4I1	1327
P28331	1.6493	NDUFS1	NADH:ubiquinone oxidoreductase core subunit S1	4719
P08574	1.6467	CYC1	cytochrome c1	1537
Q9NPL8	1.6368	TIMMDC1	translocase of inner mitochondrial membrane domain containing 1	51300
O95168	1.5684	NDUFB4	NADH:ubiquinone oxidoreductase subunit B4	4710
P20674	1.4645	COX5A	cytochrome c oxidase subunit 5A	9377
P21912	1.4089	SDHB	succinate dehydrogenase complex iron sulfur subunit B	6390
Q5RI15	1.4005	COX20	cytochrome c oxidase assembly factor COX20	116228
O95298	1.3964	NDUFC2	NADH:ubiquinone oxidoreductase subunit C2	4718
P47985	1.3945	UQCRFS1	ubiquinol-cytochrome c reductase, Rieske iron-sulfur polypeptide 1	7386
P00156	1.3872	CYTB	cytochrome b	4519
O00483	1.3416	NDUFA4	NDUFA4, mitochondrial complex associated	4697
O95299	1.2903	NDUFA10	NADH:ubiquinone oxidoreductase subunit A10	4705
O43677	1.2827	NDUFC1	NADH:ubiquinone oxidoreductase subunit C1	4717
O14548	1.2825	COX7A2L	cytochrome c oxidase subunit 7A2 like	9167
O43181	1.2414	NDUFS4	NADH:ubiquinone oxidoreductase subunit S4	4724
Q9UDW1	1.2337	UQCR10	ubiquinol-cytochrome c reductase, complex III subunit X	29796
Q9Y6M9	1.2329	NDUFB9	NADH:ubiquinone oxidoreductase subunit B9	4715
P31930	1.2282	UQCRC1	ubiquinol-cytochrome c reductase core protein 1	7384
P00403	1.2238	COX2	cytochrome c oxidase subunit II	4513
O75489	1.2027	NDUFS3	NADH:ubiquinone oxidoreductase core subunit S3	4722
P38117	1.1663	ETFB	electron transfer flavoprotein subunit beta	2109
P10606	1.1648	COX5B	cytochrome c oxidase subunit 5B	1329
O43920	1.1536	NDUFS5	NADH:ubiquinone oxidoreductase subunit S5	4725
P22695	1.1523	UQCRC2	ubiquinol-cytochrome c reductase core protein 2	7385
P03915	1.094	ND5	NADH dehydrogenase, subunit 5 (complex I)	4540
O00217	1.0772	NDUFS8	NADH:ubiquinone oxidoreductase core subunit S8	4728
Respiratory electron transport, ATP synthesis by chemiosmotic coupling, and heat production by uncoupling proteins.
User ID	Score	Gene Symbol	Gene Name	Entrez Gene ID
O15239	3.2792	NDUFA1	NADH:ubiquinone oxidoreductase subunit A1	4694
P03897	3.0085	ND3	NADH dehydrogenase, subunit 3 (complex I)	4537
O75380	2.8013	NDUFS6	NADH:ubiquinone oxidoreductase subunit S6	4726
O14561	2.7849	NDUFAB1	NADH:ubiquinone oxidoreductase subunit AB1	4706
O14949	2.7739	UQCRQ	ubiquinol-cytochrome c reductase complex III subunit VII	27089
Q9BU61	2.5147	NDUFAF3	NADH:ubiquinone oxidoreductase complex assembly factor 3	25915
P03905	2.1801	ND4	NADH dehydrogenase, subunit 4 (complex I)	4538
O43676	2.105	NDUFB3	NADH:ubiquinone oxidoreductase subunit B3	4709
O14521	2.0942	SDHD	succinate dehydrogenase complex subunit D	6392
P51970	2.0541	NDUFA8	NADH:ubiquinone oxidoreductase subunit A8	4702
Q16134	1.9984	ETFDH	electron transfer flavoprotein dehydrogenase	2110
P03891	1.9507	ND2	MTND2	4536
Q9BSH4	1.9412	TACO1	translational activator of cytochrome c oxidase I	51204
P09669	1.8838	COX6C	cytochrome c oxidase subunit 6C	1345
P15954	1.8322	COX7C	cytochrome c oxidase subunit 7C	1350
P00414	1.7532	COX3	cytochrome c oxidase III	4514
O95169	1.7	NDUFB8	NADH:ubiquinone oxidoreductase subunit B8	4714
P00395	1.6852	COX1	cytochrome c oxidase subunit I	4512
Q9NX14	1.6827	NDUFB11	NADH:ubiquinone oxidoreductase subunit B11	54539
P13073	1.6525	COX4I1	cytochrome c oxidase subunit 4I1	1327
P28331	1.6493	NDUFS1	NADH:ubiquinone oxidoreductase core subunit S1	4719
P08574	1.6467	CYC1	cytochrome c1	1537
Q9NPL8	1.6368	TIMMDC1	translocase of inner mitochondrial membrane domain containing 1	51300
O95168	1.5684	NDUFB4	NADH:ubiquinone oxidoreductase subunit B4	4710
P24539	1.484	ATP5PB	ATP synthase peripheral stalk-membrane subunit b	515
P20674	1.4645	COX5A	cytochrome c oxidase subunit 5A	9377
P56385	1.4604	ATP5ME	ATP synthase membrane subunit e	521
P18859	1.4354	ATP5PF	ATP synthase peripheral stalk subunit F6	522
P21912	1.4089	SDHB	succinate dehydrogenase complex iron sulfur subunit B	6390
Q5RI15	1.4005	COX20	cytochrome c oxidase assembly factor COX20	116228
O95298	1.3964	NDUFC2	NADH:ubiquinone oxidoreductase subunit C2	4718
P47985	1.3945	UQCRFS1	ubiquinol-cytochrome c reductase, Rieske iron-sulfur polypeptide 1	7386
P00156	1.3872	CYTB	cytochrome b	4519
O00483	1.3416	NDUFA4	NDUFA4, mitochondrial complex associated	4697
O95299	1.2903	NDUFA10	NADH:ubiquinone oxidoreductase subunit A10	4705
O43677	1.2827	NDUFC1	NADH:ubiquinone oxidoreductase subunit C1	4717
O14548	1.2825	COX7A2L	cytochrome c oxidase subunit 7A2 like	9167
P06576	1.2616	ATP5F1B	ATP synthase F1 subunit beta	506
O43181	1.2414	NDUFS4	NADH:ubiquinone oxidoreductase subunit S4	4724
Q9UDW1	1.2337	UQCR10	ubiquinol-cytochrome c reductase, complex III subunit X	29796
Q9Y6M9	1.2329	NDUFB9	NADH:ubiquinone oxidoreductase subunit B9	4715
P31930	1.2282	UQCRC1	ubiquinol-cytochrome c reductase core protein 1	7384
P00403	1.2238	COX2	cytochrome c oxidase subunit II	4513
O75489	1.2027	NDUFS3	NADH:ubiquinone oxidoreductase core subunit S3	4722
P25705	1.1925	ATP5F1A	ATP synthase F1 subunit alpha	498
P38117	1.1663	ETFB	electron transfer flavoprotein subunit beta	2109
P10606	1.1648	COX5B	cytochrome c oxidase subunit 5B	1329
O43920	1.1536	NDUFS5	NADH:ubiquinone oxidoreductase subunit S5	4725
P22695	1.1523	UQCRC2	ubiquinol-cytochrome c reductase core protein 2	7385
P03915	1.094	ND5	NADH dehydrogenase, subunit 5 (complex I)	4540
P00846	1.0836	ATP6	ATP synthase F0 subunit 6	4508
O00217	1.0772	NDUFS8	NADH:ubiquinone oxidoreductase core subunit S8	4728
P30049	1.0033	ATP5F1D	ATP synthase F1 subunit delta	513
P36542	0.9397	ATP5F1C	ATP synthase F1 subunit gamma	509
P14927	0.9172	UQCRB	ubiquinol-cytochrome c reductase binding protein	7381
O43678	0.881	NDUFA2	NADH:ubiquinone oxidoreductase subunit A2	4695
P48047	0.8761	ATP5PO	ATP synthase peripheral stalk subunit OSCP	539
O43674	0.869	NDUFB5	NADH:ubiquinone oxidoreductase subunit B5	4711
The citric acid (TCA) cycle and respiratory electron transport
User ID	Score	Gene Symbol	Gene Name	Entrez Gene ID
O15239	3.2792	NDUFA1	NADH:ubiquinone oxidoreductase subunit A1	4694
P03897	3.0085	ND3	NADH dehydrogenase, subunit 3 (complex I)	4537
O75380	2.8013	NDUFS6	NADH:ubiquinone oxidoreductase subunit S6	4726
O14561	2.7849	NDUFAB1	NADH:ubiquinone oxidoreductase subunit AB1	4706
O14949	2.7739	UQCRQ	ubiquinol-cytochrome c reductase complex III subunit VII	27089
Q9BU61	2.5147	NDUFAF3	NADH:ubiquinone oxidoreductase complex assembly factor 3	25915
P03905	2.1801	ND4	NADH dehydrogenase, subunit 4 (complex I)	4538
O43676	2.105	NDUFB3	NADH:ubiquinone oxidoreductase subunit B3	4709
O14521	2.0942	SDHD	succinate dehydrogenase complex subunit D	6392
P51970	2.0541	NDUFA8	NADH:ubiquinone oxidoreductase subunit A8	4702
Q16134	1.9984	ETFDH	electron transfer flavoprotein dehydrogenase	2110
P03891	1.9507	ND2	MTND2	4536
Q9BSH4	1.9412	TACO1	translational activator of cytochrome c oxidase I	51204
P09669	1.8838	COX6C	cytochrome c oxidase subunit 6C	1345
P15954	1.8322	COX7C	cytochrome c oxidase subunit 7C	1350
P00414	1.7532	COX3	cytochrome c oxidase III	4514
Q9H9P8	1.7047	L2HGDH	L-2-hydroxyglutarate dehydrogenase	79944
O95169	1.7	NDUFB8	NADH:ubiquinone oxidoreductase subunit B8	4714
P00395	1.6852	COX1	cytochrome c oxidase subunit I	4512
Q9NX14	1.6827	NDUFB11	NADH:ubiquinone oxidoreductase subunit B11	54539
P13073	1.6525	COX4I1	cytochrome c oxidase subunit 4I1	1327
P28331	1.6493	NDUFS1	NADH:ubiquinone oxidoreductase core subunit S1	4719
P08574	1.6467	CYC1	cytochrome c1	1537
Q9NPL8	1.6368	TIMMDC1	translocase of inner mitochondrial membrane domain containing 1	51300
O95168	1.5684	NDUFB4	NADH:ubiquinone oxidoreductase subunit B4	4710
Q8NCN5	1.5412	PDPR	pyruvate dehydrogenase phosphatase regulatory subunit	55066
P24539	1.484	ATP5PB	ATP synthase peripheral stalk-membrane subunit b	515
Q02218	1.4668	OGDH	oxoglutarate dehydrogenase	4967
P20674	1.4645	COX5A	cytochrome c oxidase subunit 5A	9377
P56385	1.4604	ATP5ME	ATP synthase membrane subunit e	521
O43837	1.4377	IDH3B	isocitrate dehydrogenase 3 (NAD(+)) beta	3420
P18859	1.4354	ATP5PF	ATP synthase peripheral stalk subunit F6	522
Q96I99	1.4176	SUCLG2	succinate-CoA ligase GDP-forming beta subunit	8801
P21912	1.4089	SDHB	succinate dehydrogenase complex iron sulfur subunit B	6390
Q5RI15	1.4005	COX20	cytochrome c oxidase assembly factor COX20	116228
O95298	1.3964	NDUFC2	NADH:ubiquinone oxidoreductase subunit C2	4718
P47985	1.3945	UQCRFS1	ubiquinol-cytochrome c reductase, Rieske iron-sulfur polypeptide 1	7386
P00156	1.3872	CYTB	cytochrome b	4519
O00483	1.3416	NDUFA4	NDUFA4, mitochondrial complex associated	4697
O95299	1.2903	NDUFA10	NADH:ubiquinone oxidoreductase subunit A10	4705
O43677	1.2827	NDUFC1	NADH:ubiquinone oxidoreductase subunit C1	4717
O14548	1.2825	COX7A2L	cytochrome c oxidase subunit 7A2 like	9167
P10515	1.2659	DLAT	dihydrolipoamide S-acetyltransferase	1737
Q99798	1.2642	ACO2	aconitase 2	50
P06576	1.2616	ATP5F1B	ATP synthase F1 subunit beta	506
O43181	1.2414	NDUFS4	NADH:ubiquinone oxidoreductase subunit S4	4724
O75390	1.2361	CS	citrate synthase	1431
Q9UDW1	1.2337	UQCR10	ubiquinol-cytochrome c reductase, complex III subunit X	29796
Q9Y6M9	1.2329	NDUFB9	NADH:ubiquinone oxidoreductase subunit B9	4715
P31930	1.2282	UQCRC1	ubiquinol-cytochrome c reductase core protein 1	7384
P00403	1.2238	COX2	cytochrome c oxidase subunit II	4513
O75489	1.2027	NDUFS3	NADH:ubiquinone oxidoreductase core subunit S3	4722
P25705	1.1925	ATP5F1A	ATP synthase F1 subunit alpha	498
P38117	1.1663	ETFB	electron transfer flavoprotein subunit beta	2109
P10606	1.1648	COX5B	cytochrome c oxidase subunit 5B	1329
O43920	1.1536	NDUFS5	NADH:ubiquinone oxidoreductase subunit S5	4725
P22695	1.1523	UQCRC2	ubiquinol-cytochrome c reductase core protein 2	7385
P03915	1.094	ND5	NADH dehydrogenase, subunit 5 (complex I)	4540
P00846	1.0836	ATP6	ATP synthase F0 subunit 6	4508
P08559	1.08	PDHA1	pyruvate dehydrogenase E1 alpha 1 subunit	5160
O00217	1.0772	NDUFS8	NADH:ubiquinone oxidoreductase core subunit S8	4728
P53597	1.0562	SUCLG1	succinate-CoA ligase alpha subunit	8802
P07864	1.0559	LDHC	lactate dehydrogenase C	3948
P30049	1.0033	ATP5F1D	ATP synthase F1 subunit delta	513
P48735	0.9684	IDH2	isocitrate dehydrogenase (NADP(+)) 2, mitochondrial	3418
P36542	0.9397	ATP5F1C	ATP synthase F1 subunit gamma	509
P36957	0.9199	DLST	dihydrolipoamide S-succinyltransferase	1743
P14927	0.9172	UQCRB	ubiquinol-cytochrome c reductase binding protein	7381
O43678	0.881	NDUFA2	NADH:ubiquinone oxidoreductase subunit A2	4695
P48047	0.8761	ATP5PO	ATP synthase peripheral stalk subunit OSCP	539
O43674	0.869	NDUFB5	NADH:ubiquinone oxidoreductase subunit B5	4711
O00330	0.8612	PDHX	pyruvate dehydrogenase complex component X	8050
Complex I biogenesis
User ID	Score	Gene Symbol	Gene Name	Entrez Gene ID
O15239	3.2792	NDUFA1	NADH:ubiquinone oxidoreductase subunit A1	4694
P03897	3.0085	ND3	NADH dehydrogenase, subunit 3 (complex I)	4537
O75380	2.8013	NDUFS6	NADH:ubiquinone oxidoreductase subunit S6	4726
O14561	2.7849	NDUFAB1	NADH:ubiquinone oxidoreductase subunit AB1	4706
Q9BU61	2.5147	NDUFAF3	NADH:ubiquinone oxidoreductase complex assembly factor 3	25915
P03905	2.1801	ND4	NADH dehydrogenase, subunit 4 (complex I)	4538
O43676	2.105	NDUFB3	NADH:ubiquinone oxidoreductase subunit B3	4709
P51970	2.0541	NDUFA8	NADH:ubiquinone oxidoreductase subunit A8	4702
P03891	1.9507	ND2	MTND2	4536
O95169	1.7	NDUFB8	NADH:ubiquinone oxidoreductase subunit B8	4714
Q9NX14	1.6827	NDUFB11	NADH:ubiquinone oxidoreductase subunit B11	54539
P28331	1.6493	NDUFS1	NADH:ubiquinone oxidoreductase core subunit S1	4719
Q9NPL8	1.6368	TIMMDC1	translocase of inner mitochondrial membrane domain containing 1	51300
O95168	1.5684	NDUFB4	NADH:ubiquinone oxidoreductase subunit B4	4710
O95298	1.3964	NDUFC2	NADH:ubiquinone oxidoreductase subunit C2	4718
O95299	1.2903	NDUFA10	NADH:ubiquinone oxidoreductase subunit A10	4705
O43677	1.2827	NDUFC1	NADH:ubiquinone oxidoreductase subunit C1	4717
O43181	1.2414	NDUFS4	NADH:ubiquinone oxidoreductase subunit S4	4724
Q9Y6M9	1.2329	NDUFB9	NADH:ubiquinone oxidoreductase subunit B9	4715
O75489	1.2027	NDUFS3	NADH:ubiquinone oxidoreductase core subunit S3	4722
O43920	1.1536	NDUFS5	NADH:ubiquinone oxidoreductase subunit S5	4725
P03915	1.094	ND5	NADH dehydrogenase, subunit 5 (complex I)	4540
O00217	1.0772	NDUFS8	NADH:ubiquinone oxidoreductase core subunit S8	4728
Cristae formation
User ID	Score	Gene Symbol	Gene Name	Entrez Gene ID
Q13505	3.3513	MTX1	metaxin 1	4580
P24539	1.484	ATP5PB	ATP synthase peripheral stalk-membrane subunit b	515
P56385	1.4604	ATP5ME	ATP synthase membrane subunit e	521
P18859	1.4354	ATP5PF	ATP synthase peripheral stalk subunit F6	522
Q9BUR5	1.3681	APOO	apolipoprotein O	79135
P06576	1.2616	ATP5F1B	ATP synthase F1 subunit beta	506
P25705	1.1925	ATP5F1A	ATP synthase F1 subunit alpha	498
P00846	1.0836	ATP6	ATP synthase F0 subunit 6	4508
P30049	1.0033	ATP5F1D	ATP synthase F1 subunit delta	513
P36542	0.9397	ATP5F1C	ATP synthase F1 subunit gamma	509
P48047	0.8761	ATP5PO	ATP synthase peripheral stalk subunit OSCP	539
P17152	0.8319	TMEM11	transmembrane protein 11	8834
O75947	0.808	ATP5PD	ATP synthase peripheral stalk subunit d	10476
O75431	0.8037	MTX2	metaxin 2	10651
Q9NVH1	0.7828	DNAJC11	DnaJ heat shock protein family (Hsp40) member C11	55735
Rho GTPase cycle
User ID	Score	Gene Symbol	Gene Name	Entrez Gene ID
Q8TCU6	4.7827	PREX1	phosphatidylinositol-3,4,5-trisphosphate dependent Rac exchange factor 1	57580
Q9NRY4	4.5869	ARHGAP35	Rho GTPase activating protein 35	2909
P98171	2.6186	ARHGAP4	Rho GTPase activating protein 4	393
P01023	2.5898	A2M	alpha-2-macroglobulin	2
Q15052	2.044	ARHGEF6	Rac/Cdc42 guanine nucleotide exchange factor 6	9459
P52566	2.0257	ARHGDIB	Rho GDP dissociation inhibitor beta	397
Q92619	1.8895	ARHGAP45	Rho GTPase activating protein 45	23526
P15153	1.8825	RAC2	Rac family small GTPase 2	5880
P52735	1.6914	VAV2	vav guanine nucleotide exchange factor 2	7410
P52565	1.6598	ARHGDIA	Rho GDP dissociation inhibitor alpha	396
P42331	1.6435	ARHGAP25	Rho GTPase activating protein 25	9938
Q07960	1.4278	ARHGAP1	Rho GTPase activating protein 1	392
Q8IXI2	1.3831	RHOT1	ras homolog family member T1	55288
Q5VV41	1.3183	ARHGEF16	Rho guanine nucleotide exchange factor 16	27237
Q8IXI1	1.3119	RHOT2	ras homolog family member T2	89941
mRNA Splicing - Major Pathway
User ID	Score	Gene Symbol	Gene Name	Entrez Gene ID
O60508	-3.964	CDC40	cell division cycle 40	51362
Q8IWX8	-3.2186	CHERP	calcium homeostasis endoplasmic reticulum protein	10523
Q7RTV0	-3.0679	PHF5A	PHD finger protein 5A	84844
O94906	-2.4122	PRPF6	pre-mRNA processing factor 6	24148
Q99459	-2.3232	CDC5L	cell division cycle 5 like	988
P33240	-2.29	CSTF2	cleavage stimulation factor subunit 2	1478
Q13243	-2.0146	SRSF5	serine and arginine rich splicing factor 5	6430
Q15428	-1.9768	SF3A2	splicing factor 3a subunit 2	8175
Q14103	-1.8061	HNRNPD	heterogeneous nuclear ribonucleoprotein D	3184
P41223	-1.7211	BUD31	BUD31 homolog	8896
Q8WUA2	-1.6674	PPIL4	peptidylprolyl isomerase like 4	85313
Q12874	-1.6141	SF3A3	splicing factor 3a subunit 3	10946
P52272	-1.603	HNRNPM	heterogeneous nuclear ribonucleoprotein M	4670
Q15366	-1.5651	PCBP2	poly(rC) binding protein 2	5094
O75940	-1.5454	SMNDC1	survival motor neuron domain containing 1	10285
Q9P2I0	-1.5247	CPSF2	cleavage and polyadenylation specific factor 2	53981
O60306	-1.524	AQR	aquarius intron-binding spliceosomal factor	9716
P62304	-1.4814	SNRPE	small nuclear ribonucleoprotein polypeptide E	6635
Q9Y3B4	-1.4088	SF3B6	splicing factor 3b subunit 6	51639
P35269	-1.3875	GTF2F1	general transcription factor IIF subunit 1	2962
P52597	-1.3807	HNRNPF	heterogeneous nuclear ribonucleoprotein F	3185
Q53GS9	-1.3737	USP39	ubiquitin specific peptidase 39	10713
O43172	-1.3721	PRPF4	pre-mRNA processing factor 4	9128
P26599	-1.3564	PTBP1	polypyrimidine tract binding protein 1	5725
O43143	-1.3486	DHX15	DEAH-box helicase 15	1665
Q15365	-1.3144	PCBP1	poly(rC) binding protein 1	5093
Q9UK45	-1.3	LSM7	LSM7 homolog, U6 small nuclear RNA and mRNA degradation associated	51690
O75533	-1.2649	SF3B1	splicing factor 3b subunit 1	23451
O95639	-1.2627	CPSF4	cleavage and polyadenylation specific factor 4	10898
Q9UKF6	-1.2522	CPSF3	cleavage and polyadenylation specific factor 3	51692
P13984	-1.1965	GTF2F2	general transcription factor IIF subunit 2	2963
Q9ULR0	-1.1965	ISY1	ISY1 splicing factor homolog	57461
Q9H0L4	-1.169	CSTF2T	cleavage stimulation factor subunit 2 tau variant	23283
P14678	-1.1617	SNRPB	small nuclear ribonucleoprotein polypeptides B and B1	6628
Q15637	-1.1593	SF1	splicing factor 1	7536
Q86XP3	-1.1569	DDX42	DEAD-box helicase 42	11325
P61978	-1.1504	HNRNPK	heterogeneous nuclear ribonucleoprotein K	3190
O60828	-1.1491	PQBP1	polyglutamine binding protein 1	10084
P14866	-1.1143	HNRNPL	heterogeneous nuclear ribonucleoprotein L	3191
P09234	-1.1091	SNRPC	small nuclear ribonucleoprotein polypeptide C	6631
Q9HCS7	-1.0867	XAB2	XPA binding protein 2	56949
P31943	-1.0824	HNRNPH1	heterogeneous nuclear ribonucleoprotein H1	3187
Q08211	-1.0509	DHX9	DExH-box helicase 9	1660
P42285	-1.0455	MTREX	Mtr4 exosome RNA helicase	23517
P62306	-1.0447	SNRPF	small nuclear ribonucleoprotein polypeptide F	6636
Q9UMS4	-1.0425	PRPF19	pre-mRNA processing factor 19	27339
Q00839	-1.0162	HNRNPU	heterogeneous nuclear ribonucleoprotein U	3192
Q13242	-0.9933	SRSF9	serine and arginine rich splicing factor 9	8683
Q9BXP5	-0.9799	SRRT	serrate, RNA effector molecule	51593
Q13151	-0.9717	HNRNPA0	heterogeneous nuclear ribonucleoprotein A0	10949
P09661	-0.9711	SNRPA1	small nuclear ribonucleoprotein polypeptide A'	6627
O60231	-0.97	DHX16	DEAH-box helicase 16	8449
P62487	-0.9559	POLR2G	RNA polymerase II subunit G	5436
Q13573	-0.9379	SNW1	SNW domain containing 1	22938
P62316	-0.9364	SNRPD2	small nuclear ribonucleoprotein D2 polypeptide	6633
Q05048	-0.9284	CSTF1	cleavage stimulation factor subunit 1	1477
Q8N684	-0.8849	CPSF7	cleavage and polyadenylation specific factor 7	79869
P26368	-0.8643	U2AF2	U2 small nuclear RNA auxiliary factor 2	11338
P35637	-0.8617	FUS	FUS RNA binding protein	2521
O43447	-0.8014	PPIH	peptidylprolyl isomerase H	10465
P38159	-0.8003	RBMX	RNA binding motif protein X-linked	27316
P22626	-0.7906	HNRNPA2B1	heterogeneous nuclear ribonucleoprotein A2/B1	3181
O43290	-0.7747	SART1	spliceosome associated factor 1, recruiter of U4/U6.U5 tri-snRNP	9092
Q9BZJ0	-0.772	CRNKL1	crooked neck pre-mRNA splicing factor 1	51340
Q15029	-0.743	EFTUD2	elongation factor Tu GTP binding domain containing 2	9343
Q9Y5S9	-0.7428	RBM8A	RNA binding motif protein 8A	9939
Q01081	-0.7426	U2AF1	U2 small nuclear RNA auxiliary factor 1	7307
Q01081	-0.7426	U2AF1L5	U2 small nuclear RNA auxiliary factor 1 like 5	102724594
mRNA Splicing
User ID	Score	Gene Symbol	Gene Name	Entrez Gene ID
O60508	-3.964	CDC40	cell division cycle 40	51362
Q8IWX8	-3.2186	CHERP	calcium homeostasis endoplasmic reticulum protein	10523
Q7RTV0	-3.0679	PHF5A	PHD finger protein 5A	84844
O94906	-2.4122	PRPF6	pre-mRNA processing factor 6	24148
Q99459	-2.3232	CDC5L	cell division cycle 5 like	988
P33240	-2.29	CSTF2	cleavage stimulation factor subunit 2	1478
Q13243	-2.0146	SRSF5	serine and arginine rich splicing factor 5	6430
Q15428	-1.9768	SF3A2	splicing factor 3a subunit 2	8175
Q14103	-1.8061	HNRNPD	heterogeneous nuclear ribonucleoprotein D	3184
P41223	-1.7211	BUD31	BUD31 homolog	8896
Q8WUA2	-1.6674	PPIL4	peptidylprolyl isomerase like 4	85313
Q12874	-1.6141	SF3A3	splicing factor 3a subunit 3	10946
P52272	-1.603	HNRNPM	heterogeneous nuclear ribonucleoprotein M	4670
Q15366	-1.5651	PCBP2	poly(rC) binding protein 2	5094
O75940	-1.5454	SMNDC1	survival motor neuron domain containing 1	10285
Q9P2I0	-1.5247	CPSF2	cleavage and polyadenylation specific factor 2	53981
O60306	-1.524	AQR	aquarius intron-binding spliceosomal factor	9716
P62304	-1.4814	SNRPE	small nuclear ribonucleoprotein polypeptide E	6635
Q9Y3B4	-1.4088	SF3B6	splicing factor 3b subunit 6	51639
P35269	-1.3875	GTF2F1	general transcription factor IIF subunit 1	2962
P52597	-1.3807	HNRNPF	heterogeneous nuclear ribonucleoprotein F	3185
Q53GS9	-1.3737	USP39	ubiquitin specific peptidase 39	10713
O43172	-1.3721	PRPF4	pre-mRNA processing factor 4	9128
P26599	-1.3564	PTBP1	polypyrimidine tract binding protein 1	5725
O43143	-1.3486	DHX15	DEAH-box helicase 15	1665
Q15365	-1.3144	PCBP1	poly(rC) binding protein 1	5093
Q9UK45	-1.3	LSM7	LSM7 homolog, U6 small nuclear RNA and mRNA degradation associated	51690
O75533	-1.2649	SF3B1	splicing factor 3b subunit 1	23451
O95639	-1.2627	CPSF4	cleavage and polyadenylation specific factor 4	10898
Q9UKF6	-1.2522	CPSF3	cleavage and polyadenylation specific factor 3	51692
P13984	-1.1965	GTF2F2	general transcription factor IIF subunit 2	2963
Q9ULR0	-1.1965	ISY1	ISY1 splicing factor homolog	57461
Q9H0L4	-1.169	CSTF2T	cleavage stimulation factor subunit 2 tau variant	23283
P14678	-1.1617	SNRPB	small nuclear ribonucleoprotein polypeptides B and B1	6628
Q15637	-1.1593	SF1	splicing factor 1	7536
Q86XP3	-1.1569	DDX42	DEAD-box helicase 42	11325
P61978	-1.1504	HNRNPK	heterogeneous nuclear ribonucleoprotein K	3190
O60828	-1.1491	PQBP1	polyglutamine binding protein 1	10084
P14866	-1.1143	HNRNPL	heterogeneous nuclear ribonucleoprotein L	3191
P09234	-1.1091	SNRPC	small nuclear ribonucleoprotein polypeptide C	6631
Q9HCS7	-1.0867	XAB2	XPA binding protein 2	56949
P31943	-1.0824	HNRNPH1	heterogeneous nuclear ribonucleoprotein H1	3187
Q08211	-1.0509	DHX9	DExH-box helicase 9	1660
P42285	-1.0455	MTREX	Mtr4 exosome RNA helicase	23517
P62306	-1.0447	SNRPF	small nuclear ribonucleoprotein polypeptide F	6636
Q9UMS4	-1.0425	PRPF19	pre-mRNA processing factor 19	27339
Q00839	-1.0162	HNRNPU	heterogeneous nuclear ribonucleoprotein U	3192
Q13242	-0.9933	SRSF9	serine and arginine rich splicing factor 9	8683
Q9BXP5	-0.9799	SRRT	serrate, RNA effector molecule	51593
Q13151	-0.9717	HNRNPA0	heterogeneous nuclear ribonucleoprotein A0	10949
P09661	-0.9711	SNRPA1	small nuclear ribonucleoprotein polypeptide A'	6627
O60231	-0.97	DHX16	DEAH-box helicase 16	8449
P62487	-0.9559	POLR2G	RNA polymerase II subunit G	5436
Q13573	-0.9379	SNW1	SNW domain containing 1	22938
P62316	-0.9364	SNRPD2	small nuclear ribonucleoprotein D2 polypeptide	6633
Q05048	-0.9284	CSTF1	cleavage stimulation factor subunit 1	1477
Q8N684	-0.8849	CPSF7	cleavage and polyadenylation specific factor 7	79869
P26368	-0.8643	U2AF2	U2 small nuclear RNA auxiliary factor 2	11338
P35637	-0.8617	FUS	FUS RNA binding protein	2521
O43447	-0.8014	PPIH	peptidylprolyl isomerase H	10465
P38159	-0.8003	RBMX	RNA binding motif protein X-linked	27316
P22626	-0.7906	HNRNPA2B1	heterogeneous nuclear ribonucleoprotein A2/B1	3181
O43290	-0.7747	SART1	spliceosome associated factor 1, recruiter of U4/U6.U5 tri-snRNP	9092
Q9BZJ0	-0.772	CRNKL1	crooked neck pre-mRNA splicing factor 1	51340
Q15029	-0.743	EFTUD2	elongation factor Tu GTP binding domain containing 2	9343
Q9Y5S9	-0.7428	RBM8A	RNA binding motif protein 8A	9939
Q01081	-0.7426	U2AF1	U2 small nuclear RNA auxiliary factor 1	7307
Q01081	-0.7426	U2AF1L5	U2 small nuclear RNA auxiliary factor 1 like 5	102724594
Elastic fibre formation
User ID	Score	Gene Symbol	Gene Name	Entrez Gene ID
P55001	-3.5098	MFAP2	microfibril associated protein 2	4237
Q14766	-2.6495	LTBP1	latent transforming growth factor beta binding protein 1	4052
P05556	-2.217	ITGB1	integrin subunit beta 1	3688
P98095	-2.1207	FBLN2	fibulin 2	2199
P55081	-2.011	MFAP1	microfibril associated protein 1	4236
Q8N2S1	-1.8208	LTBP4	latent transforming growth factor beta binding protein 4	8425
P18084	-1.8078	ITGB5	integrin subunit beta 5	3693
P55083	-1.2227	MFAP4	microfibril associated protein 4	4239
P35555	-1.118	FBN1	fibrillin 1	2200
Q14767	-1.0717	LTBP2	latent transforming growth factor beta binding protein 2	4053
Q9NT22	-0.9802	EMILIN3	elastin microfibril interfacer 3	90187
Q12805	-0.9421	EFEMP1	EGF containing fibulin extracellular matrix protein 1	2202
P05106	-0.8526	ITGB3	integrin subunit beta 3	3690
Q9BXX0	-0.7512	EMILIN2	elastin microfibril interfacer 2	84034
Laminin interactions
User ID	Score	Gene Symbol	Gene Name	Entrez Gene ID
Q01955	-2.8213	COL4A3	collagen type IV alpha 3 chain	1285
P25391	-2.6763	LAMA1	laminin subunit alpha 1	284217
Q16787	-2.5311	LAMA3	laminin subunit alpha 3	3909
P17301	-2.3681	ITGA2	integrin subunit alpha 2	3673
P05556	-2.217	ITGB1	integrin subunit beta 1	3688
P08572	-1.7629	COL4A2	collagen type IV alpha 2 chain	1284
P23229	-1.7174	ITGA6	integrin subunit alpha 6	3655
P16144	-1.6342	ITGB4	integrin subunit beta 4	3691
Anchoring fibril formation
User ID	Score	Gene Symbol	Gene Name	Entrez Gene ID
P13497	-5.3371	BMP1	bone morphogenetic protein 1	649
Q01955	-2.8213	COL4A3	collagen type IV alpha 3 chain	1285
Q16787	-2.5311	LAMA3	laminin subunit alpha 3	3909
P08572	-1.7629	COL4A2	collagen type IV alpha 2 chain	1284
Activation of gene expression by SREBF (SREBP)
User ID	Score	Gene Symbol	Gene Name	Entrez Gene ID
Q14534	-3.2554	SQLE	squalene epoxidase	6713
Q01581	-2.5756	HMGCS1	3-hydroxy-3-methylglutaryl-CoA synthase 1	3157
Q9BZK7	-2.2252	TBL1XR1	transducin beta like 1 X-linked receptor 1	79718
P37268	-1.8695	FDFT1	farnesyl-diphosphate farnesyltransferase 1	2222
Q13907	-1.6976	IDI1	isopentenyl-diphosphate delta isomerase 1	3422
Q13085	-1.4957	ACACA	acetyl-CoA carboxylase alpha	31
Q9BYK8	-1.4374	HELZ2	helicase with zinc finger 2	85441
Q15126	-1.1812	PMVK	phosphomevalonate kinase	10654
P49327	-1.1121	FASN	fatty acid synthase	2194
Processing of Capped Intron-Containing Pre-mRNA
User ID	Score	Gene Symbol	Gene Name	Entrez Gene ID
O60508	-3.964	CDC40	cell division cycle 40	51362
Q8IWX8	-3.2186	CHERP	calcium homeostasis endoplasmic reticulum protein	10523
Q9NRG9	-3.1237	AAAS	aladin WD repeat nucleoporin	8086
Q7RTV0	-3.0679	PHF5A	PHD finger protein 5A	84844
Q9BY77	-2.6732	POLDIP3	DNA polymerase delta interacting protein 3	84271
O94906	-2.4122	PRPF6	pre-mRNA processing factor 6	24148
Q99459	-2.3232	CDC5L	cell division cycle 5 like	988
P33240	-2.29	CSTF2	cleavage stimulation factor subunit 2	1478
Q13243	-2.0146	SRSF5	serine and arginine rich splicing factor 5	6430
Q15428	-1.9768	SF3A2	splicing factor 3a subunit 2	8175
Q14103	-1.8061	HNRNPD	heterogeneous nuclear ribonucleoprotein D	3184
P41223	-1.7211	BUD31	BUD31 homolog	8896
Q8WUA2	-1.6674	PPIL4	peptidylprolyl isomerase like 4	85313
Q12874	-1.6141	SF3A3	splicing factor 3a subunit 3	10946
P52272	-1.603	HNRNPM	heterogeneous nuclear ribonucleoprotein M	4670
Q15366	-1.5651	PCBP2	poly(rC) binding protein 2	5094
O75940	-1.5454	SMNDC1	survival motor neuron domain containing 1	10285
Q9P2I0	-1.5247	CPSF2	cleavage and polyadenylation specific factor 2	53981
O60306	-1.524	AQR	aquarius intron-binding spliceosomal factor	9716
O00148	-1.5087	DDX39A	DExD-box helicase 39A	10212
P62304	-1.4814	SNRPE	small nuclear ribonucleoprotein polypeptide E	6635
Q86W42	-1.4249	THOC6	THO complex 6	79228
Q9Y3B4	-1.4088	SF3B6	splicing factor 3b subunit 6	51639
P35269	-1.3875	GTF2F1	general transcription factor IIF subunit 1	2962
P52597	-1.3807	HNRNPF	heterogeneous nuclear ribonucleoprotein F	3185
Q53GS9	-1.3737	USP39	ubiquitin specific peptidase 39	10713
O43172	-1.3721	PRPF4	pre-mRNA processing factor 4	9128
P26599	-1.3564	PTBP1	polypyrimidine tract binding protein 1	5725
O43143	-1.3486	DHX15	DEAH-box helicase 15	1665
Q15365	-1.3144	PCBP1	poly(rC) binding protein 1	5093
Q9UK45	-1.3	LSM7	LSM7 homolog, U6 small nuclear RNA and mRNA degradation associated	51690
O75533	-1.2649	SF3B1	splicing factor 3b subunit 1	23451
O95639	-1.2627	CPSF4	cleavage and polyadenylation specific factor 4	10898
Q96J01	-1.262	THOC3	THO complex 3	84321
Q9UKF6	-1.2522	CPSF3	cleavage and polyadenylation specific factor 3	51692
P13984	-1.1965	GTF2F2	general transcription factor IIF subunit 2	2963
Q9ULR0	-1.1965	ISY1	ISY1 splicing factor homolog	57461
Q8NFH3	-1.1727	NUP43	nucleoporin 43	348995
Q9H0L4	-1.169	CSTF2T	cleavage stimulation factor subunit 2 tau variant	23283
P14678	-1.1617	SNRPB	small nuclear ribonucleoprotein polypeptides B and B1	6628
Q15637	-1.1593	SF1	splicing factor 1	7536
Q86XP3	-1.1569	DDX42	DEAD-box helicase 42	11325
P61978	-1.1504	HNRNPK	heterogeneous nuclear ribonucleoprotein K	3190
O60828	-1.1491	PQBP1	polyglutamine binding protein 1	10084
Q9BW27	-1.1304	NUP85	nucleoporin 85	79902
P14866	-1.1143	HNRNPL	heterogeneous nuclear ribonucleoprotein L	3191
P09234	-1.1091	SNRPC	small nuclear ribonucleoprotein polypeptide C	6631
Q9HCS7	-1.0867	XAB2	XPA binding protein 2	56949
P31943	-1.0824	HNRNPH1	heterogeneous nuclear ribonucleoprotein H1	3187
Q08211	-1.0509	DHX9	DExH-box helicase 9	1660
P42285	-1.0455	MTREX	Mtr4 exosome RNA helicase	23517
P62306	-1.0447	SNRPF	small nuclear ribonucleoprotein polypeptide F	6636
Q9UMS4	-1.0425	PRPF19	pre-mRNA processing factor 19	27339
Q00839	-1.0162	HNRNPU	heterogeneous nuclear ribonucleoprotein U	3192
O75694	-1.002	NUP155	nucleoporin 155	9631
Q13242	-0.9933	SRSF9	serine and arginine rich splicing factor 9	8683
Q9BXP5	-0.9799	SRRT	serrate, RNA effector molecule	51593
Q13151	-0.9717	HNRNPA0	heterogeneous nuclear ribonucleoprotein A0	10949
P49792	-0.9715	RANBP2	RAN binding protein 2	5903
P09661	-0.9711	SNRPA1	small nuclear ribonucleoprotein polypeptide A'	6627
O60231	-0.97	DHX16	DEAH-box helicase 16	8449
P62487	-0.9559	POLR2G	RNA polymerase II subunit G	5436
Q13573	-0.9379	SNW1	SNW domain containing 1	22938
P62316	-0.9364	SNRPD2	small nuclear ribonucleoprotein D2 polypeptide	6633
P82979	-0.9289	SARNP	SAP domain containing ribonucleoprotein	84324
Q05048	-0.9284	CSTF1	cleavage stimulation factor subunit 1	1477
Q8TEM1	-0.9237	NUP210	nucleoporin 210	23225
Q8N684	-0.8849	CPSF7	cleavage and polyadenylation specific factor 7	79869
P26368	-0.8643	U2AF2	U2 small nuclear RNA auxiliary factor 2	11338
P35637	-0.8617	FUS	FUS RNA binding protein	2521
Q8WUM0	-0.8476	NUP133	nucleoporin 133	55746
Q13838	-0.8189	DDX39B	DExD-box helicase 39B	7919
O43447	-0.8014	PPIH	peptidylprolyl isomerase H	10465
P38159	-0.8003	RBMX	RNA binding motif protein X-linked	27316
P22626	-0.7906	HNRNPA2B1	heterogeneous nuclear ribonucleoprotein A2/B1	3181
P57740	-0.7845	NUP107	nucleoporin 107	57122
P12270	-0.7791	TPR	translocated promoter region, nuclear basket protein	7175
O43290	-0.7747	SART1	spliceosome associated factor 1, recruiter of U4/U6.U5 tri-snRNP	9092
Q9BZJ0	-0.772	CRNKL1	crooked neck pre-mRNA splicing factor 1	51340
Q8NFH5	-0.7488	NUP35	nucleoporin 35	129401
Q15029	-0.743	EFTUD2	elongation factor Tu GTP binding domain containing 2	9343
Q9Y5S9	-0.7428	RBM8A	RNA binding motif protein 8A	9939
Q01081	-0.7426	U2AF1	U2 small nuclear RNA auxiliary factor 1	7307
Q01081	-0.7426	U2AF1L5	U2 small nuclear RNA auxiliary factor 1 like 5	102724594
Keratinization
User ID	Score	Gene Symbol	Gene Name	Entrez Gene ID
Q99569	-5.2062	PKP4	plakophilin 4	8502
P19957	-3.1277	PI3	peptidase inhibitor 3	5266
P14923	-2.956	JUP	junction plakoglobin	3728
P31944	-2.881	CASP14	caspase 14	23581
Q02487	-2.8681	DSC2	desmocollin 2	1824
Q99959	-2.831	PKP2	plakophilin 2	5318
P02533	-2.6163	KRT14	keratin 14	3861
Q9Y446	-2.524	PKP3	plakophilin 3	11187
P15924	-2.0423	DSP	desmoplakin	1832
P05783	-1.5136	KRT18	keratin 18	3875
O76015	-1.4878	KRT38	keratin 38	8687
P32926	-1.4875	DSG3	desmoglein 3	1830
P08727	-1.3528	KRT19	keratin 19	3880
Q14126	-1.2129	DSG2	desmoglein 2	1829
Formation of the cornified envelope
User ID	Score	Gene Symbol	Gene Name	Entrez Gene ID
Q99569	-5.2062	PKP4	plakophilin 4	8502
P19957	-3.1277	PI3	peptidase inhibitor 3	5266
P14923	-2.956	JUP	junction plakoglobin	3728
P31944	-2.881	CASP14	caspase 14	23581
Q02487	-2.8681	DSC2	desmocollin 2	1824
Q99959	-2.831	PKP2	plakophilin 2	5318
P02533	-2.6163	KRT14	keratin 14	3861
Q9Y446	-2.524	PKP3	plakophilin 3	11187
P15924	-2.0423	DSP	desmoplakin	1832
P05783	-1.5136	KRT18	keratin 18	3875
O76015	-1.4878	KRT38	keratin 38	8687
P32926	-1.4875	DSG3	desmoglein 3	1830
P08727	-1.3528	KRT19	keratin 19	3880
Q14126	-1.2129	DSG2	desmoglein 2	1829
Non-integrin membrane-ECM interactions
User ID	Score	Gene Symbol	Gene Name	Entrez Gene ID
Q01955	-2.8213	COL4A3	collagen type IV alpha 3 chain	1285
P25391	-2.6763	LAMA1	laminin subunit alpha 1	284217
Q16787	-2.5311	LAMA3	laminin subunit alpha 3	3909
P17301	-2.3681	ITGA2	integrin subunit alpha 2	3673
P31431	-2.2474	SDC4	syndecan 4	6385
P05556	-2.217	ITGB1	integrin subunit beta 1	3688
O00468	-2.0261	AGRN	agrin	375790
P18084	-1.8078	ITGB5	integrin subunit beta 5	3693
P08572	-1.7629	COL4A2	collagen type IV alpha 2 chain	1284
P23229	-1.7174	ITGA6	integrin subunit alpha 6	3655
P16144	-1.6342	ITGB4	integrin subunit beta 4	3691

## Sheet: Disease_Disgenet
Acidosis, Lactic
User ID	Score	Gene Symbol	Gene Name	Entrez Gene ID
Q16854	5.4126	DGUOK	deoxyguanosine kinase	1716
Q7LG56	3.5499	RRM2B	ribonucleotide reductase regulatory TP53 inducible subunit M2B	50484
O15239	3.2792	NDUFA1	NADH:ubiquinone oxidoreductase subunit A1	4694
O75380	2.8013	NDUFS6	NADH:ubiquinone oxidoreductase subunit S6	4726
Q9BU61	2.5147	NDUFAF3	NADH:ubiquinone oxidoreductase complex assembly factor 3	25915
P03905	2.1801	ND4	NADH dehydrogenase, subunit 4 (complex I)	4538
O43676	2.105	NDUFB3	NADH:ubiquinone oxidoreductase subunit B3	4709
Q9BSH4	1.9412	TACO1	translational activator of cytochrome c oxidase I	51204
P00414	1.7532	COX3	cytochrome c oxidase III	4514
P00395	1.6852	COX1	cytochrome c oxidase subunit I	4512
P28331	1.6493	NDUFS1	NADH:ubiquinone oxidoreductase core subunit S1	4719
P08574	1.6467	CYC1	cytochrome c1	1537
P55084	1.3911	HADHB	hydroxyacyl-CoA dehydrogenase trifunctional multienzyme complex subunit beta	3032
P00156	1.3872	CYTB	cytochrome b	4519
O95299	1.2903	NDUFA10	NADH:ubiquinone oxidoreductase subunit A10	4705
P10515	1.2659	DLAT	dihydrolipoamide S-acetyltransferase	1737
O43181	1.2414	NDUFS4	NADH:ubiquinone oxidoreductase subunit S4	4724
Q9Y6M9	1.2329	NDUFB9	NADH:ubiquinone oxidoreductase subunit B9	4715
P00403	1.2238	COX2	cytochrome c oxidase subunit II	4513
O75489	1.2027	NDUFS3	NADH:ubiquinone oxidoreductase core subunit S3	4722
P11182	1.1829	DBT	dihydrolipoamide branched chain transacylase E2	1629
P05166	1.1188	PCCB	propionyl-CoA carboxylase subunit beta	5096
P03915	1.094	ND5	NADH dehydrogenase, subunit 5 (complex I)	4540
P08559	1.08	PDHA1	pyruvate dehydrogenase E1 alpha 1 subunit	5160
O00217	1.0772	NDUFS8	NADH:ubiquinone oxidoreductase core subunit S8	4728
P53597	1.0562	SUCLG1	succinate-CoA ligase alpha subunit	8802
P05165	0.9328	PCCA	propionyl-CoA carboxylase subunit alpha	5095
P11498	0.9289	PC	pyruvate carboxylase	5091
O43678	0.881	NDUFA2	NADH:ubiquinone oxidoreductase subunit A2	4695
O00330	0.8612	PDHX	pyruvate dehydrogenase complex component X	8050
P11177	0.8321	PDHB	pyruvate dehydrogenase E1 beta subunit	5162
Abnormal mitochondria in muscle tissue
User ID	Score	Gene Symbol	Gene Name	Entrez Gene ID
O15239	3.2792	NDUFA1	NADH:ubiquinone oxidoreductase subunit A1	4694
P03897	3.0085	ND3	NADH dehydrogenase, subunit 3 (complex I)	4537
O75380	2.8013	NDUFS6	NADH:ubiquinone oxidoreductase subunit S6	4726
Q9BU61	2.5147	NDUFAF3	NADH:ubiquinone oxidoreductase complex assembly factor 3	25915
O43676	2.105	NDUFB3	NADH:ubiquinone oxidoreductase subunit B3	4709
O14521	2.0942	SDHD	succinate dehydrogenase complex subunit D	6392
P03891	1.9507	ND2	MTND2	4536
P28331	1.6493	NDUFS1	NADH:ubiquinone oxidoreductase core subunit S1	4719
O43181	1.2414	NDUFS4	NADH:ubiquinone oxidoreductase subunit S4	4724
Q9Y6M9	1.2329	NDUFB9	NADH:ubiquinone oxidoreductase subunit B9	4715
O75489	1.2027	NDUFS3	NADH:ubiquinone oxidoreductase core subunit S3	4722
O00217	1.0772	NDUFS8	NADH:ubiquinone oxidoreductase core subunit S8	4728
Lactic acidemia
User ID	Score	Gene Symbol	Gene Name	Entrez Gene ID
Q16854	5.4126	DGUOK	deoxyguanosine kinase	1716
Q7LG56	3.5499	RRM2B	ribonucleotide reductase regulatory TP53 inducible subunit M2B	50484
O15239	3.2792	NDUFA1	NADH:ubiquinone oxidoreductase subunit A1	4694
O75380	2.8013	NDUFS6	NADH:ubiquinone oxidoreductase subunit S6	4726
Q9BU61	2.5147	NDUFAF3	NADH:ubiquinone oxidoreductase complex assembly factor 3	25915
P03905	2.1801	ND4	NADH dehydrogenase, subunit 4 (complex I)	4538
O43676	2.105	NDUFB3	NADH:ubiquinone oxidoreductase subunit B3	4709
Q9BSH4	1.9412	TACO1	translational activator of cytochrome c oxidase I	51204
P00414	1.7532	COX3	cytochrome c oxidase III	4514
P00395	1.6852	COX1	cytochrome c oxidase subunit I	4512
P28331	1.6493	NDUFS1	NADH:ubiquinone oxidoreductase core subunit S1	4719
P08574	1.6467	CYC1	cytochrome c1	1537
P55084	1.3911	HADHB	hydroxyacyl-CoA dehydrogenase trifunctional multienzyme complex subunit beta	3032
P00156	1.3872	CYTB	cytochrome b	4519
O95299	1.2903	NDUFA10	NADH:ubiquinone oxidoreductase subunit A10	4705
P10515	1.2659	DLAT	dihydrolipoamide S-acetyltransferase	1737
O43181	1.2414	NDUFS4	NADH:ubiquinone oxidoreductase subunit S4	4724
Q9Y6M9	1.2329	NDUFB9	NADH:ubiquinone oxidoreductase subunit B9	4715
P00403	1.2238	COX2	cytochrome c oxidase subunit II	4513
O75489	1.2027	NDUFS3	NADH:ubiquinone oxidoreductase core subunit S3	4722
P11182	1.1829	DBT	dihydrolipoamide branched chain transacylase E2	1629
P05166	1.1188	PCCB	propionyl-CoA carboxylase subunit beta	5096
P03915	1.094	ND5	NADH dehydrogenase, subunit 5 (complex I)	4540
O00217	1.0772	NDUFS8	NADH:ubiquinone oxidoreductase core subunit S8	4728
P53597	1.0562	SUCLG1	succinate-CoA ligase alpha subunit	8802
P05165	0.9328	PCCA	propionyl-CoA carboxylase subunit alpha	5095
P11498	0.9289	PC	pyruvate carboxylase	5091
O43678	0.881	NDUFA2	NADH:ubiquinone oxidoreductase subunit A2	4695
O00330	0.8612	PDHX	pyruvate dehydrogenase complex component X	8050
P11177	0.8321	PDHB	pyruvate dehydrogenase E1 beta subunit	5162
NADH:Q(1) Oxidoreductase deficiency
User ID	Score	Gene Symbol	Gene Name	Entrez Gene ID
O15239	3.2792	NDUFA1	NADH:ubiquinone oxidoreductase subunit A1	4694
P03897	3.0085	ND3	NADH dehydrogenase, subunit 3 (complex I)	4537
O75380	2.8013	NDUFS6	NADH:ubiquinone oxidoreductase subunit S6	4726
Q9BU61	2.5147	NDUFAF3	NADH:ubiquinone oxidoreductase complex assembly factor 3	25915
O43676	2.105	NDUFB3	NADH:ubiquinone oxidoreductase subunit B3	4709
P03891	1.9507	ND2	MTND2	4536
P28331	1.6493	NDUFS1	NADH:ubiquinone oxidoreductase core subunit S1	4719
O43181	1.2414	NDUFS4	NADH:ubiquinone oxidoreductase subunit S4	4724
Q9Y6M9	1.2329	NDUFB9	NADH:ubiquinone oxidoreductase subunit B9	4715
O75489	1.2027	NDUFS3	NADH:ubiquinone oxidoreductase core subunit S3	4722
O00217	1.0772	NDUFS8	NADH:ubiquinone oxidoreductase core subunit S8	4728
Hypoglycemia
User ID	Score	Gene Symbol	Gene Name	Entrez Gene ID
Q16854	5.4126	DGUOK	deoxyguanosine kinase	1716
O15239	3.2792	NDUFA1	NADH:ubiquinone oxidoreductase subunit A1	4694
Q92947	3.1572	GCDH	glutaryl-CoA dehydrogenase	2639
O75380	2.8013	NDUFS6	NADH:ubiquinone oxidoreductase subunit S6	4726
Q9BU61	2.5147	NDUFAF3	NADH:ubiquinone oxidoreductase complex assembly factor 3	25915
O43676	2.105	NDUFB3	NADH:ubiquinone oxidoreductase subunit B3	4709
Q16134	1.9984	ETFDH	electron transfer flavoprotein dehydrogenase	2110
P28331	1.6493	NDUFS1	NADH:ubiquinone oxidoreductase core subunit S1	4719
O43181	1.2414	NDUFS4	NADH:ubiquinone oxidoreductase subunit S4	4724
Q9Y6M9	1.2329	NDUFB9	NADH:ubiquinone oxidoreductase subunit B9	4715
O75489	1.2027	NDUFS3	NADH:ubiquinone oxidoreductase core subunit S3	4722
P11182	1.1829	DBT	dihydrolipoamide branched chain transacylase E2	1629
P35914	1.1725	HMGCL	3-hydroxy-3-methylglutaryl-CoA lyase	3155
P38117	1.1663	ETFB	electron transfer flavoprotein subunit beta	2109
P22695	1.1523	UQCRC2	ubiquinol-cytochrome c reductase core protein 2	7385
P04179	1.1473	SOD2	superoxide dismutase 2	6648
P05166	1.1188	PCCB	propionyl-CoA carboxylase subunit beta	5096
P53597	1.0562	SUCLG1	succinate-CoA ligase alpha subunit	8802
P45954	0.9606	ACADSB	acyl-CoA dehydrogenase short/branched chain	36
P16930	0.9525	FAH	fumarylacetoacetate hydrolase	2184
P05165	0.9328	PCCA	propionyl-CoA carboxylase subunit alpha	5095
P34949	0.9311	MPI	mannose phosphate isomerase	4351
P11498	0.9289	PC	pyruvate carboxylase	5091
P14927	0.9172	UQCRB	ubiquinol-cytochrome c reductase binding protein	7381
O43772	0.8637	SLC25A20	solute carrier family 25 member 20	788
P35573	0.8107	AGL	amylo-alpha-1, 6-glucosidase, 4-alpha-glucanotransferase	178
CSF lactate increased
User ID	Score	Gene Symbol	Gene Name	Entrez Gene ID
O15239	3.2792	NDUFA1	NADH:ubiquinone oxidoreductase subunit A1	4694
O75380	2.8013	NDUFS6	NADH:ubiquinone oxidoreductase subunit S6	4726
Q9BU61	2.5147	NDUFAF3	NADH:ubiquinone oxidoreductase complex assembly factor 3	25915
O43676	2.105	NDUFB3	NADH:ubiquinone oxidoreductase subunit B3	4709
O95831	2.0351	AIFM1	apoptosis inducing factor mitochondria associated 1	9131
Q9BSH4	1.9412	TACO1	translational activator of cytochrome c oxidase I	51204
P28331	1.6493	NDUFS1	NADH:ubiquinone oxidoreductase core subunit S1	4719
P30084	1.3504	ECHS1	enoyl-CoA hydratase, short chain 1	1892
O95299	1.2903	NDUFA10	NADH:ubiquinone oxidoreductase subunit A10	4705
O43181	1.2414	NDUFS4	NADH:ubiquinone oxidoreductase subunit S4	4724
Q9Y6M9	1.2329	NDUFB9	NADH:ubiquinone oxidoreductase subunit B9	4715
O75489	1.2027	NDUFS3	NADH:ubiquinone oxidoreductase core subunit S3	4722
P08559	1.08	PDHA1	pyruvate dehydrogenase E1 alpha 1 subunit	5160
O00217	1.0772	NDUFS8	NADH:ubiquinone oxidoreductase core subunit S8	4728
Hemiparesis
User ID	Score	Gene Symbol	Gene Name	Entrez Gene ID
Q04446	1.9975	GBE1	1,4-alpha-glucan branching enzyme 1	2632
P0C0L4	1.9645	C4A	complement C4A (Rodgers blood group)	720
P00414	1.7532	COX3	cytochrome c oxidase III	4514
P00395	1.6852	COX1	cytochrome c oxidase subunit I	4512
P00156	1.3872	CYTB	cytochrome b	4519
P00403	1.2238	COX2	cytochrome c oxidase subunit II	4513
Q9NZ08	1.2023	ERAP1	endoplasmic reticulum aminopeptidase 1	51752
P02766	1.169	TTR	transthyretin	7276
P03915	1.094	ND5	NADH dehydrogenase, subunit 5 (complex I)	4540
Acute necrotizing encephalopathy
User ID	Score	Gene Symbol	Gene Name	Entrez Gene ID
O15239	3.2792	NDUFA1	NADH:ubiquinone oxidoreductase subunit A1	4694
O75380	2.8013	NDUFS6	NADH:ubiquinone oxidoreductase subunit S6	4726
Q9BU61	2.5147	NDUFAF3	NADH:ubiquinone oxidoreductase complex assembly factor 3	25915
O43676	2.105	NDUFB3	NADH:ubiquinone oxidoreductase subunit B3	4709
P28331	1.6493	NDUFS1	NADH:ubiquinone oxidoreductase core subunit S1	4719
O43181	1.2414	NDUFS4	NADH:ubiquinone oxidoreductase subunit S4	4724
Q9Y6M9	1.2329	NDUFB9	NADH:ubiquinone oxidoreductase subunit B9	4715
O75489	1.2027	NDUFS3	NADH:ubiquinone oxidoreductase core subunit S3	4722
Vomiting
User ID	Score	Gene Symbol	Gene Name	Entrez Gene ID
Q16854	5.4126	DGUOK	deoxyguanosine kinase	1716
O15239	3.2792	NDUFA1	NADH:ubiquinone oxidoreductase subunit A1	4694
Q92947	3.1572	GCDH	glutaryl-CoA dehydrogenase	2639
O75380	2.8013	NDUFS6	NADH:ubiquinone oxidoreductase subunit S6	4726
Q9BU61	2.5147	NDUFAF3	NADH:ubiquinone oxidoreductase complex assembly factor 3	25915
O15305	2.2308	PMM2	phosphomannomutase 2	5373
O43676	2.105	NDUFB3	NADH:ubiquinone oxidoreductase subunit B3	4709
P49748	2.0551	ACADVL	acyl-CoA dehydrogenase very long chain	37
Q16134	1.9984	ETFDH	electron transfer flavoprotein dehydrogenase	2110
Q9Y6B6	1.8178	SAR1B	secretion associated Ras related GTPase 1B	51128
P28331	1.6493	NDUFS1	NADH:ubiquinone oxidoreductase core subunit S1	4719
P05186	1.5851	ALPL	alkaline phosphatase, biomineralization associated	249
P51571	1.5188	SSR4	signal sequence receptor subunit 4	6748
O43181	1.2414	NDUFS4	NADH:ubiquinone oxidoreductase subunit S4	4724
Q9Y6M9	1.2329	NDUFB9	NADH:ubiquinone oxidoreductase subunit B9	4715
O75489	1.2027	NDUFS3	NADH:ubiquinone oxidoreductase core subunit S3	4722
P05155	1.1937	SERPING1	serpin family G member 1	710
P11182	1.1829	DBT	dihydrolipoamide branched chain transacylase E2	1629
P38117	1.1663	ETFB	electron transfer flavoprotein subunit beta	2109
P24752	1.1345	ACAT1	acetyl-CoA acetyltransferase 1	38
P05166	1.1188	PCCB	propionyl-CoA carboxylase subunit beta	5096
P00748	1.1098	F12	coagulation factor XII	2161
P22033	1.0307	MMUT	methylmalonyl-CoA mutase	4594
P05089	0.9994	ARG1	arginase 1	383
Q14376	0.9701	GALE	UDP-galactose-4-epimerase	2582
P05165	0.9328	PCCA	propionyl-CoA carboxylase subunit alpha	5095
P34949	0.9311	MPI	mannose phosphate isomerase	4351
P13716	0.8998	ALAD	aminolevulinate dehydratase	210

## Sheet: Disease_OMIM
MITOCHONDRIAL COMPLEX I DEFICIENCY
User ID	Score	Gene Symbol	Gene Name	Entrez Gene ID
O15239	3.2792	NDUFA1	NADH:ubiquinone oxidoreductase subunit A1	4694
O75380	2.8013	NDUFS6	NADH:ubiquinone oxidoreductase subunit S6	4726
Q9BU61	2.5147	NDUFAF3	NADH:ubiquinone oxidoreductase complex assembly factor 3	25915
O43676	2.105	NDUFB3	NADH:ubiquinone oxidoreductase subunit B3	4709
P28331	1.6493	NDUFS1	NADH:ubiquinone oxidoreductase core subunit S1	4719
Q9NPL8	1.6368	TIMMDC1	translocase of inner mitochondrial membrane domain containing 1	51300
O43181	1.2414	NDUFS4	NADH:ubiquinone oxidoreductase subunit S4	4724
Q9Y6M9	1.2329	NDUFB9	NADH:ubiquinone oxidoreductase subunit B9	4715
O75489	1.2027	NDUFS3	NADH:ubiquinone oxidoreductase core subunit S3	4722
LEIGH SYNDROME
User ID	Score	Gene Symbol	Gene Name	Entrez Gene ID
O95299	1.2903	NDUFA10	NADH:ubiquinone oxidoreductase subunit A10	4705
O43181	1.2414	NDUFS4	NADH:ubiquinone oxidoreductase subunit S4	4724
O75489	1.2027	NDUFS3	NADH:ubiquinone oxidoreductase core subunit S3	4722
O00217	1.0772	NDUFS8	NADH:ubiquinone oxidoreductase core subunit S8	4728
O43678	0.881	NDUFA2	NADH:ubiquinone oxidoreductase subunit A2	4695
Q8N183	0.7853	NDUFAF2	NADH:ubiquinone oxidoreductase complex assembly factor 2	91942
Q9UI09	0.644	NDUFA12	NADH:ubiquinone oxidoreductase subunit A12	55967
Q9UI09	0.644	LOC105369915	uncharacterized LOC105369915	105369915
Q16795	0.6227	NDUFA9	NADH:ubiquinone oxidoreductase subunit A9	4704
P31040	0.5608	SDHA	succinate dehydrogenase complex flavoprotein subunit A	6389

## Sheet: Wikipathway
Electron Transport Chain (OXPHOS system in mitochondria)
User ID	Score	Gene Symbol	Gene Name	Entrez Gene ID
O15239	3.2792	NDUFA1	NADH:ubiquinone oxidoreductase subunit A1	4694
P03897	3.0085	ND3	NADH dehydrogenase, subunit 3 (complex I)	4537
O75380	2.8013	NDUFS6	NADH:ubiquinone oxidoreductase subunit S6	4726
O14561	2.7849	NDUFAB1	NADH:ubiquinone oxidoreductase subunit AB1	4706
O14949	2.7739	UQCRQ	ubiquinol-cytochrome c reductase complex III subunit VII	27089
P03905	2.1801	ND4	NADH dehydrogenase, subunit 4 (complex I)	4538
O43676	2.105	NDUFB3	NADH:ubiquinone oxidoreductase subunit B3	4709
O14521	2.0942	SDHD	succinate dehydrogenase complex subunit D	6392
P51970	2.0541	NDUFA8	NADH:ubiquinone oxidoreductase subunit A8	4702
P03891	1.9507	ND2	MTND2	4536
P09669	1.8838	COX6C	cytochrome c oxidase subunit 6C	1345
P15954	1.8322	COX7C	cytochrome c oxidase subunit 7C	1350
P00414	1.7532	COX3	cytochrome c oxidase III	4514
O95169	1.7	NDUFB8	NADH:ubiquinone oxidoreductase subunit B8	4714
P00395	1.6852	COX1	cytochrome c oxidase subunit I	4512
P13073	1.6525	COX4I1	cytochrome c oxidase subunit 4I1	1327
P28331	1.6493	NDUFS1	NADH:ubiquinone oxidoreductase core subunit S1	4719
O95168	1.5684	NDUFB4	NADH:ubiquinone oxidoreductase subunit B4	4710
P24539	1.484	ATP5PB	ATP synthase peripheral stalk-membrane subunit b	515
P20674	1.4645	COX5A	cytochrome c oxidase subunit 5A	9377
P56385	1.4604	ATP5ME	ATP synthase membrane subunit e	521
P18859	1.4354	ATP5PF	ATP synthase peripheral stalk subunit F6	522
P21912	1.4089	SDHB	succinate dehydrogenase complex iron sulfur subunit B	6390
O95298	1.3964	NDUFC2	NADH:ubiquinone oxidoreductase subunit C2	4718
P47985	1.3945	UQCRFS1	ubiquinol-cytochrome c reductase, Rieske iron-sulfur polypeptide 1	7386
P00156	1.3872	CYTB	cytochrome b	4519
O00483	1.3416	NDUFA4	NDUFA4, mitochondrial complex associated	4697
O95299	1.2903	NDUFA10	NADH:ubiquinone oxidoreductase subunit A10	4705
O43677	1.2827	NDUFC1	NADH:ubiquinone oxidoreductase subunit C1	4717
O14548	1.2825	COX7A2L	cytochrome c oxidase subunit 7A2 like	9167
P06576	1.2616	ATP5F1B	ATP synthase F1 subunit beta	506
O43181	1.2414	NDUFS4	NADH:ubiquinone oxidoreductase subunit S4	4724
Q9UDW1	1.2337	UQCR10	ubiquinol-cytochrome c reductase, complex III subunit X	29796
Q9Y6M9	1.2329	NDUFB9	NADH:ubiquinone oxidoreductase subunit B9	4715
P31930	1.2282	UQCRC1	ubiquinol-cytochrome c reductase core protein 1	7384
P00403	1.2238	COX2	cytochrome c oxidase subunit II	4513
O75489	1.2027	NDUFS3	NADH:ubiquinone oxidoreductase core subunit S3	4722
P25705	1.1925	ATP5F1A	ATP synthase F1 subunit alpha	498
P10606	1.1648	COX5B	cytochrome c oxidase subunit 5B	1329
O43920	1.1536	NDUFS5	NADH:ubiquinone oxidoreductase subunit S5	4725
P22695	1.1523	UQCRC2	ubiquinol-cytochrome c reductase core protein 2	7385
P03915	1.094	ND5	NADH dehydrogenase, subunit 5 (complex I)	4540
P00846	1.0836	ATP6	ATP synthase F0 subunit 6	4508
O00217	1.0772	NDUFS8	NADH:ubiquinone oxidoreductase core subunit S8	4728
P30049	1.0033	ATP5F1D	ATP synthase F1 subunit delta	513
P36542	0.9397	ATP5F1C	ATP synthase F1 subunit gamma	509
P14927	0.9172	UQCRB	ubiquinol-cytochrome c reductase binding protein	7381
O43678	0.881	NDUFA2	NADH:ubiquinone oxidoreductase subunit A2	4695
P48047	0.8761	ATP5PO	ATP synthase peripheral stalk subunit OSCP	539
O43674	0.869	NDUFB5	NADH:ubiquinone oxidoreductase subunit B5	4711
Oxidative phosphorylation
Gene Name	Entrez Gene ID
NADH dehydrogenase, subunit 3 (complex I)	4537
NADH:ubiquinone oxidoreductase subunit S6	4726
NADH:ubiquinone oxidoreductase subunit AB1	4706
NADH dehydrogenase, subunit 4 (complex I)	4538
NADH:ubiquinone oxidoreductase subunit A8	4702
ATPase H+ transporting accessory protein 1	537
MTND2	4536
NADH:ubiquinone oxidoreductase subunit B8	4714
NADH:ubiquinone oxidoreductase core subunit S1	4719
NADH:ubiquinone oxidoreductase subunit B4	4710
ATP synthase peripheral stalk-membrane subunit b	515
ATP synthase membrane subunit e	521
ATP synthase peripheral stalk subunit F6	522
NADH:ubiquinone oxidoreductase subunit C2	4718
NDUFA4, mitochondrial complex associated	4697
NADH:ubiquinone oxidoreductase subunit A10	4705
NADH:ubiquinone oxidoreductase subunit C1	4717
ATP synthase F1 subunit beta	506
NADH:ubiquinone oxidoreductase subunit S4	4724
NADH:ubiquinone oxidoreductase subunit B9	4715
NADH:ubiquinone oxidoreductase core subunit S3	4722
ATP synthase F1 subunit alpha	498
NADH:ubiquinone oxidoreductase subunit S5	4725
NADH dehydrogenase, subunit 5 (complex I)	4540
ATP synthase F0 subunit 6	4508
NADH:ubiquinone oxidoreductase core subunit S8	4728
ATP synthase F1 subunit delta	513
NADH:ubiquinone oxidoreductase subunit A2	4695
ATP synthase peripheral stalk subunit OSCP	539
NADH:ubiquinone oxidoreductase subunit B5	4711
ATP synthase peripheral stalk subunit d	10476
NADH:ubiquinone oxidoreductase subunit A3	4696
NADH:ubiquinone oxidoreductase subunit A7	4701
NADH:ubiquinone oxidoreductase subunit A5	4698
Mitochondrial complex I assembly model OXPHOS system
User ID	Score	Gene Symbol	Gene Name	Entrez Gene ID
O15239	3.2792	NDUFA1	NADH:ubiquinone oxidoreductase subunit A1	4694
O75380	2.8013	NDUFS6	NADH:ubiquinone oxidoreductase subunit S6	4726
O14561	2.7849	NDUFAB1	NADH:ubiquinone oxidoreductase subunit AB1	4706
Q9BU61	2.5147	NDUFAF3	NADH:ubiquinone oxidoreductase complex assembly factor 3	25915
P03905	2.1801	ND4	NADH dehydrogenase, subunit 4 (complex I)	4538
O43676	2.105	NDUFB3	NADH:ubiquinone oxidoreductase subunit B3	4709
P51970	2.0541	NDUFA8	NADH:ubiquinone oxidoreductase subunit A8	4702
P03891	1.9507	ND2	MTND2	4536
O95169	1.7	NDUFB8	NADH:ubiquinone oxidoreductase subunit B8	4714
Q9NX14	1.6827	NDUFB11	NADH:ubiquinone oxidoreductase subunit B11	54539
P28331	1.6493	NDUFS1	NADH:ubiquinone oxidoreductase core subunit S1	4719
Q9NPL8	1.6368	TIMMDC1	translocase of inner mitochondrial membrane domain containing 1	51300
O95168	1.5684	NDUFB4	NADH:ubiquinone oxidoreductase subunit B4	4710
O95298	1.3964	NDUFC2	NADH:ubiquinone oxidoreductase subunit C2	4718
O95299	1.2903	NDUFA10	NADH:ubiquinone oxidoreductase subunit A10	4705
O43677	1.2827	NDUFC1	NADH:ubiquinone oxidoreductase subunit C1	4717
O43181	1.2414	NDUFS4	NADH:ubiquinone oxidoreductase subunit S4	4724
Q9Y6M9	1.2329	NDUFB9	NADH:ubiquinone oxidoreductase subunit B9	4715
O75489	1.2027	NDUFS3	NADH:ubiquinone oxidoreductase core subunit S3	4722
O43920	1.1536	NDUFS5	NADH:ubiquinone oxidoreductase subunit S5	4725
P03915	1.094	ND5	NADH dehydrogenase, subunit 5 (complex I)	4540
