# Supplementary material for: Proteomics Analysis of Gastric Cancer Patients with Diabetes Mellitus
Source: J Clin Med. 2021 Jan 21;10(3):407. doi: 10.3390/jcm10030407 (PMC7866049; doi:10.3390/jcm10030407)
Supplement: Supplementary file 1 [file jcm-10-00407-s001.zip › sup/Supplementary_File_6/GSEA_Webgestalt/GSEA_Disease_Disgenet/enriched_geneset_ap_clusters_wg_result1604400295.txt]

C0347959	C0001125	C0018989
C2936907	C4021546	C1167918	C1855020
C0042963	C0020615	C0023380
