# Supplementary material for: Proteomics Analysis of Gastric Cancer Patients with Diabetes Mellitus
Source: J Clin Med. 2021 Jan 21;10(3):407. doi: 10.3390/jcm10030407 (PMC7866049; doi:10.3390/jcm10030407)
Supplement: Supplementary file 1 [file jcm-10-00407-s001.zip › sup/Supplementary_File_6/GSEA_Webgestalt/GSEA_Disease_Disgenet/enrichment_results_wg_result1604400295.txt]

geneSet	description	link	enrichmentScore	normalizedEnrichmentScore	pValue	FDR	size	plotPath	leadingEdgeNum	leadingEdgeId	userId
C0020615	Hypoglycemia	http://www.disgenet.org/web/DisGeNET/menu/C0020615	0.5503444491123407	2.0315259453039802	0	0.014014411484129415	50	./Project_wg_result1604400295_GSEA/C0020615.png	26	1716;4694;2639;4726;25915;4709;2110;4719;4724;4715;4722;1629;3155;2109;7385;6648;5096;8802;36;2184;5095;4351;5091;7381;788;178	O15239;O43181;O43676;O43772;O75380;O75489;P04179;P05165;P05166;P11182;P11498;P14927;P16930;P22695;P28331;P34949;P35573;P35914;P38117;P45954;P53597;Q16134;Q16854;Q92947;Q9BU61;Q9Y6M9
C0347959	Lactic acidemia	http://www.disgenet.org/web/DisGeNET/menu/C0347959	0.5424892157318933	2.0695664956174737	0	0.01451943532139534	59	./Project_wg_result1604400295_GSEA/C0347959.png	30	1716;50484;4694;4726;25915;4538;4709;51204;4514;4512;4719;1537;3032;4519;4705;1737;4724;4715;4513;4722;1629;5096;4540;4728;8802;5095;5091;4695;8050;5162	O00217;O00330;O15239;O43181;O43676;O43678;O75380;O75489;O95299;P00156;P00395;P00403;P00414;P03905;P03915;P05165;P05166;P08574;P10515;P11177;P11182;P11498;P28331;P53597;P55084;Q16854;Q7LG56;Q9BSH4;Q9BU61;Q9Y6M9
C2936907	NADH:Q(1) Oxidoreductase deficiency	http://www.disgenet.org/web/DisGeNET/menu/C2936907	0.7172915523914991	2.041810085238412	0	0.01538744504169615	17	./Project_wg_result1604400295_GSEA/C2936907.png	11	4694;4537;4726;25915;4709;4536;4719;4724;4715;4722;4728	O00217;O15239;O43181;O43676;O75380;O75489;P03891;P03897;P28331;Q9BU61;Q9Y6M9
C4021546	Abnormal mitochondria in muscle tissue	http://www.disgenet.org/web/DisGeNET/menu/C4021546	0.7490583542396995	2.0811560568681218	0	0.017044554507724963	16	./Project_wg_result1604400295_GSEA/C4021546.png	12	4694;4537;4726;25915;4709;6392;4536;4719;4724;4715;4722;4728	O00217;O14521;O15239;O43181;O43676;O75380;O75489;P03891;P03897;P28331;Q9BU61;Q9Y6M9
C1167918	CSF lactate increased	http://www.disgenet.org/web/DisGeNET/menu/C1167918	0.6289972227166474	2.0059528370743474	0	0.020200953490636997	26	./Project_wg_result1604400295_GSEA/C1167918.png	14	4694;4726;25915;4709;9131;51204;4719;1892;4705;4724;4715;4722;5160;4728	O00217;O15239;O43181;O43676;O75380;O75489;O95299;O95831;P08559;P28331;P30084;Q9BSH4;Q9BU61;Q9Y6M9
C0001125	Acidosis, Lactic	http://www.disgenet.org/web/DisGeNET/menu/C0001125	0.5464441072070642	2.093222326937065	0	0.026513751456461055	60	./Project_wg_result1604400295_GSEA/C0001125.png	31	1716;50484;4694;4726;25915;4538;4709;51204;4514;4512;4719;1537;3032;4519;4705;1737;4724;4715;4513;4722;1629;5096;4540;5160;4728;8802;5095;5091;4695;8050;5162	O00217;O00330;O15239;O43181;O43676;O43678;O75380;O75489;O95299;P00156;P00395;P00403;P00414;P03905;P03915;P05165;P05166;P08559;P08574;P10515;P11177;P11182;P11498;P28331;P53597;P55084;Q16854;Q7LG56;Q9BSH4;Q9BU61;Q9Y6M9
C0042963	Vomiting	http://www.disgenet.org/web/DisGeNET/menu/C0042963	0.5073808327411304	1.9373987730434301	0	0.03882370748981797	54	./Project_wg_result1604400295_GSEA/C0042963.png	28	1716;4694;2639;4726;25915;5373;4709;37;2110;51128;4719;249;6748;4724;4715;4722;710;1629;2109;38;5096;2161;4594;383;2582;5095;4351;210	O15239;O15305;O43181;O43676;O75380;O75489;P00748;P05089;P05155;P05165;P05166;P05186;P11182;P13716;P22033;P24752;P28331;P34949;P38117;P49748;P51571;Q14376;Q16134;Q16854;Q92947;Q9BU61;Q9Y6B6;Q9Y6M9
C0018989	Hemiparesis	http://www.disgenet.org/web/DisGeNET/menu/C0018989	0.7423098850120848	1.9547704700936337	0.0022321428521603955	0.03909425597406757	13	./Project_wg_result1604400295_GSEA/C0018989.png	9	2632;720;4514;4512;4519;4513;51752;7276;4540	P00156;P00395;P00403;P00414;P02766;P03915;P0C0L4;Q04446;Q9NZ08
C1855020	Acute necrotizing encephalopathy	http://www.disgenet.org/web/DisGeNET/menu/C1855020	0.7937324842120586	1.94304585340397	0	0.03977062718469158	10	./Project_wg_result1604400295_GSEA/C1855020.png	8	4694;4726;25915;4709;4719;4724;4715;4722	O15239;O43181;O43676;O75380;O75489;P28331;Q9BU61;Q9Y6M9
C0023380	Lethargy	http://www.disgenet.org/web/DisGeNET/menu/C0023380	0.5449753159794636	1.9184500206891177	0.004357298465452509	0.04687252489624365	40	./Project_wg_result1604400295_GSEA/C0023380.png	21	10166;9474;4694;4726;6528;25915;4709;37;10533;4719;1806;4724;4715;4722;1629;5096;5160;4594;36;1967;5095	O15239;O43181;O43676;O75380;O75489;O95352;P05165;P05166;P08559;P11182;P22033;P28331;P45954;P49748;Q12882;Q14232;Q92911;Q9BU61;Q9H1Y0;Q9Y619;Q9Y6M9
