# Supplementary material for: Proteomics Analysis of Gastric Cancer Patients with Diabetes Mellitus
Source: J Clin Med. 2021 Jan 21;10(3):407. doi: 10.3390/jcm10030407 (PMC7866049; doi:10.3390/jcm10030407)
Supplement: Supplementary file 1 [file jcm-10-00407-s001.zip › sup/Supplementary_File_6/GSEA_Webgestalt/GSEA_Disease_Disgenet/goslim_summary_wg_result1604400295_bp.txt]

GO:0008152	metabolic process	3396
GO:0065007	biological regulation	3042
GO:0050896	response to stimulus	2443
GO:0051179	localization	2117
GO:0016043	cellular component organization	2095
GO:0032501	multicellular organismal process	1757
GO:0032502	developmental process	1583
GO:0007154	cell communication	1562
GO:0051704	multi-organism process	797
GO:0008283	cell proliferation	570
GO:0000003	reproduction	328
GO:0040007	growth	271
