# Supplementary material for: Proteomics Analysis of Gastric Cancer Patients with Diabetes Mellitus
Source: J Clin Med. 2021 Jan 21;10(3):407. doi: 10.3390/jcm10030407 (PMC7866049; doi:10.3390/jcm10030407)
Supplement: Supplementary file 1 [file jcm-10-00407-s001.zip › sup/Supplementary_File_6/GSEA_Webgestalt/GSEA_Disease_Disgenet/goslim_summary_wg_result1604400295_cc.txt]

GO:0016020	membrane	2511
GO:0005634	nucleus	2209
GO:0005829	cytosol	2099
GO:0031974	membrane-enclosed lumen	2066
GO:0032991	protein-containing complex	1957
GO:0031982	vesicle	1698
GO:0012505	endomembrane system	1590
GO:0005615	extracellular space	1410
GO:0005739	mitochondrion	756
GO:0005856	cytoskeleton	676
GO:0005783	endoplasmic reticulum	661
GO:0031975	envelope	581
GO:0042995	cell projection	573
GO:0005794	Golgi apparatus	502
GO:0005773	vacuole	350
GO:0005694	chromosome	347
GO:0005768	endosome	315
GO:0031012	extracellular matrix	197
GO:0005840	ribosome	154
GO:0042579	microbody	62
GO:0005811	lipid droplet	39
