# Supplementary material for: Proteomics Analysis of Gastric Cancer Patients with Diabetes Mellitus
Source: J Clin Med. 2021 Jan 21;10(3):407. doi: 10.3390/jcm10030407 (PMC7866049; doi:10.3390/jcm10030407)
Supplement: Supplementary file 1 [file jcm-10-00407-s001.zip › sup/Supplementary_File_6/GSEA_Webgestalt/GSEA_Disease_Disgenet/goslim_summary_wg_result1604400295_mf.txt]

GO:0005515	protein binding	3602
GO:0043167	ion binding	1751
GO:0003676	nucleic acid binding	1194
GO:0016787	hydrolase activity	934
GO:0000166	nucleotide binding	831
GO:0016740	transferase activity	670
GO:0030234	enzyme regulator activity	373
GO:0005198	structural molecule activity	368
GO:0005215	transporter activity	290
GO:0008289	lipid binding	230
GO:0003682	chromatin binding	146
GO:0060089	molecular transducer activity	139
GO:0030246	carbohydrate binding	94
GO:0060090	molecular adaptor activity	86
GO:0009055	electron transfer activity	80
GO:0016209	antioxidant activity	48
GO:0045182	translation regulator activity	26
GO:0019825	oxygen binding	11
GO:0031386	protein tag	6
