# Supplementary material for: Proteomics Analysis of Gastric Cancer Patients with Diabetes Mellitus
Source: J Clin Med. 2021 Jan 21;10(3):407. doi: 10.3390/jcm10030407 (PMC7866049; doi:10.3390/jcm10030407)
Supplement: Supplementary file 1 [file jcm-10-00407-s001.zip › sup/Supplementary_File_6/GSEA_Webgestalt/GSEA_Disease_Disgenet/interestingID_mappingTable_wg_result1604400295.txt]

userId	geneSymbol	geneName	entrezgene	score	gLink
A0AV96	RBM47	RNA binding motif protein 47	54502	-1.049511334	https://www.ncbi.nlm.nih.gov/gene/?term=54502
A0AVT1	UBA6	ubiquitin like modifier activating enzyme 6	55236	-0.082492143	https://www.ncbi.nlm.nih.gov/gene/?term=55236
A0MZ66	SHTN1	shootin 1	57698	0.677295497	https://www.ncbi.nlm.nih.gov/gene/?term=57698
A0PJW6	TMEM223	transmembrane protein 223	79064	-1.660853049	https://www.ncbi.nlm.nih.gov/gene/?term=79064
A1L0T0	ILVBL	ilvB acetolactate synthase like	10994	-0.828823716	https://www.ncbi.nlm.nih.gov/gene/?term=10994
A1X283	SH3PXD2B	SH3 and PX domains 2B	285590	0.712361439	https://www.ncbi.nlm.nih.gov/gene/?term=285590
A1Z1Q3	MACROD2	mono-ADP ribosylhydrolase 2	140733	0.308040927	https://www.ncbi.nlm.nih.gov/gene/?term=140733
A2AJT9	BCLAF3	BCLAF1 and THRAP3 family member 3	256643	0.599525797	https://www.ncbi.nlm.nih.gov/gene/?term=256643
A2RRP1	NBAS	neuroblastoma amplified sequence	51594	-1.00351823	https://www.ncbi.nlm.nih.gov/gene/?term=51594
A3KMH1	VWA8	von Willebrand factor A domain containing 8	23078	1.619349638	https://www.ncbi.nlm.nih.gov/gene/?term=23078
A4D1P6	WDR91	WD repeat domain 91	29062	0.756171538	https://www.ncbi.nlm.nih.gov/gene/?term=29062
A5A3E0	POTEF	POTE ankyrin domain family member F	728378	-4.079129439	https://www.ncbi.nlm.nih.gov/gene/?term=728378
A5YKK6	CNOT1	CCR4-NOT transcription complex subunit 1	23019	-0.585057053	https://www.ncbi.nlm.nih.gov/gene/?term=23019
A6NC98	CCDC88B	coiled-coil domain containing 88B	283234	0.136146316	https://www.ncbi.nlm.nih.gov/gene/?term=283234
A6NDG6	PGP	phosphoglycolate phosphatase	283871	0.341441525	https://www.ncbi.nlm.nih.gov/gene/?term=283871
A6NE01	FAM186A	family with sequence similarity 186 member A	121006	-4.296078255	https://www.ncbi.nlm.nih.gov/gene/?term=121006
A6NHR9	SMCHD1	structural maintenance of chromosomes flexible hinge domain containing 1	23347	0.916297054	https://www.ncbi.nlm.nih.gov/gene/?term=23347
A6NHS7	MANSC4	MANSC domain containing 4	100287284	0.264668169	https://www.ncbi.nlm.nih.gov/gene/?term=100287284
A6NHT5	HMX3	H6 family homeobox 3	340784	-2.045457564	https://www.ncbi.nlm.nih.gov/gene/?term=340784
A6NIH7	UNC119B	unc-119 lipid binding chaperone B	84747	-0.892225701	https://www.ncbi.nlm.nih.gov/gene/?term=84747
A6NK89	RASSF10	Ras association domain family member 10	644943	-0.267137214	https://www.ncbi.nlm.nih.gov/gene/?term=644943
A6NKD9	CCDC85C	coiled-coil domain containing 85C	317762	-0.766176052	https://www.ncbi.nlm.nih.gov/gene/?term=317762
A8CG34	POM121C	POM121 transmembrane nucleoporin C	100101267	-1.009891243	https://www.ncbi.nlm.nih.gov/gene/?term=100101267
A8K7I4	CLCA1	chloride channel accessory 1	1179	-0.786277095	https://www.ncbi.nlm.nih.gov/gene/?term=1179
A8MXV4	NUDT19	nudix hydrolase 19	390916	0.456899266	https://www.ncbi.nlm.nih.gov/gene/?term=390916
B0I1T2	MYO1G	myosin IG	64005	0.580161147	https://www.ncbi.nlm.nih.gov/gene/?term=64005
B2CW77	KLLN	killin, p53 regulated DNA replication inhibitor	100144748	-0.194263553	https://www.ncbi.nlm.nih.gov/gene/?term=100144748
L0R6Q1	SLC35A4	solute carrier family 35 member A4	113829	1.750449494	https://www.ncbi.nlm.nih.gov/gene/?term=113829
O00115	DNASE2	deoxyribonuclease 2, lysosomal	1777	0.40631428000000003	https://www.ncbi.nlm.nih.gov/gene/?term=1777
O00116	AGPS	alkylglycerone phosphate synthase	8540	-1.417411116	https://www.ncbi.nlm.nih.gov/gene/?term=8540
O00139	KIF2A	kinesin family member 2A	3796	-1.127627065	https://www.ncbi.nlm.nih.gov/gene/?term=3796
O00148	DDX39A	DExD-box helicase 39A	10212	-1.508691025	https://www.ncbi.nlm.nih.gov/gene/?term=10212
O00151	PDLIM1	PDZ and LIM domain 1	9124	-1.960501974	https://www.ncbi.nlm.nih.gov/gene/?term=9124
O00154	ACOT7	acyl-CoA thioesterase 7	11332	0.264239531	https://www.ncbi.nlm.nih.gov/gene/?term=11332
O00159	MYO1C	myosin IC	4641	-0.942149411	https://www.ncbi.nlm.nih.gov/gene/?term=4641
O00160	MYO1F	myosin IF	4542	1.097446097	https://www.ncbi.nlm.nih.gov/gene/?term=4542
O00161	SNAP23	synaptosome associated protein 23	8773	1.797906069	https://www.ncbi.nlm.nih.gov/gene/?term=8773
O00170	AIP	aryl hydrocarbon receptor interacting protein	9049	-0.747649895	https://www.ncbi.nlm.nih.gov/gene/?term=9049
O00178	GTPBP1	GTP binding protein 1	9567	-1.113222536	https://www.ncbi.nlm.nih.gov/gene/?term=9567
O00182	LGALS9	galectin 9	3965	-0.924119454	https://www.ncbi.nlm.nih.gov/gene/?term=3965
O00186	STXBP3	syntaxin binding protein 3	6814	0.016069095	https://www.ncbi.nlm.nih.gov/gene/?term=6814
O00193	C11orf58	chromosome 11 open reading frame 58	10944	0.628868582	https://www.ncbi.nlm.nih.gov/gene/?term=10944
O00194	RAB27B	RAB27B, member RAS oncogene family	5874	0.538974857	https://www.ncbi.nlm.nih.gov/gene/?term=5874
O00203	AP3B1	adaptor related protein complex 3 subunit beta 1	8546	1.601035079	https://www.ncbi.nlm.nih.gov/gene/?term=8546
O00214	LGALS8	galectin 8	3964	-1.044432202	https://www.ncbi.nlm.nih.gov/gene/?term=3964
O00217	NDUFS8	NADH:ubiquinone oxidoreductase core subunit S8	4728	1.077155404	https://www.ncbi.nlm.nih.gov/gene/?term=4728
O00231	PSMD11	proteasome 26S subunit, non-ATPase 11	5717	0.176654682	https://www.ncbi.nlm.nih.gov/gene/?term=5717
O00232	PSMD12	proteasome 26S subunit, non-ATPase 12	5718	1.030833585	https://www.ncbi.nlm.nih.gov/gene/?term=5718
O00233	PSMD9	proteasome 26S subunit, non-ATPase 9	5715	-0.120448306	https://www.ncbi.nlm.nih.gov/gene/?term=5715
O00244	ATOX1	antioxidant 1 copper chaperone	475	-0.058217364	https://www.ncbi.nlm.nih.gov/gene/?term=475
O00264	PGRMC1	progesterone receptor membrane component 1	10857	-0.20758793	https://www.ncbi.nlm.nih.gov/gene/?term=10857
O00267	SUPT5H	SPT5 homolog, DSIF elongation factor subunit	6829	-1.085715318	https://www.ncbi.nlm.nih.gov/gene/?term=6829
O00268	TAF4	TATA-box binding protein associated factor 4	6874	0.518776711	https://www.ncbi.nlm.nih.gov/gene/?term=6874
O00273	DFFA	DNA fragmentation factor subunit alpha	1676	-0.732268782	https://www.ncbi.nlm.nih.gov/gene/?term=1676
O00291	HIP1	huntingtin interacting protein 1	3092	-1.775177877	https://www.ncbi.nlm.nih.gov/gene/?term=3092
O00299	CLIC1	chloride intracellular channel 1	1192	-1.665128405	https://www.ncbi.nlm.nih.gov/gene/?term=1192
O00303	EIF3F	eukaryotic translation initiation factor 3 subunit F	8665	0.201932318	https://www.ncbi.nlm.nih.gov/gene/?term=8665
O00308	WWP2	WW domain containing E3 ubiquitin protein ligase 2	11060	-1.407695975	https://www.ncbi.nlm.nih.gov/gene/?term=11060
O00330	PDHX	pyruvate dehydrogenase complex component X	8050	0.861200565	https://www.ncbi.nlm.nih.gov/gene/?term=8050
O00338	SULT1C2	sulfotransferase family 1C member 2	6819	0.462600108	https://www.ncbi.nlm.nih.gov/gene/?term=6819
O00339	MATN2	matrilin 2	4147	0.739714988	https://www.ncbi.nlm.nih.gov/gene/?term=4147
O00391	QSOX1	quiescin sulfhydryl oxidase 1	5768	1.070941837	https://www.ncbi.nlm.nih.gov/gene/?term=5768
O00399	DCTN6	dynactin subunit 6	10671	-0.309569132	https://www.ncbi.nlm.nih.gov/gene/?term=10671
O00400	SLC33A1	solute carrier family 33 member 1	9197	0.368960166	https://www.ncbi.nlm.nih.gov/gene/?term=9197
O00401	WASL	Wiskott-Aldrich syndrome like	8976	0.00809459	https://www.ncbi.nlm.nih.gov/gene/?term=8976
O00410	IPO5	importin 5	3843	-1.195227477	https://www.ncbi.nlm.nih.gov/gene/?term=3843
O00411	POLRMT	RNA polymerase mitochondrial	5442	-3.772928476	https://www.ncbi.nlm.nih.gov/gene/?term=5442
O00425	IGF2BP3	insulin like growth factor 2 mRNA binding protein 3	10643	-0.974727682	https://www.ncbi.nlm.nih.gov/gene/?term=10643
O00429	DNM1L	dynamin 1 like	10059	-0.818777217	https://www.ncbi.nlm.nih.gov/gene/?term=10059
O00442	RTCA	RNA 3'-terminal phosphate cyclase	8634	-0.570602518	https://www.ncbi.nlm.nih.gov/gene/?term=8634
O00459	PIK3R2	phosphoinositide-3-kinase regulatory subunit 2	5296	0.71969724	https://www.ncbi.nlm.nih.gov/gene/?term=5296
O00461	GOLIM4	golgi integral membrane protein 4	27333	-0.514054676	https://www.ncbi.nlm.nih.gov/gene/?term=27333
O00462	MANBA	mannosidase beta	4126	1.344748183	https://www.ncbi.nlm.nih.gov/gene/?term=4126
O00468	AGRN	agrin	375790	-2.026103324	https://www.ncbi.nlm.nih.gov/gene/?term=375790
O00469	PLOD2	procollagen-lysine,2-oxoglutarate 5-dioxygenase 2	5352	-0.420174888	https://www.ncbi.nlm.nih.gov/gene/?term=5352
O00483	NDUFA4	NDUFA4, mitochondrial complex associated	4697	1.341620318	https://www.ncbi.nlm.nih.gov/gene/?term=4697
O00487	PSMD14	proteasome 26S subunit, non-ATPase 14	10213	0.193252003	https://www.ncbi.nlm.nih.gov/gene/?term=10213
O00499	BIN1	bridging integrator 1	274	0.113445405	https://www.ncbi.nlm.nih.gov/gene/?term=274
O00505	KPNA3	karyopherin subunit alpha 3	3839	-1.297691192	https://www.ncbi.nlm.nih.gov/gene/?term=3839
O00507	USP9Y	ubiquitin specific peptidase 9 Y-linked	8287	-0.906597051	https://www.ncbi.nlm.nih.gov/gene/?term=8287
O00515	LAD1	ladinin 1	3898	-1.264556004	https://www.ncbi.nlm.nih.gov/gene/?term=3898
O00533	CHL1	cell adhesion molecule L1 like	10752	2.106465676	https://www.ncbi.nlm.nih.gov/gene/?term=10752
O00534	VWA5A	von Willebrand factor A domain containing 5A	4013	-1.444661957	https://www.ncbi.nlm.nih.gov/gene/?term=4013
O00560	SDCBP	syndecan binding protein	6386	-2.559283754	https://www.ncbi.nlm.nih.gov/gene/?term=6386
O00567	NOP56	NOP56 ribonucleoprotein	10528	-1.163517302	https://www.ncbi.nlm.nih.gov/gene/?term=10528
O00571	DDX3X	DEAD-box helicase 3 X-linked	1654	-1.90096115	https://www.ncbi.nlm.nih.gov/gene/?term=1654
O00592	PODXL	podocalyxin like	5420	0.128871182	https://www.ncbi.nlm.nih.gov/gene/?term=5420
O00602	FCN1	ficolin 1	2219	-0.74375805	https://www.ncbi.nlm.nih.gov/gene/?term=2219
O00625	PIR	pirin	8544	-0.534020492	https://www.ncbi.nlm.nih.gov/gene/?term=8544
O00629	KPNA4	karyopherin subunit alpha 4	3840	-1.096288096	https://www.ncbi.nlm.nih.gov/gene/?term=3840
O00712	NFIB	nuclear factor I B	4781	-0.124317078	https://www.ncbi.nlm.nih.gov/gene/?term=4781
O00743	PPP6C	protein phosphatase 6 catalytic subunit	5537	-0.989379596	https://www.ncbi.nlm.nih.gov/gene/?term=5537
O00748	CES2	carboxylesterase 2	8824	-0.484307547	https://www.ncbi.nlm.nih.gov/gene/?term=8824
O00754	MAN2B1	mannosidase alpha class 2B member 1	4125	0.106977524	https://www.ncbi.nlm.nih.gov/gene/?term=4125
O00757	FBP2	fructose-bisphosphatase 2	8789	0.603528677	https://www.ncbi.nlm.nih.gov/gene/?term=8789
O00762	UBE2C	ubiquitin conjugating enzyme E2 C	11065	-1.396784954	https://www.ncbi.nlm.nih.gov/gene/?term=11065
O00764	PDXK	pyridoxal kinase	8566	1.664993262	https://www.ncbi.nlm.nih.gov/gene/?term=8566
O00764	LOC105372824	uncharacterized LOC105372824	105372824	1.664993262	https://www.ncbi.nlm.nih.gov/gene/?term=105372824
O14498	ISLR	immunoglobulin superfamily containing leucine rich repeat	3671	-3.637707035	https://www.ncbi.nlm.nih.gov/gene/?term=3671
O14519	CDK2AP1	cyclin dependent kinase 2 associated protein 1	8099	-0.729470722	https://www.ncbi.nlm.nih.gov/gene/?term=8099
O14521	SDHD	succinate dehydrogenase complex subunit D	6392	2.094199094	https://www.ncbi.nlm.nih.gov/gene/?term=6392
O14530	TXNDC9	thioredoxin domain containing 9	10190	0.97336396	https://www.ncbi.nlm.nih.gov/gene/?term=10190
O14531	DPYSL4	dihydropyrimidinase like 4	10570	-5.397361054	https://www.ncbi.nlm.nih.gov/gene/?term=10570
O14545	TRAFD1	TRAF-type zinc finger domain containing 1	10906	0.682366054	https://www.ncbi.nlm.nih.gov/gene/?term=10906
O14548	COX7A2L	cytochrome c oxidase subunit 7A2 like	9167	1.282533602	https://www.ncbi.nlm.nih.gov/gene/?term=9167
O14558	HSPB6	heat shock protein family B (small) member 6	126393	1.78124472	https://www.ncbi.nlm.nih.gov/gene/?term=126393
O14561	NDUFAB1	NADH:ubiquinone oxidoreductase subunit AB1	4706	2.784911832	https://www.ncbi.nlm.nih.gov/gene/?term=4706
O14562	UBFD1	ubiquitin family domain containing 1	56061	-0.314349	https://www.ncbi.nlm.nih.gov/gene/?term=56061
O14569	CYB561D2	cytochrome b561 family member D2	11068	0.44470196	https://www.ncbi.nlm.nih.gov/gene/?term=11068
O14578	CIT	citron rho-interacting serine/threonine kinase	11113	-2.715666963	https://www.ncbi.nlm.nih.gov/gene/?term=11113
O14579	COPE	coatomer protein complex subunit epsilon	11316	0.967783725	https://www.ncbi.nlm.nih.gov/gene/?term=11316
O14617	AP3D1	adaptor related protein complex 3 subunit delta 1	8943	-0.656038891	https://www.ncbi.nlm.nih.gov/gene/?term=8943
O14641	DVL2	dishevelled segment polarity protein 2	1856	0.058912443	https://www.ncbi.nlm.nih.gov/gene/?term=1856
O14647	CHD2	chromodomain helicase DNA binding protein 2	1106	-1.467697965	https://www.ncbi.nlm.nih.gov/gene/?term=1106
O14656	TOR1A	torsin family 1 member A	1861	0.528762338	https://www.ncbi.nlm.nih.gov/gene/?term=1861
O14657	TOR1B	torsin family 1 member B	27348	-0.001057681	https://www.ncbi.nlm.nih.gov/gene/?term=27348
O14662	STX16	syntaxin 16	8675	-0.217285332	https://www.ncbi.nlm.nih.gov/gene/?term=8675
O14672	ADAM10	ADAM metallopeptidase domain 10	102	0.948560002	https://www.ncbi.nlm.nih.gov/gene/?term=102
O14684	PTGES	prostaglandin E synthase	9536	2.164031233	https://www.ncbi.nlm.nih.gov/gene/?term=9536
O14686	KMT2D	lysine methyltransferase 2D	8085	2.033958276	https://www.ncbi.nlm.nih.gov/gene/?term=8085
O14732	IMPA2	inositol monophosphatase 2	3613	0.068335171	https://www.ncbi.nlm.nih.gov/gene/?term=3613
O14734	ACOT8	acyl-CoA thioesterase 8	10005	-2.059260897	https://www.ncbi.nlm.nih.gov/gene/?term=10005
O14744	PRMT5	protein arginine methyltransferase 5	10419	-0.380880435	https://www.ncbi.nlm.nih.gov/gene/?term=10419
O14745	SLC9A3R1	SLC9A3 regulator 1	9368	-0.179934909	https://www.ncbi.nlm.nih.gov/gene/?term=9368
O14763	TNFRSF10B	TNF receptor superfamily member 10b	8795	-0.975888974	https://www.ncbi.nlm.nih.gov/gene/?term=8795
O14773	TPP1	tripeptidyl peptidase 1	1200	1.441175833	https://www.ncbi.nlm.nih.gov/gene/?term=1200
O14776	TCERG1	transcription elongation regulator 1	10915	0.517490457	https://www.ncbi.nlm.nih.gov/gene/?term=10915
O14791	APOL1	apolipoprotein L1	8542	0.736699996	https://www.ncbi.nlm.nih.gov/gene/?term=8542
O14815	CAPN9	calpain 9	10753	2.655776373	https://www.ncbi.nlm.nih.gov/gene/?term=10753
O14818	PSMA7	proteasome subunit alpha 7	5688	0.791844336	https://www.ncbi.nlm.nih.gov/gene/?term=5688
O14828	SCAMP3	secretory carrier membrane protein 3	10067	-2.136248897	https://www.ncbi.nlm.nih.gov/gene/?term=10067
O14841	OPLAH	5-oxoprolinase, ATP-hydrolysing	26873	0.365526718	https://www.ncbi.nlm.nih.gov/gene/?term=26873
O14874	BCKDK	branched chain ketoacid dehydrogenase kinase	10295	-1.645152623	https://www.ncbi.nlm.nih.gov/gene/?term=10295
O14879	IFIT3	interferon induced protein with tetratricopeptide repeats 3	3437	0.846250504	https://www.ncbi.nlm.nih.gov/gene/?term=3437
O14880	MGST3	microsomal glutathione S-transferase 3	4259	-0.225677574	https://www.ncbi.nlm.nih.gov/gene/?term=4259
O14896	IRF6	interferon regulatory factor 6	3664	-1.570919637	https://www.ncbi.nlm.nih.gov/gene/?term=3664
O14907	TAX1BP3	Tax1 binding protein 3	30851	0.921764605	https://www.ncbi.nlm.nih.gov/gene/?term=30851
O14908	GIPC1	GIPC PDZ domain containing family member 1	10755	-1.975542269	https://www.ncbi.nlm.nih.gov/gene/?term=10755
O14920	IKBKB	inhibitor of nuclear factor kappa B kinase subunit beta	3551	-2.270493915	https://www.ncbi.nlm.nih.gov/gene/?term=3551
O14925	TIMM23	translocase of inner mitochondrial membrane 23	100287932	-0.603739821	https://www.ncbi.nlm.nih.gov/gene/?term=100287932
O14929	HAT1	histone acetyltransferase 1	8520	-0.081308249	https://www.ncbi.nlm.nih.gov/gene/?term=8520
O14933	UBE2L6	ubiquitin conjugating enzyme E2 L6	9246	-1.767300707	https://www.ncbi.nlm.nih.gov/gene/?term=9246
O14949	UQCRQ	ubiquinol-cytochrome c reductase complex III subunit VII	27089	2.773887955	https://www.ncbi.nlm.nih.gov/gene/?term=27089
O14950	MYL12B	myosin light chain 12B	103910	-1.348264199	https://www.ncbi.nlm.nih.gov/gene/?term=103910
O14964	HGS	hepatocyte growth factor-regulated tyrosine kinase substrate	9146	-0.135310994	https://www.ncbi.nlm.nih.gov/gene/?term=9146
O14966	RAB29	RAB29, member RAS oncogene family	8934	-0.30916587	https://www.ncbi.nlm.nih.gov/gene/?term=8934
O14974	PPP1R12A	protein phosphatase 1 regulatory subunit 12A	4659	-1.203961386	https://www.ncbi.nlm.nih.gov/gene/?term=4659
O14975	SLC27A2	solute carrier family 27 member 2	11001	-2.245761203	https://www.ncbi.nlm.nih.gov/gene/?term=11001
O14976	GAK	cyclin G associated kinase	2580	0.10740251	https://www.ncbi.nlm.nih.gov/gene/?term=2580
O14979	HNRNPDL	heterogeneous nuclear ribonucleoprotein D like	9987	-1.330952088	https://www.ncbi.nlm.nih.gov/gene/?term=9987
O14980	XPO1	exportin 1	7514	-0.887501558	https://www.ncbi.nlm.nih.gov/gene/?term=7514
O15020	SPTBN2	spectrin beta, non-erythrocytic 2	6712	-0.180754923	https://www.ncbi.nlm.nih.gov/gene/?term=6712
O15027	SEC16A	SEC16 homolog A, endoplasmic reticulum export factor	9919	1.101866623	https://www.ncbi.nlm.nih.gov/gene/?term=9919
O15031	PLXNB2	plexin B2	23654	-0.720207812	https://www.ncbi.nlm.nih.gov/gene/?term=23654
O15042	U2SURP	U2 snRNP associated SURP domain containing	23350	0.942155534	https://www.ncbi.nlm.nih.gov/gene/?term=23350
O15056	SYNJ2	synaptojanin 2	8871	0.7096491	https://www.ncbi.nlm.nih.gov/gene/?term=8871
O15061	SYNM	synemin	23336	0.443222564	https://www.ncbi.nlm.nih.gov/gene/?term=23336
O15066	KIF3B	kinesin family member 3B	9371	-3.961381291	https://www.ncbi.nlm.nih.gov/gene/?term=9371
O15067	PFAS	phosphoribosylformylglycinamidine synthase	5198	-0.655559477	https://www.ncbi.nlm.nih.gov/gene/?term=5198
O15075	DCLK1	doublecortin like kinase 1	9201	-0.79612922	https://www.ncbi.nlm.nih.gov/gene/?term=9201
O15091	KIAA0391	KIAA0391	9692	0.215783125	https://www.ncbi.nlm.nih.gov/gene/?term=9692
O15111	CHUK	conserved helix-loop-helix ubiquitous kinase	1147	3.236250146	https://www.ncbi.nlm.nih.gov/gene/?term=1147
O15116	LSM1	LSM1 homolog, mRNA degradation associated	27257	-0.664280407	https://www.ncbi.nlm.nih.gov/gene/?term=27257
O15117	FYB1	FYN binding protein 1	2533	-0.483470366	https://www.ncbi.nlm.nih.gov/gene/?term=2533
O15118	NPC1	NPC intracellular cholesterol transporter 1	4864	-0.595033821	https://www.ncbi.nlm.nih.gov/gene/?term=4864
O15121	DEGS1	delta 4-desaturase, sphingolipid 1	8560	-1.25168206	https://www.ncbi.nlm.nih.gov/gene/?term=8560
O15127	SCAMP2	secretory carrier membrane protein 2	10066	-0.480698439	https://www.ncbi.nlm.nih.gov/gene/?term=10066
O15143	ARPC1B	actin related protein 2/3 complex subunit 1B	10095	0.397117836	https://www.ncbi.nlm.nih.gov/gene/?term=10095
O15144	ARPC2	actin related protein 2/3 complex subunit 2	10109	1.234463034	https://www.ncbi.nlm.nih.gov/gene/?term=10109
O15145	ARPC3	actin related protein 2/3 complex subunit 3	10094	1.252423795	https://www.ncbi.nlm.nih.gov/gene/?term=10094
O15160	POLR1C	RNA polymerase I and III subunit C	9533	-0.044786445	https://www.ncbi.nlm.nih.gov/gene/?term=9533
O15162	PLSCR1	phospholipid scramblase 1	5359	-1.331065348	https://www.ncbi.nlm.nih.gov/gene/?term=5359
O15173	PGRMC2	progesterone receptor membrane component 2	10424	-0.253814375	https://www.ncbi.nlm.nih.gov/gene/?term=10424
O15195	VILL	villin like	50853	0.379269531	https://www.ncbi.nlm.nih.gov/gene/?term=50853
O15204	ADAMDEC1	ADAM like decysin 1	27299	-1.846751938	https://www.ncbi.nlm.nih.gov/gene/?term=27299
O15212	PFDN6	prefoldin subunit 6	10471	-0.687085408	https://www.ncbi.nlm.nih.gov/gene/?term=10471
O15213	WDR46	WD repeat domain 46	9277	-0.667420734	https://www.ncbi.nlm.nih.gov/gene/?term=9277
O15226	NKRF	NFKB repressing factor	55922	-0.74184721	https://www.ncbi.nlm.nih.gov/gene/?term=55922
O15228	GNPAT	glyceronephosphate O-acyltransferase	8443	0.144394606	https://www.ncbi.nlm.nih.gov/gene/?term=8443
O15230	LAMA5	laminin subunit alpha 5	3911	-0.092975793	https://www.ncbi.nlm.nih.gov/gene/?term=3911
O15231	ZNF185	zinc finger protein 185 with LIM domain	7739	-0.735043187	https://www.ncbi.nlm.nih.gov/gene/?term=7739
O15235	MRPS12	mitochondrial ribosomal protein S12	6183	0.906219659	https://www.ncbi.nlm.nih.gov/gene/?term=6183
O15239	NDUFA1	NADH:ubiquinone oxidoreductase subunit A1	4694	3.279159758	https://www.ncbi.nlm.nih.gov/gene/?term=4694
O15247	CLIC2	chloride intracellular channel 2	1193	1.71163489	https://www.ncbi.nlm.nih.gov/gene/?term=1193
O15254	ACOX3	acyl-CoA oxidase 3, pristanoyl	8310	0.74633322	https://www.ncbi.nlm.nih.gov/gene/?term=8310
O15260	SURF4	surfeit 4	6836	-0.750074545	https://www.ncbi.nlm.nih.gov/gene/?term=6836
O15264	MAPK13	mitogen-activated protein kinase 13	5603	0.346765946	https://www.ncbi.nlm.nih.gov/gene/?term=5603
O15269	SPTLC1	serine palmitoyltransferase long chain base subunit 1	10558	-0.845734849	https://www.ncbi.nlm.nih.gov/gene/?term=10558
O15270	SPTLC2	serine palmitoyltransferase long chain base subunit 2	9517	-2.188694882	https://www.ncbi.nlm.nih.gov/gene/?term=9517
O15294	OGT	O-linked N-acetylglucosamine (GlcNAc) transferase	8473	-0.667823603	https://www.ncbi.nlm.nih.gov/gene/?term=8473
O15305	PMM2	phosphomannomutase 2	5373	2.230834883	https://www.ncbi.nlm.nih.gov/gene/?term=5373
O15327	INPP4B	inositol polyphosphate-4-phosphatase type II B	8821	-2.191340457	https://www.ncbi.nlm.nih.gov/gene/?term=8821
O15347	HMGB3	high mobility group box 3	3149	-0.855943585	https://www.ncbi.nlm.nih.gov/gene/?term=3149
O15355	PPM1G	protein phosphatase, Mg2+/Mn2+ dependent 1G	5496	0.91720677	https://www.ncbi.nlm.nih.gov/gene/?term=5496
O15357	INPPL1	inositol polyphosphate phosphatase like 1	3636	0.616369645	https://www.ncbi.nlm.nih.gov/gene/?term=3636
O15371	EIF3D	eukaryotic translation initiation factor 3 subunit D	8664	-1.066062637	https://www.ncbi.nlm.nih.gov/gene/?term=8664
O15379	HDAC3	histone deacetylase 3	8841	0.848013676	https://www.ncbi.nlm.nih.gov/gene/?term=8841
O15381	NVL	nuclear VCP-like	4931	0.665769693	https://www.ncbi.nlm.nih.gov/gene/?term=4931
O15382	BCAT2	branched chain amino acid transaminase 2	587	-0.402795703	https://www.ncbi.nlm.nih.gov/gene/?term=587
O15397	IPO8	importin 8	10526	0.680278681	https://www.ncbi.nlm.nih.gov/gene/?term=10526
O15400	STX7	syntaxin 7	8417	-0.561684687	https://www.ncbi.nlm.nih.gov/gene/?term=8417
O15427	SLC16A3	solute carrier family 16 member 3	9123	0.312411154	https://www.ncbi.nlm.nih.gov/gene/?term=9123
O15438	ABCC3	ATP binding cassette subfamily C member 3	8714	-0.545075394	https://www.ncbi.nlm.nih.gov/gene/?term=8714
O15439	ABCC4	ATP binding cassette subfamily C member 4	10257	-0.447204908	https://www.ncbi.nlm.nih.gov/gene/?term=10257
O15446	CD3EAP	CD3e molecule associated protein	10849	-0.593574564	https://www.ncbi.nlm.nih.gov/gene/?term=10849
O15460	P4HA2	prolyl 4-hydroxylase subunit alpha 2	8974	-0.700827767	https://www.ncbi.nlm.nih.gov/gene/?term=8974
O15484	CAPN5	calpain 5	726	-2.283274693	https://www.ncbi.nlm.nih.gov/gene/?term=726
O15498	YKT6	YKT6 v-SNARE homolog	10652	0.243308327	https://www.ncbi.nlm.nih.gov/gene/?term=10652
O15511	ARPC5	actin related protein 2/3 complex subunit 5	10092	0.232187324	https://www.ncbi.nlm.nih.gov/gene/?term=10092
O15530	PDPK1	3-phosphoinositide dependent protein kinase 1	5170	4.277302762	https://www.ncbi.nlm.nih.gov/gene/?term=5170
O15541	RNF113A	ring finger protein 113A	7737	-4.331804867	https://www.ncbi.nlm.nih.gov/gene/?term=7737
O15551	CLDN3	claudin 3	1365	-2.249339464	https://www.ncbi.nlm.nih.gov/gene/?term=1365
O43143	DHX15	DEAH-box helicase 15	1665	-1.348646021	https://www.ncbi.nlm.nih.gov/gene/?term=1665
O43149	ZZEF1	zinc finger ZZ-type and EF-hand domain containing 1	23140	2.102827785	https://www.ncbi.nlm.nih.gov/gene/?term=23140
O43150	ASAP2	ArfGAP with SH3 domain, ankyrin repeat and PH domain 2	8853	1.070781106	https://www.ncbi.nlm.nih.gov/gene/?term=8853
O43156	TTI1	TELO2 interacting protein 1	9675	-0.531632684	https://www.ncbi.nlm.nih.gov/gene/?term=9675
O43172	PRPF4	pre-mRNA processing factor 4	9128	-1.37210367	https://www.ncbi.nlm.nih.gov/gene/?term=9128
O43175	PHGDH	phosphoglycerate dehydrogenase	26227	-0.093085492	https://www.ncbi.nlm.nih.gov/gene/?term=26227
O43181	NDUFS4	NADH:ubiquinone oxidoreductase subunit S4	4724	1.241354529	https://www.ncbi.nlm.nih.gov/gene/?term=4724
O43237	DYNC1LI2	dynein cytoplasmic 1 light intermediate chain 2	1783	0.258047245	https://www.ncbi.nlm.nih.gov/gene/?term=1783
O43240	KLK10	kallikrein related peptidase 10	5655	-0.546845716	https://www.ncbi.nlm.nih.gov/gene/?term=5655
O43242	PSMD3	proteasome 26S subunit, non-ATPase 3	5709	-0.103170969	https://www.ncbi.nlm.nih.gov/gene/?term=5709
O43252	PAPSS1	3'-phosphoadenosine 5'-phosphosulfate synthase 1	9061	0.898828543	https://www.ncbi.nlm.nih.gov/gene/?term=9061
O43264	ZW10	zw10 kinetochore protein	9183	-1.278506706	https://www.ncbi.nlm.nih.gov/gene/?term=9183
O43272	PRODH	proline dehydrogenase 1	5625	-0.190432626	https://www.ncbi.nlm.nih.gov/gene/?term=5625
O43278	SPINT1	serine peptidase inhibitor, Kunitz type 1	6692	0.631339684	https://www.ncbi.nlm.nih.gov/gene/?term=6692
O43290	SART1	spliceosome associated factor 1, recruiter of U4/U6.U5 tri-snRNP	9092	-0.774652153	https://www.ncbi.nlm.nih.gov/gene/?term=9092
O43293	DAPK3	death associated protein kinase 3	1613	-1.125603956	https://www.ncbi.nlm.nih.gov/gene/?term=1613
O43294	TGFB1I1	transforming growth factor beta 1 induced transcript 1	7041	-0.588334126	https://www.ncbi.nlm.nih.gov/gene/?term=7041
O43310	CTIF	cap binding complex dependent translation initiation factor	9811	-0.864763862	https://www.ncbi.nlm.nih.gov/gene/?term=9811
O43314	PPIP5K2	diphosphoinositol pentakisphosphate kinase 2	23262	-0.195975602	https://www.ncbi.nlm.nih.gov/gene/?term=23262
O43324	EEF1E1	eukaryotic translation elongation factor 1 epsilon 1	9521	-0.046253203	https://www.ncbi.nlm.nih.gov/gene/?term=9521
O43353	RIPK2	receptor interacting serine/threonine kinase 2	8767	-7.514258962	https://www.ncbi.nlm.nih.gov/gene/?term=8767
O43390	HNRNPR	heterogeneous nuclear ribonucleoprotein R	10236	-0.299184542	https://www.ncbi.nlm.nih.gov/gene/?term=10236
O43395	PRPF3	pre-mRNA processing factor 3	9129	0.505956373	https://www.ncbi.nlm.nih.gov/gene/?term=9129
O43396	TXNL1	thioredoxin like 1	9352	-0.755363075	https://www.ncbi.nlm.nih.gov/gene/?term=9352
O43399	TPD52L2	TPD52 like 2	7165	-0.384078369	https://www.ncbi.nlm.nih.gov/gene/?term=7165
O43402	EMC8	ER membrane protein complex subunit 8	10328	-0.81914245	https://www.ncbi.nlm.nih.gov/gene/?term=10328
O43432	EIF4G3	eukaryotic translation initiation factor 4 gamma 3	8672	-4.147966786	https://www.ncbi.nlm.nih.gov/gene/?term=8672
O43447	PPIH	peptidylprolyl isomerase H	10465	-0.801356436	https://www.ncbi.nlm.nih.gov/gene/?term=10465
O43464	HTRA2	HtrA serine peptidase 2	27429	-0.195281993	https://www.ncbi.nlm.nih.gov/gene/?term=27429
O43488	AKR7A2	aldo-keto reductase family 7 member A2	8574	0.921769758	https://www.ncbi.nlm.nih.gov/gene/?term=8574
O43490	PROM1	prominin 1	8842	-2.254037198	https://www.ncbi.nlm.nih.gov/gene/?term=8842
O43491	EPB41L2	erythrocyte membrane protein band 4.1 like 2	2037	-1.670889305	https://www.ncbi.nlm.nih.gov/gene/?term=2037
O43493	TGOLN2	trans-golgi network protein 2	10618	-0.299245588	https://www.ncbi.nlm.nih.gov/gene/?term=10618
O43505	B4GAT1	beta-1,4-glucuronyltransferase 1	11041	0.266373123	https://www.ncbi.nlm.nih.gov/gene/?term=11041
O43516	WIPF1	WAS/WASL interacting protein family member 1	7456	2.123322803	https://www.ncbi.nlm.nih.gov/gene/?term=7456
O43520	ATP8B1	ATPase phospholipid transporting 8B1	5205	-0.462009905	https://www.ncbi.nlm.nih.gov/gene/?term=5205
O43566	RGS14	regulator of G protein signaling 14	10636	1.525778895	https://www.ncbi.nlm.nih.gov/gene/?term=10636
O43567	RNF13	ring finger protein 13	11342	-4.737179691	https://www.ncbi.nlm.nih.gov/gene/?term=11342
O43583	DENR	density regulated re-initiation and release factor	8562	-1.180310619	https://www.ncbi.nlm.nih.gov/gene/?term=8562
O43592	XPOT	exportin for tRNA	11260	0.223149804	https://www.ncbi.nlm.nih.gov/gene/?term=11260
O43598	DNPH1	2'-deoxynucleoside 5'-phosphate N-hydrolase 1	10591	-1.790198032	https://www.ncbi.nlm.nih.gov/gene/?term=10591
O43615	TIMM44	translocase of inner mitochondrial membrane 44	10469	1.117596093	https://www.ncbi.nlm.nih.gov/gene/?term=10469
O43617	TRAPPC3	trafficking protein particle complex 3	27095	1.970376223	https://www.ncbi.nlm.nih.gov/gene/?term=27095
O43633	CHMP2A	charged multivesicular body protein 2A	27243	0.207425482	https://www.ncbi.nlm.nih.gov/gene/?term=27243
O43639	NCK2	NCK adaptor protein 2	8440	2.657176412	https://www.ncbi.nlm.nih.gov/gene/?term=8440
O43653	PSCA	prostate stem cell antigen	8000	-3.162847966	https://www.ncbi.nlm.nih.gov/gene/?term=8000
O43660	PLRG1	pleiotropic regulator 1	5356	-0.135791481	https://www.ncbi.nlm.nih.gov/gene/?term=5356
O43665	RGS10	regulator of G protein signaling 10	6001	-1.034516606	https://www.ncbi.nlm.nih.gov/gene/?term=6001
O43674	NDUFB5	NADH:ubiquinone oxidoreductase subunit B5	4711	0.868992213	https://www.ncbi.nlm.nih.gov/gene/?term=4711
O43676	NDUFB3	NADH:ubiquinone oxidoreductase subunit B3	4709	2.105047038	https://www.ncbi.nlm.nih.gov/gene/?term=4709
O43677	NDUFC1	NADH:ubiquinone oxidoreductase subunit C1	4717	1.282702181	https://www.ncbi.nlm.nih.gov/gene/?term=4717
O43678	NDUFA2	NADH:ubiquinone oxidoreductase subunit A2	4695	0.880993138	https://www.ncbi.nlm.nih.gov/gene/?term=4695
O43681	ASNA1	arsA arsenite transporter, ATP-binding, homolog 1 (bacterial)	439	0.542517736	https://www.ncbi.nlm.nih.gov/gene/?term=439
O43684	BUB3	BUB3, mitotic checkpoint protein	9184	1.082445276	https://www.ncbi.nlm.nih.gov/gene/?term=9184
O43704	SULT1B1	sulfotransferase family 1B member 1	27284	0.581669594	https://www.ncbi.nlm.nih.gov/gene/?term=27284
O43707	ACTN4	actinin alpha 4	81	-1.186788693	https://www.ncbi.nlm.nih.gov/gene/?term=81
O43719	HTATSF1	HIV-1 Tat specific factor 1	27336	1.315173111	https://www.ncbi.nlm.nih.gov/gene/?term=27336
O43731	KDELR3	KDEL endoplasmic reticulum protein retention receptor 3	11015	0.173297874	https://www.ncbi.nlm.nih.gov/gene/?term=11015
O43739	CYTH3	cytohesin 3	9265	-1.187349918	https://www.ncbi.nlm.nih.gov/gene/?term=9265
O43741	PRKAB2	protein kinase AMP-activated non-catalytic subunit beta 2	5565	0.699457232	https://www.ncbi.nlm.nih.gov/gene/?term=5565
O43747	AP1G1	adaptor related protein complex 1 subunit gamma 1	164	-1.3673907	https://www.ncbi.nlm.nih.gov/gene/?term=164
O43752	STX6	syntaxin 6	10228	-0.241258275	https://www.ncbi.nlm.nih.gov/gene/?term=10228
O43760	SYNGR2	synaptogyrin 2	9144	1.113526054	https://www.ncbi.nlm.nih.gov/gene/?term=9144
O43765	SGTA	small glutamine rich tetratricopeptide repeat containing alpha	6449	0.331651259	https://www.ncbi.nlm.nih.gov/gene/?term=6449
O43772	SLC25A20	solute carrier family 25 member 20	788	0.863690868	https://www.ncbi.nlm.nih.gov/gene/?term=788
O43776	NARS	asparaginyl-tRNA synthetase	4677	-0.487974834	https://www.ncbi.nlm.nih.gov/gene/?term=4677
O43809	NUDT21	nudix hydrolase 21	11051	-0.439067618	https://www.ncbi.nlm.nih.gov/gene/?term=11051
O43813	LANCL1	LanC like 1	10314	0.591389201	https://www.ncbi.nlm.nih.gov/gene/?term=10314
O43815	STRN	striatin	6801	0.021194357	https://www.ncbi.nlm.nih.gov/gene/?term=6801
O43818	RRP9	ribosomal RNA processing 9, U3 small nucleolar RNA binding protein	9136	1.366701438	https://www.ncbi.nlm.nih.gov/gene/?term=9136
O43819	SCO2	SCO2, cytochrome c oxidase assembly protein	9997	-0.228271207	https://www.ncbi.nlm.nih.gov/gene/?term=9997
O43823	AKAP8	A-kinase anchoring protein 8	10270	-0.647984968	https://www.ncbi.nlm.nih.gov/gene/?term=10270
O43837	IDH3B	isocitrate dehydrogenase 3 (NAD(+)) beta	3420	1.437690384	https://www.ncbi.nlm.nih.gov/gene/?term=3420
O43847	NRDC	nardilysin convertase	4898	0.70513852	https://www.ncbi.nlm.nih.gov/gene/?term=4898
O43852	CALU	calumenin	813	1.435603186	https://www.ncbi.nlm.nih.gov/gene/?term=813
O43865	AHCYL1	adenosylhomocysteinase like 1	10768	-0.174304261	https://www.ncbi.nlm.nih.gov/gene/?term=10768
O43866	CD5L	CD5 molecule like	922	0.71812021	https://www.ncbi.nlm.nih.gov/gene/?term=922
O43895	XPNPEP2	X-prolyl aminopeptidase 2	7512	-0.728403513	https://www.ncbi.nlm.nih.gov/gene/?term=7512
O43913	ORC5	origin recognition complex subunit 5	5001	-0.784654355	https://www.ncbi.nlm.nih.gov/gene/?term=5001
O43920	NDUFS5	NADH:ubiquinone oxidoreductase subunit S5	4725	1.153633428	https://www.ncbi.nlm.nih.gov/gene/?term=4725
O60216	RAD21	RAD21 cohesin complex component	5885	0.170980976	https://www.ncbi.nlm.nih.gov/gene/?term=5885
O60218	AKR1B10	aldo-keto reductase family 1 member B10	57016	1.278594703	https://www.ncbi.nlm.nih.gov/gene/?term=57016
O60231	DHX16	DEAH-box helicase 16	8449	-0.970039224	https://www.ncbi.nlm.nih.gov/gene/?term=8449
O60234	GMFG	glia maturation factor gamma	9535	1.174947991	https://www.ncbi.nlm.nih.gov/gene/?term=9535
O60256	PRPSAP2	phosphoribosyl pyrophosphate synthetase associated protein 2	5636	-0.294742242	https://www.ncbi.nlm.nih.gov/gene/?term=5636
O60262	GNG7	G protein subunit gamma 7	2788	1.398592322	https://www.ncbi.nlm.nih.gov/gene/?term=2788
O60264	SMARCA5	SWI/SNF related, matrix associated, actin dependent regulator of chromatin, subfamily a, member 5	8467	-1.135134439	https://www.ncbi.nlm.nih.gov/gene/?term=8467
O60271	SPAG9	sperm associated antigen 9	9043	0.136182889	https://www.ncbi.nlm.nih.gov/gene/?term=9043
O60287	URB1	URB1 ribosome biogenesis homolog	9875	-5.73351788	https://www.ncbi.nlm.nih.gov/gene/?term=9875
O60293	ZFC3H1	zinc finger C3H1-type containing	196441	3.552358276	https://www.ncbi.nlm.nih.gov/gene/?term=196441
O60306	AQR	aquarius intron-binding spliceosomal factor	9716	-1.52401259	https://www.ncbi.nlm.nih.gov/gene/?term=9716
O60313	OPA1	OPA1, mitochondrial dynamin like GTPase	4976	0.585290082	https://www.ncbi.nlm.nih.gov/gene/?term=4976
O60341	KDM1A	lysine demethylase 1A	23028	-3.93733392	https://www.ncbi.nlm.nih.gov/gene/?term=23028
O60343	TBC1D4	TBC1 domain family member 4	9882	-1.436059349	https://www.ncbi.nlm.nih.gov/gene/?term=9882
O60443	GSDME	gasdermin E	1687	-2.58293234	https://www.ncbi.nlm.nih.gov/gene/?term=1687
O60449	LY75	lymphocyte antigen 75	4065	1.186026377	https://www.ncbi.nlm.nih.gov/gene/?term=4065
O60462	NRP2	neuropilin 2	8828	0.439767779	https://www.ncbi.nlm.nih.gov/gene/?term=8828
O60486	PLXNC1	plexin C1	10154	1.32008079	https://www.ncbi.nlm.nih.gov/gene/?term=10154
O60487	MPZL2	myelin protein zero like 2	10205	0.523574224	https://www.ncbi.nlm.nih.gov/gene/?term=10205
O60488	ACSL4	acyl-CoA synthetase long chain family member 4	2182	-2.722338423	https://www.ncbi.nlm.nih.gov/gene/?term=2182
O60493	SNX3	sorting nexin 3	8724	1.53329715	https://www.ncbi.nlm.nih.gov/gene/?term=8724
O60496	DOK2	docking protein 2	9046	-0.092325148	https://www.ncbi.nlm.nih.gov/gene/?term=9046
O60502	OGA	O-GlcNAcase	10724	-0.720136469	https://www.ncbi.nlm.nih.gov/gene/?term=10724
O60504	SORBS3	sorbin and SH3 domain containing 3	10174	-0.895415651	https://www.ncbi.nlm.nih.gov/gene/?term=10174
O60506	SYNCRIP	synaptotagmin binding cytoplasmic RNA interacting protein	10492	-0.815438596	https://www.ncbi.nlm.nih.gov/gene/?term=10492
O60508	CDC40	cell division cycle 40	51362	-3.963988056	https://www.ncbi.nlm.nih.gov/gene/?term=51362
O60512	B4GALT3	beta-1,4-galactosyltransferase 3	8703	-1.169050107	https://www.ncbi.nlm.nih.gov/gene/?term=8703
O60547	GMDS	GDP-mannose 4,6-dehydratase	2762	0.198781883	https://www.ncbi.nlm.nih.gov/gene/?term=2762
O60568	PLOD3	procollagen-lysine,2-oxoglutarate 5-dioxygenase 3	8985	-1.564832729	https://www.ncbi.nlm.nih.gov/gene/?term=8985
O60575	SPINK4	serine peptidase inhibitor, Kazal type 4	27290	2.801439408	https://www.ncbi.nlm.nih.gov/gene/?term=27290
O60610	DIAPH1	diaphanous related formin 1	1729	-0.859441673	https://www.ncbi.nlm.nih.gov/gene/?term=1729
O60635	TSPAN1	tetraspanin 1	10103	-2.083087761	https://www.ncbi.nlm.nih.gov/gene/?term=10103
O60645	EXOC3	exocyst complex component 3	11336	1.690394045	https://www.ncbi.nlm.nih.gov/gene/?term=11336
O60664	PLIN3	perilipin 3	10226	-0.166474014	https://www.ncbi.nlm.nih.gov/gene/?term=10226
O60671	RAD1	RAD1 checkpoint DNA exonuclease	5810	-1.030718012	https://www.ncbi.nlm.nih.gov/gene/?term=5810
O60678	PRMT3	protein arginine methyltransferase 3	10196	0.157909424	https://www.ncbi.nlm.nih.gov/gene/?term=10196
O60684	KPNA6	karyopherin subunit alpha 6	23633	-0.755760041	https://www.ncbi.nlm.nih.gov/gene/?term=23633
O60701	UGDH	UDP-glucose 6-dehydrogenase	7358	-0.127553024	https://www.ncbi.nlm.nih.gov/gene/?term=7358
O60711	LPXN	leupaxin	9404	1.166271041	https://www.ncbi.nlm.nih.gov/gene/?term=9404
O60739	EIF1B	eukaryotic translation initiation factor 1B	10289	-0.282291958	https://www.ncbi.nlm.nih.gov/gene/?term=10289
O60749	SNX2	sorting nexin 2	6643	1.61384807	https://www.ncbi.nlm.nih.gov/gene/?term=6643
O60760	HPGDS	hematopoietic prostaglandin D synthase	27306	-0.346543271	https://www.ncbi.nlm.nih.gov/gene/?term=27306
O60763	USO1	USO1 vesicle transport factor	8615	2.034883785	https://www.ncbi.nlm.nih.gov/gene/?term=8615
O60783	MRPS14	mitochondrial ribosomal protein S14	63931	0.280344463	https://www.ncbi.nlm.nih.gov/gene/?term=63931
O60784	TOM1	target of myb1 membrane trafficking protein	10043	1.676070946	https://www.ncbi.nlm.nih.gov/gene/?term=10043
O60825	PFKFB2	6-phosphofructo-2-kinase/fructose-2,6-biphosphatase 2	5208	1.554290477	https://www.ncbi.nlm.nih.gov/gene/?term=5208
O60826	CCDC22	coiled-coil domain containing 22	28952	0.719972198	https://www.ncbi.nlm.nih.gov/gene/?term=28952
O60828	PQBP1	polyglutamine binding protein 1	10084	-1.149096419	https://www.ncbi.nlm.nih.gov/gene/?term=10084
O60831	PRAF2	PRA1 domain family member 2	11230	0.865983655	https://www.ncbi.nlm.nih.gov/gene/?term=11230
O60832	DKC1	dyskerin pseudouridine synthase 1	1736	0.843621175	https://www.ncbi.nlm.nih.gov/gene/?term=1736
O60841	EIF5B	eukaryotic translation initiation factor 5B	9669	-0.499776722	https://www.ncbi.nlm.nih.gov/gene/?term=9669
O60869	EDF1	endothelial differentiation related factor 1	8721	0.750769474	https://www.ncbi.nlm.nih.gov/gene/?term=8721
O60884	DNAJA2	DnaJ heat shock protein family (Hsp40) member A2	10294	0.399103245	https://www.ncbi.nlm.nih.gov/gene/?term=10294
O60885	BRD4	bromodomain containing 4	23476	-1.430528548	https://www.ncbi.nlm.nih.gov/gene/?term=23476
O60888	CUTA	cutA divalent cation tolerance homolog	51596	-0.379153821	https://www.ncbi.nlm.nih.gov/gene/?term=51596
O60927	PPP1R11	protein phosphatase 1 regulatory inhibitor subunit 11	6992	0.811234694	https://www.ncbi.nlm.nih.gov/gene/?term=6992
O60934	NBN	nibrin	4683	-1.020370203	https://www.ncbi.nlm.nih.gov/gene/?term=4683
O75027	ABCB7	ATP binding cassette subfamily B member 7	22	0.766487969	https://www.ncbi.nlm.nih.gov/gene/?term=22
O75044	SRGAP2	SLIT-ROBO Rho GTPase activating protein 2	23380	-0.500435139	https://www.ncbi.nlm.nih.gov/gene/?term=23380
O75063	FAM20B	FAM20B, glycosaminoglycan xylosylkinase	9917	-2.278836231	https://www.ncbi.nlm.nih.gov/gene/?term=9917
O75083	WDR1	WD repeat domain 1	9948	9.58178e-4	https://www.ncbi.nlm.nih.gov/gene/?term=9948
O75110	ATP9A	ATPase phospholipid transporting 9A (putative)	10079	0.028289889	https://www.ncbi.nlm.nih.gov/gene/?term=10079
O75112	LDB3	LIM domain binding 3	11155	-2.181006036	https://www.ncbi.nlm.nih.gov/gene/?term=11155
O75116	ROCK2	Rho associated coiled-coil containing protein kinase 2	9475	-1.753913205	https://www.ncbi.nlm.nih.gov/gene/?term=9475
O75131	CPNE3	copine 3	8895	0.812569327	https://www.ncbi.nlm.nih.gov/gene/?term=8895
O75146	HIP1R	huntingtin interacting protein 1 related	9026	0.181244955	https://www.ncbi.nlm.nih.gov/gene/?term=9026
O75150	RNF40	ring finger protein 40	9810	1.44272027	https://www.ncbi.nlm.nih.gov/gene/?term=9810
O75153	CLUH	clustered mitochondria homolog	23277	-0.514077038	https://www.ncbi.nlm.nih.gov/gene/?term=23277
O75155	CAND2	cullin associated and neddylation dissociated 2 (putative)	23066	-0.280046424	https://www.ncbi.nlm.nih.gov/gene/?term=23066
O75165	DNAJC13	DnaJ heat shock protein family (Hsp40) member C13	23317	-2.096437488	https://www.ncbi.nlm.nih.gov/gene/?term=23317
O75170	PPP6R2	protein phosphatase 6 regulatory subunit 2	9701	0.380751298	https://www.ncbi.nlm.nih.gov/gene/?term=9701
O75175	CNOT3	CCR4-NOT transcription complex subunit 3	4849	0.194998183	https://www.ncbi.nlm.nih.gov/gene/?term=4849
O75191	XYLB	xylulokinase	9942	-0.864023892	https://www.ncbi.nlm.nih.gov/gene/?term=9942
O75208	COQ9	coenzyme Q9	57017	1.125738097	https://www.ncbi.nlm.nih.gov/gene/?term=57017
O75223	GGCT	gamma-glutamylcyclotransferase	79017	-0.798615104	https://www.ncbi.nlm.nih.gov/gene/?term=79017
O75306	NDUFS2	NADH:ubiquinone oxidoreductase core subunit S2	4720	0.364979236	https://www.ncbi.nlm.nih.gov/gene/?term=4720
O75323	NIPSNAP2	nipsnap homolog 2	2631	0.546347496	https://www.ncbi.nlm.nih.gov/gene/?term=2631
O75340	PDCD6	programmed cell death 6	10016	-0.12436207	https://www.ncbi.nlm.nih.gov/gene/?term=10016
O75347	TBCA	tubulin folding cofactor A	6902	-0.677649735	https://www.ncbi.nlm.nih.gov/gene/?term=6902
O75348	ATP6V1G1	ATPase H+ transporting V1 subunit G1	9550	0.215884049	https://www.ncbi.nlm.nih.gov/gene/?term=9550
O75351	VPS4B	vacuolar protein sorting 4 homolog B	9525	0.071465481	https://www.ncbi.nlm.nih.gov/gene/?term=9525
O75356	ENTPD5	ectonucleoside triphosphate diphosphohydrolase 5	957	1.213896564	https://www.ncbi.nlm.nih.gov/gene/?term=957
O75363	BCAS1	breast carcinoma amplified sequence 1	8537	0.615063698	https://www.ncbi.nlm.nih.gov/gene/?term=8537
O75367	H2AFY	H2A histone family member Y	9555	0.571581012	https://www.ncbi.nlm.nih.gov/gene/?term=9555
O75368	SH3BGRL	SH3 domain binding glutamate rich protein like	6451	-0.137493704	https://www.ncbi.nlm.nih.gov/gene/?term=6451
O75369	FLNB	filamin B	2317	-2.038254312	https://www.ncbi.nlm.nih.gov/gene/?term=2317
O75376	NCOR1	nuclear receptor corepressor 1	9611	-4.4313687	https://www.ncbi.nlm.nih.gov/gene/?term=9611
O75380	NDUFS6	NADH:ubiquinone oxidoreductase subunit S6	4726	2.80134138	https://www.ncbi.nlm.nih.gov/gene/?term=4726
O75381	PEX14	peroxisomal biogenesis factor 14	5195	0.453118219	https://www.ncbi.nlm.nih.gov/gene/?term=5195
O75390	CS	citrate synthase	1431	1.236104996	https://www.ncbi.nlm.nih.gov/gene/?term=1431
O75394	MRPL33	mitochondrial ribosomal protein L33	9553	0.135009759	https://www.ncbi.nlm.nih.gov/gene/?term=9553
O75396	SEC22B	SEC22 homolog B, vesicle trafficking protein (gene/pseudogene)	9554	1.984057478	https://www.ncbi.nlm.nih.gov/gene/?term=9554
O75396	SEC22B3	SEC22 homolog B3	100996517	1.984057478	https://www.ncbi.nlm.nih.gov/gene/?term=100996517
O75396	SEC22B2	SEC22 homolog B2	100996716	1.984057478	https://www.ncbi.nlm.nih.gov/gene/?term=100996716
O75400	PRPF40A	pre-mRNA processing factor 40 homolog A	55660	-0.201105762	https://www.ncbi.nlm.nih.gov/gene/?term=55660
O75410	TACC1	transforming acidic coiled-coil containing protein 1	6867	1.617356059	https://www.ncbi.nlm.nih.gov/gene/?term=6867
O75427	LRCH4	leucine rich repeats and calponin homology domain containing 4	4034	0.927989749	https://www.ncbi.nlm.nih.gov/gene/?term=4034
O75431	MTX2	metaxin 2	10651	0.803722895	https://www.ncbi.nlm.nih.gov/gene/?term=10651
O75436	VPS26A	VPS26, retromer complex component A	9559	3.238936915	https://www.ncbi.nlm.nih.gov/gene/?term=9559
O75438	NDUFB1	NADH:ubiquinone oxidoreductase subunit B1	4707	-0.609264131	https://www.ncbi.nlm.nih.gov/gene/?term=4707
O75439	PMPCB	peptidase, mitochondrial processing beta subunit	9512	0.770021777	https://www.ncbi.nlm.nih.gov/gene/?term=9512
O75449	KATNA1	katanin catalytic subunit A1	11104	-0.466654283	https://www.ncbi.nlm.nih.gov/gene/?term=11104
O75452	RDH16	retinol dehydrogenase 16	8608	0.11096831	https://www.ncbi.nlm.nih.gov/gene/?term=8608
O75475	PSIP1	PC4 and SFRS1 interacting protein 1	11168	0.435086593	https://www.ncbi.nlm.nih.gov/gene/?term=11168
O75477	ERLIN1	ER lipid raft associated 1	10613	-0.988830829	https://www.ncbi.nlm.nih.gov/gene/?term=10613
O75487	GPC4	glypican 4	2239	0.221823721	https://www.ncbi.nlm.nih.gov/gene/?term=2239
O75489	NDUFS3	NADH:ubiquinone oxidoreductase core subunit S3	4722	1.202735079	https://www.ncbi.nlm.nih.gov/gene/?term=4722
O75494	SRSF10	serine and arginine rich splicing factor 10	10772	0.630870915	https://www.ncbi.nlm.nih.gov/gene/?term=10772
O75503	CLN5	CLN5, intracellular trafficking protein	1203	-0.698272317	https://www.ncbi.nlm.nih.gov/gene/?term=1203
O75525	KHDRBS3	KH RNA binding domain containing, signal transduction associated 3	10656	-1.257666451	https://www.ncbi.nlm.nih.gov/gene/?term=10656
O75531	BANF1	barrier to autointegration factor 1	8815	-0.970579785	https://www.ncbi.nlm.nih.gov/gene/?term=8815
O75533	SF3B1	splicing factor 3b subunit 1	23451	-1.264920777	https://www.ncbi.nlm.nih.gov/gene/?term=23451
O75534	CSDE1	cold shock domain containing E1	7812	-0.0421727	https://www.ncbi.nlm.nih.gov/gene/?term=7812
O75563	SKAP2	src kinase associated phosphoprotein 2	8935	0.211222286	https://www.ncbi.nlm.nih.gov/gene/?term=8935
O75569	PRKRA	protein activator of interferon induced protein kinase EIF2AK2	8575	-0.554790758	https://www.ncbi.nlm.nih.gov/gene/?term=8575
O75594	PGLYRP1	peptidoglycan recognition protein 1	8993	0.224315486	https://www.ncbi.nlm.nih.gov/gene/?term=8993
O75607	NPM3	nucleophosmin/nucleoplasmin 3	10360	0.489839048	https://www.ncbi.nlm.nih.gov/gene/?term=10360
O75608	LYPLA1	lysophospholipase 1	10434	1.367377128	https://www.ncbi.nlm.nih.gov/gene/?term=10434
O75610	LEFTY1	left-right determination factor 1	10637	4.120372955	https://www.ncbi.nlm.nih.gov/gene/?term=10637
O75629	CREG1	cellular repressor of E1A stimulated genes 1	8804	1.413694702	https://www.ncbi.nlm.nih.gov/gene/?term=8804
O75643	SNRNP200	small nuclear ribonucleoprotein U5 subunit 200	23020	-0.555146129	https://www.ncbi.nlm.nih.gov/gene/?term=23020
O75663	TIPRL	TOR signaling pathway regulator	261726	-0.332620688	https://www.ncbi.nlm.nih.gov/gene/?term=261726
O75683	SURF6	surfeit 6	6838	0.976289521	https://www.ncbi.nlm.nih.gov/gene/?term=6838
O75694	NUP155	nucleoporin 155	9631	-1.002017987	https://www.ncbi.nlm.nih.gov/gene/?term=9631
O75695	RP2	RP2, ARL3 GTPase activating protein	6102	0.283928529	https://www.ncbi.nlm.nih.gov/gene/?term=6102
O75718	CRTAP	cartilage associated protein	10491	-0.246260825	https://www.ncbi.nlm.nih.gov/gene/?term=10491
O75746	SLC25A12	solute carrier family 25 member 12	8604	0.375007856	https://www.ncbi.nlm.nih.gov/gene/?term=8604
O75781	PALM	paralemmin	5064	1.150270237	https://www.ncbi.nlm.nih.gov/gene/?term=5064
O75791	GRAP2	GRB2 related adaptor protein 2	9402	-1.543660969	https://www.ncbi.nlm.nih.gov/gene/?term=9402
O75792	RNASEH2A	ribonuclease H2 subunit A	10535	0.077763272	https://www.ncbi.nlm.nih.gov/gene/?term=10535
O75795	UGT2B17	UDP glucuronosyltransferase family 2 member B17	7367	4.245124601	https://www.ncbi.nlm.nih.gov/gene/?term=7367
O75817	POP7	POP7 homolog, ribonuclease P/MRP subunit	10248	0.273911119	https://www.ncbi.nlm.nih.gov/gene/?term=10248
O75818	RPP40	ribonuclease P/MRP subunit p40	10799	1.551325429	https://www.ncbi.nlm.nih.gov/gene/?term=10799
O75821	EIF3G	eukaryotic translation initiation factor 3 subunit G	8666	-0.083219849	https://www.ncbi.nlm.nih.gov/gene/?term=8666
O75822	EIF3J	eukaryotic translation initiation factor 3 subunit J	8669	-0.167875136	https://www.ncbi.nlm.nih.gov/gene/?term=8669
O75828	CBR3	carbonyl reductase 3	874	-0.883600759	https://www.ncbi.nlm.nih.gov/gene/?term=874
O75832	PSMD10	proteasome 26S subunit, non-ATPase 10	5716	0.174520724	https://www.ncbi.nlm.nih.gov/gene/?term=5716
O75843	AP1G2	adaptor related protein complex 1 subunit gamma 2	8906	0.655118829	https://www.ncbi.nlm.nih.gov/gene/?term=8906
O75844	ZMPSTE24	zinc metallopeptidase STE24	10269	0.0425911	https://www.ncbi.nlm.nih.gov/gene/?term=10269
O75874	IDH1	isocitrate dehydrogenase (NADP(+)) 1, cytosolic	3417	0.075746657	https://www.ncbi.nlm.nih.gov/gene/?term=3417
O75882	ATRN	attractin	8455	0.64064931	https://www.ncbi.nlm.nih.gov/gene/?term=8455
O75884	RBBP9	RB binding protein 9, serine hydrolase	10741	0.693612591	https://www.ncbi.nlm.nih.gov/gene/?term=10741
O75886	STAM2	signal transducing adaptor molecule 2	10254	-0.602110967	https://www.ncbi.nlm.nih.gov/gene/?term=10254
O75891	ALDH1L1	aldehyde dehydrogenase 1 family member L1	10840	0.672806919	https://www.ncbi.nlm.nih.gov/gene/?term=10840
O75896	TUSC2	tumor suppressor 2, mitochondrial calcium regulator	11334	2.00961359	https://www.ncbi.nlm.nih.gov/gene/?term=11334
O75909	CCNK	cyclin K	8812	0.900386073	https://www.ncbi.nlm.nih.gov/gene/?term=8812
O75911	DHRS3	dehydrogenase/reductase 3	9249	-0.641902172	https://www.ncbi.nlm.nih.gov/gene/?term=9249
O75915	ARL6IP5	ADP ribosylation factor like GTPase 6 interacting protein 5	10550	-0.209734754	https://www.ncbi.nlm.nih.gov/gene/?term=10550
O75923	DYSF	dysferlin	8291	-0.306044425	https://www.ncbi.nlm.nih.gov/gene/?term=8291
O75925	PIAS1	protein inhibitor of activated STAT 1	8554	0.87239849	https://www.ncbi.nlm.nih.gov/gene/?term=8554
O75934	BCAS2	BCAS2, pre-mRNA processing factor	10286	4.294432268	https://www.ncbi.nlm.nih.gov/gene/?term=10286
O75937	DNAJC8	DnaJ heat shock protein family (Hsp40) member C8	22826	0.355281068	https://www.ncbi.nlm.nih.gov/gene/?term=22826
O75940	SMNDC1	survival motor neuron domain containing 1	10285	-1.545402589	https://www.ncbi.nlm.nih.gov/gene/?term=10285
O75947	ATP5PD	ATP synthase peripheral stalk subunit d	10476	0.808042262	https://www.ncbi.nlm.nih.gov/gene/?term=10476
O75955	FLOT1	flotillin 1	10211	-0.282178501	https://www.ncbi.nlm.nih.gov/gene/?term=10211
O75976	CPD	carboxypeptidase D	1362	-0.300547663	https://www.ncbi.nlm.nih.gov/gene/?term=1362
O75995	SASH3	SAM and SH3 domain containing 3	54440	1.882311757	https://www.ncbi.nlm.nih.gov/gene/?term=54440
O76003	GLRX3	glutaredoxin 3	10539	0.198130872	https://www.ncbi.nlm.nih.gov/gene/?term=10539
O76015	KRT38	keratin 38	8687	-1.487776566	https://www.ncbi.nlm.nih.gov/gene/?term=8687
O76021	RSL1D1	ribosomal L1 domain containing 1	26156	-0.894101318	https://www.ncbi.nlm.nih.gov/gene/?term=26156
O76027	ANXA9	annexin A9	8416	-1.613347279	https://www.ncbi.nlm.nih.gov/gene/?term=8416
O76031	CLPX	caseinolytic mitochondrial matrix peptidase chaperone subunit	10845	-0.701175706	https://www.ncbi.nlm.nih.gov/gene/?term=10845
O76041	NEBL	nebulette	10529	-4.257362797	https://www.ncbi.nlm.nih.gov/gene/?term=10529
O76070	SNCG	synuclein gamma	6623	1.927581235	https://www.ncbi.nlm.nih.gov/gene/?term=6623
O76071	CIAO1	cytosolic iron-sulfur assembly component 1	9391	-1.603234238	https://www.ncbi.nlm.nih.gov/gene/?term=9391
O76094	SRP72	signal recognition particle 72	6731	0.464527521	https://www.ncbi.nlm.nih.gov/gene/?term=6731
O94760	DDAH1	dimethylarginine dimethylaminohydrolase 1	23576	-1.326935288	https://www.ncbi.nlm.nih.gov/gene/?term=23576
O94776	MTA2	metastasis associated 1 family member 2	9219	-0.931814709	https://www.ncbi.nlm.nih.gov/gene/?term=9219
O94804	STK10	serine/threonine kinase 10	6793	0.281133383	https://www.ncbi.nlm.nih.gov/gene/?term=6793
O94811	TPPP	tubulin polymerization promoting protein	11076	-0.375693337	https://www.ncbi.nlm.nih.gov/gene/?term=11076
O94819	KBTBD11	kelch repeat and BTB domain containing 11	9920	0.306232887	https://www.ncbi.nlm.nih.gov/gene/?term=9920
O94826	TOMM70	translocase of outer mitochondrial membrane 70	9868	-1.445481217	https://www.ncbi.nlm.nih.gov/gene/?term=9868
O94829	IPO13	importin 13	9670	2.866532575	https://www.ncbi.nlm.nih.gov/gene/?term=9670
O94832	MYO1D	myosin ID	4642	0.177414464	https://www.ncbi.nlm.nih.gov/gene/?term=4642
O94842	TOX4	TOX high mobility group box family member 4	9878	-1.269599975	https://www.ncbi.nlm.nih.gov/gene/?term=9878
O94851	MICAL2	microtubule associated monooxygenase, calponin and LIM domain containing 2	9645	-0.953945839	https://www.ncbi.nlm.nih.gov/gene/?term=9645
O94851	MICALCL	MICAL C-terminal like	84953	-0.953945839	https://www.ncbi.nlm.nih.gov/gene/?term=84953
O94855	SEC24D	SEC24 homolog D, COPII coat complex component	9871	0.29985713	https://www.ncbi.nlm.nih.gov/gene/?term=9871
O94874	UFL1	UFM1 specific ligase 1	23376	1.954378543	https://www.ncbi.nlm.nih.gov/gene/?term=23376
O94875	SORBS2	sorbin and SH3 domain containing 2	8470	0.698555756	https://www.ncbi.nlm.nih.gov/gene/?term=8470
O94885	SASH1	SAM and SH3 domain containing 1	23328	0.331514233	https://www.ncbi.nlm.nih.gov/gene/?term=23328
O94886	TMEM63A	transmembrane protein 63A	9725	-0.50173908	https://www.ncbi.nlm.nih.gov/gene/?term=9725
O94888	UBXN7	UBX domain protein 7	26043	-1.433944509	https://www.ncbi.nlm.nih.gov/gene/?term=26043
O94903	PLPBP	pyridoxal phosphate binding protein	11212	0.562113559	https://www.ncbi.nlm.nih.gov/gene/?term=11212
O94905	ERLIN2	ER lipid raft associated 2	11160	0.239051924	https://www.ncbi.nlm.nih.gov/gene/?term=11160
O94906	PRPF6	pre-mRNA processing factor 6	24148	-2.412220302	https://www.ncbi.nlm.nih.gov/gene/?term=24148
O94919	ENDOD1	endonuclease domain containing 1	23052	-0.407910096	https://www.ncbi.nlm.nih.gov/gene/?term=23052
O94925	GLS	glutaminase	2744	-0.506541138	https://www.ncbi.nlm.nih.gov/gene/?term=2744
O94973	AP2A2	adaptor related protein complex 2 subunit alpha 2	161	-1.352679642	https://www.ncbi.nlm.nih.gov/gene/?term=161
O94992	HEXIM1	HEXIM P-TEFb complex subunit 1	10614	0.489900568	https://www.ncbi.nlm.nih.gov/gene/?term=10614
O95049	TJP3	tight junction protein 3	27134	-2.216042966	https://www.ncbi.nlm.nih.gov/gene/?term=27134
O95071	UBR5	ubiquitin protein ligase E3 component n-recognin 5	51366	0.124011485	https://www.ncbi.nlm.nih.gov/gene/?term=51366
O95081	AGFG2	ArfGAP with FG repeats 2	3268	-1.974234896	https://www.ncbi.nlm.nih.gov/gene/?term=3268
O95104	SCAF4	SR-related CTD associated factor 4	57466	0.539971552	https://www.ncbi.nlm.nih.gov/gene/?term=57466
O95140	MFN2	mitofusin 2	9927	-0.039490326	https://www.ncbi.nlm.nih.gov/gene/?term=9927
O95154	AKR7A3	aldo-keto reductase family 7 member A3	22977	1.137527278	https://www.ncbi.nlm.nih.gov/gene/?term=22977
O95155	UBE4B	ubiquitination factor E4B	10277	-0.179744885	https://www.ncbi.nlm.nih.gov/gene/?term=10277
O95159	ZFPL1	zinc finger protein like 1	7542	-0.391646977	https://www.ncbi.nlm.nih.gov/gene/?term=7542
O95163	ELP1	elongator complex protein 1	8518	-0.494780764	https://www.ncbi.nlm.nih.gov/gene/?term=8518
O95164	UBL3	ubiquitin like 3	5412	1.386675009	https://www.ncbi.nlm.nih.gov/gene/?term=5412
O95167	NDUFA3	NADH:ubiquinone oxidoreductase subunit A3	4696	0.71645079	https://www.ncbi.nlm.nih.gov/gene/?term=4696
O95168	NDUFB4	NADH:ubiquinone oxidoreductase subunit B4	4710	1.568353109	https://www.ncbi.nlm.nih.gov/gene/?term=4710
O95169	NDUFB8	NADH:ubiquinone oxidoreductase subunit B8	4714	1.700035974	https://www.ncbi.nlm.nih.gov/gene/?term=4714
O95171	SCEL	sciellin	8796	2.248454802	https://www.ncbi.nlm.nih.gov/gene/?term=8796
O95182	NDUFA7	NADH:ubiquinone oxidoreductase subunit A7	4701	0.707996932	https://www.ncbi.nlm.nih.gov/gene/?term=4701
O95183	VAMP5	vesicle associated membrane protein 5	10791	1.532876387	https://www.ncbi.nlm.nih.gov/gene/?term=10791
O95197	RTN3	reticulon 3	10313	0.663257545	https://www.ncbi.nlm.nih.gov/gene/?term=10313
O95202	LETM1	leucine zipper and EF-hand containing transmembrane protein 1	3954	0.813636295	https://www.ncbi.nlm.nih.gov/gene/?term=3954
O95218	ZRANB2	zinc finger RANBP2-type containing 2	9406	2.336838299	https://www.ncbi.nlm.nih.gov/gene/?term=9406
O95219	SNX4	sorting nexin 4	8723	-0.258989901	https://www.ncbi.nlm.nih.gov/gene/?term=8723
O95232	LUC7L3	LUC7 like 3 pre-mRNA splicing factor	51747	0.514864828	https://www.ncbi.nlm.nih.gov/gene/?term=51747
O95236	APOL3	apolipoprotein L3	80833	0.359302155	https://www.ncbi.nlm.nih.gov/gene/?term=80833
O95248	SBF1	SET binding factor 1	6305	-0.967073133	https://www.ncbi.nlm.nih.gov/gene/?term=6305
O95260	ATE1	arginyltransferase 1	11101	-1.503160213	https://www.ncbi.nlm.nih.gov/gene/?term=11101
O95292	VAPB	VAMP associated protein B and C	9217	-1.479265407	https://www.ncbi.nlm.nih.gov/gene/?term=9217
O95294	RASAL1	RAS protein activator like 1	8437	1.861059694	https://www.ncbi.nlm.nih.gov/gene/?term=8437
O95295	SNAPIN	SNAP associated protein	23557	-2.669167373	https://www.ncbi.nlm.nih.gov/gene/?term=23557
O95297	MPZL1	myelin protein zero like 1	9019	0.085066008	https://www.ncbi.nlm.nih.gov/gene/?term=9019
O95298	NDUFC2	NADH:ubiquinone oxidoreductase subunit C2	4718	1.396352745	https://www.ncbi.nlm.nih.gov/gene/?term=4718
O95299	NDUFA10	NADH:ubiquinone oxidoreductase subunit A10	4705	1.290321226	https://www.ncbi.nlm.nih.gov/gene/?term=4705
O95302	FKBP9	FKBP prolyl isomerase 9	11328	-1.72177598	https://www.ncbi.nlm.nih.gov/gene/?term=11328
O95336	PGLS	6-phosphogluconolactonase	25796	1.088416831	https://www.ncbi.nlm.nih.gov/gene/?term=25796
O95340	PAPSS2	3'-phosphoadenosine 5'-phosphosulfate synthase 2	9060	-0.860822206	https://www.ncbi.nlm.nih.gov/gene/?term=9060
O95347	SMC2	structural maintenance of chromosomes 2	10592	-1.564678097	https://www.ncbi.nlm.nih.gov/gene/?term=10592
O95352	ATG7	autophagy related 7	10533	1.815202813	https://www.ncbi.nlm.nih.gov/gene/?term=10533
O95359	TACC2	transforming acidic coiled-coil containing protein 2	10579	-0.145329188	https://www.ncbi.nlm.nih.gov/gene/?term=10579
O95361	TRIM16	tripartite motif containing 16	10626	1.527059204	https://www.ncbi.nlm.nih.gov/gene/?term=10626
O95372	LYPLA2	lysophospholipase 2	11313	0.994065421	https://www.ncbi.nlm.nih.gov/gene/?term=11313
O95373	IPO7	importin 7	10527	-1.755086484	https://www.ncbi.nlm.nih.gov/gene/?term=10527
O95379	TNFAIP8	TNF alpha induced protein 8	25816	-0.066269484	https://www.ncbi.nlm.nih.gov/gene/?term=25816
O95382	MAP3K6	mitogen-activated protein kinase kinase kinase 6	9064	0.229196759	https://www.ncbi.nlm.nih.gov/gene/?term=9064
O95394	PGM3	phosphoglucomutase 3	5238	-0.198799431	https://www.ncbi.nlm.nih.gov/gene/?term=5238
O95395	GCNT3	glucosaminyl (N-acetyl) transferase 3, mucin type	9245	-1.869308935	https://www.ncbi.nlm.nih.gov/gene/?term=9245
O95396	MOCS3	molybdenum cofactor synthesis 3	27304	0.396275619	https://www.ncbi.nlm.nih.gov/gene/?term=27304
O95400	CD2BP2	CD2 cytoplasmic tail binding protein 2	10421	0.243537045	https://www.ncbi.nlm.nih.gov/gene/?term=10421
O95407	TNFRSF6B	TNF receptor superfamily member 6b	8771	-0.65067945	https://www.ncbi.nlm.nih.gov/gene/?term=8771
O95425	SVIL	supervillin	6840	-0.093301567	https://www.ncbi.nlm.nih.gov/gene/?term=6840
O95433	AHSA1	activator of HSP90 ATPase activity 1	10598	-0.127884279	https://www.ncbi.nlm.nih.gov/gene/?term=10598
O95436	SLC34A2	solute carrier family 34 member 2	10568	-1.215946592	https://www.ncbi.nlm.nih.gov/gene/?term=10568
O95445	APOM	apolipoprotein M	55937	1.23929405	https://www.ncbi.nlm.nih.gov/gene/?term=55937
O95456	PSMG1	proteasome assembly chaperone 1	8624	1.277214248	https://www.ncbi.nlm.nih.gov/gene/?term=8624
O95466	FMNL1	formin like 1	752	1.497660912	https://www.ncbi.nlm.nih.gov/gene/?term=752
O95470	SGPL1	sphingosine-1-phosphate lyase 1	8879	-1.740621062	https://www.ncbi.nlm.nih.gov/gene/?term=8879
O95479	H6PD	hexose-6-phosphate dehydrogenase/glucose 1-dehydrogenase	9563	0.750767574	https://www.ncbi.nlm.nih.gov/gene/?term=9563
O95486	SEC24A	SEC24 homolog A, COPII coat complex component	10802	0.068452535	https://www.ncbi.nlm.nih.gov/gene/?term=10802
O95487	SEC24B	SEC24 homolog B, COPII coat complex component	10427	0.903026872	https://www.ncbi.nlm.nih.gov/gene/?term=10427
O95497	VNN1	vanin 1	8876	-1.82650937	https://www.ncbi.nlm.nih.gov/gene/?term=8876
O95498	VNN2	vanin 2	8875	-0.961256184	https://www.ncbi.nlm.nih.gov/gene/?term=8875
O95544	NADK	NAD kinase	65220	0.953254228	https://www.ncbi.nlm.nih.gov/gene/?term=65220
O95551	TDP2	tyrosyl-DNA phosphodiesterase 2	51567	0.940078056	https://www.ncbi.nlm.nih.gov/gene/?term=51567
O95571	ETHE1	ETHE1, persulfide dioxygenase	23474	-0.858223836	https://www.ncbi.nlm.nih.gov/gene/?term=23474
O95573	ACSL3	acyl-CoA synthetase long chain family member 3	2181	-0.228972094	https://www.ncbi.nlm.nih.gov/gene/?term=2181
O95630	STAMBP	STAM binding protein	10617	-0.252984427	https://www.ncbi.nlm.nih.gov/gene/?term=10617
O95639	CPSF4	cleavage and polyadenylation specific factor 4	10898	-1.26274362	https://www.ncbi.nlm.nih.gov/gene/?term=10898
O95671	ASMTL	acetylserotonin O-methyltransferase like	8623	-0.04556276	https://www.ncbi.nlm.nih.gov/gene/?term=8623
O95674	CDS2	CDP-diacylglycerol synthase 2	8760	-0.239213237	https://www.ncbi.nlm.nih.gov/gene/?term=8760
O95684	FGFR1OP	FGFR1 oncogene partner	11116	3.351488616	https://www.ncbi.nlm.nih.gov/gene/?term=11116
O95714	HERC2	HECT and RLD domain containing E3 ubiquitin protein ligase 2	8924	0.027679563	https://www.ncbi.nlm.nih.gov/gene/?term=8924
O95716	RAB3D	RAB3D, member RAS oncogene family	9545	1.019271768	https://www.ncbi.nlm.nih.gov/gene/?term=9545
O95721	SNAP29	synaptosome associated protein 29	9342	0.040694612	https://www.ncbi.nlm.nih.gov/gene/?term=9342
O95747	OXSR1	oxidative stress responsive kinase 1	9943	0.332207658	https://www.ncbi.nlm.nih.gov/gene/?term=9943
O95749	GGPS1	geranylgeranyl diphosphate synthase 1	9453	1.081411574	https://www.ncbi.nlm.nih.gov/gene/?term=9453
O95757	HSPA4L	heat shock protein family A (Hsp70) member 4 like	22824	1.146250864	https://www.ncbi.nlm.nih.gov/gene/?term=22824
O95758	PTBP3	polypyrimidine tract binding protein 3	9991	-1.324652787	https://www.ncbi.nlm.nih.gov/gene/?term=9991
O95782	AP2A1	adaptor related protein complex 2 subunit alpha 1	160	-0.510504327	https://www.ncbi.nlm.nih.gov/gene/?term=160
O95786	DDX58	DExD/H-box helicase 58	23586	1.241000181	https://www.ncbi.nlm.nih.gov/gene/?term=23586
O95793	STAU1	staufen double-stranded RNA binding protein 1	6780	-0.633185349	https://www.ncbi.nlm.nih.gov/gene/?term=6780
O95801	TTC4	tetratricopeptide repeat domain 4	7268	-1.144304056	https://www.ncbi.nlm.nih.gov/gene/?term=7268
O95810	CAVIN2	caveolae associated protein 2	8436	0.057986959	https://www.ncbi.nlm.nih.gov/gene/?term=8436
O95816	BAG2	BCL2 associated athanogene 2	9532	1.22873606	https://www.ncbi.nlm.nih.gov/gene/?term=9532
O95817	BAG3	BCL2 associated athanogene 3	9531	0.841282137	https://www.ncbi.nlm.nih.gov/gene/?term=9531
O95822	MLYCD	malonyl-CoA decarboxylase	23417	0.695945151	https://www.ncbi.nlm.nih.gov/gene/?term=23417
O95825	CRYZL1	crystallin zeta like 1	9946	0.636408899	https://www.ncbi.nlm.nih.gov/gene/?term=9946
O95831	AIFM1	apoptosis inducing factor mitochondria associated 1	9131	2.03511602	https://www.ncbi.nlm.nih.gov/gene/?term=9131
O95833	CLIC3	chloride intracellular channel 3	9022	1.53516905	https://www.ncbi.nlm.nih.gov/gene/?term=9022
O95834	EML2	EMAP like 2	24139	1.824838645	https://www.ncbi.nlm.nih.gov/gene/?term=24139
O95857	TSPAN13	tetraspanin 13	27075	-5.801643179	https://www.ncbi.nlm.nih.gov/gene/?term=27075
O95858	TSPAN15	tetraspanin 15	23555	-1.212168269	https://www.ncbi.nlm.nih.gov/gene/?term=23555
O95861	BPNT1	3'(2'), 5'-bisphosphate nucleotidase 1	10380	-1.529054105	https://www.ncbi.nlm.nih.gov/gene/?term=10380
O95864	FADS2	fatty acid desaturase 2	9415	0.481462919	https://www.ncbi.nlm.nih.gov/gene/?term=9415
O95865	DDAH2	dimethylarginine dimethylaminohydrolase 2	23564	-0.941372474	https://www.ncbi.nlm.nih.gov/gene/?term=23564
O95873	C6orf47	chromosome 6 open reading frame 47	57827	5.510225802	https://www.ncbi.nlm.nih.gov/gene/?term=57827
O95881	TXNDC12	thioredoxin domain containing 12	51060	0.980984282	https://www.ncbi.nlm.nih.gov/gene/?term=51060
O95926	SYF2	SYF2 pre-mRNA splicing factor	25949	-0.436090472	https://www.ncbi.nlm.nih.gov/gene/?term=25949
O95967	EFEMP2	EGF containing fibulin extracellular matrix protein 2	30008	-0.117660435	https://www.ncbi.nlm.nih.gov/gene/?term=30008
O95989	NUDT3	nudix hydrolase 3	11165	0.867322654	https://www.ncbi.nlm.nih.gov/gene/?term=11165
O95994	AGR2	anterior gradient 2, protein disulphide isomerase family member	10551	-0.786585836	https://www.ncbi.nlm.nih.gov/gene/?term=10551
O96005	CLPTM1	CLPTM1, transmembrane protein	1209	1.190804286	https://www.ncbi.nlm.nih.gov/gene/?term=1209
O96007	MOCS2	molybdenum cofactor synthesis 2	4338	1.271585986	https://www.ncbi.nlm.nih.gov/gene/?term=4338
O96008	TOMM40	translocase of outer mitochondrial membrane 40	10452	-2.58722016	https://www.ncbi.nlm.nih.gov/gene/?term=10452
O96011	PEX11B	peroxisomal biogenesis factor 11 beta	8799	-2.590321778	https://www.ncbi.nlm.nih.gov/gene/?term=8799
O96013	PAK4	p21 (RAC1) activated kinase 4	10298	-2.373768589	https://www.ncbi.nlm.nih.gov/gene/?term=10298
O96019	ACTL6A	actin like 6A	86	-2.108765241	https://www.ncbi.nlm.nih.gov/gene/?term=86
P00156	CYTB	cytochrome b	4519	1.387234151	https://www.ncbi.nlm.nih.gov/gene/?term=4519
P00167	CYB5A	cytochrome b5 type A	1528	0.654985298	https://www.ncbi.nlm.nih.gov/gene/?term=1528
P00325	ADH1B	alcohol dehydrogenase 1B (class I), beta polypeptide	125	0.609336911	https://www.ncbi.nlm.nih.gov/gene/?term=125
P00326	ADH1C	alcohol dehydrogenase 1C (class I), gamma polypeptide	126	1.034198789	https://www.ncbi.nlm.nih.gov/gene/?term=126
P00338	LDHA	lactate dehydrogenase A	3939	-1.49632959	https://www.ncbi.nlm.nih.gov/gene/?term=3939
P00352	ALDH1A1	aldehyde dehydrogenase 1 family member A1	216	0.672730398	https://www.ncbi.nlm.nih.gov/gene/?term=216
P00367	GLUD1	glutamate dehydrogenase 1	2746	0.196167068	https://www.ncbi.nlm.nih.gov/gene/?term=2746
P00374	DHFR	dihydrofolate reductase	1719	-1.963159496	https://www.ncbi.nlm.nih.gov/gene/?term=1719
P00387	CYB5R3	cytochrome b5 reductase 3	1727	-0.044382064	https://www.ncbi.nlm.nih.gov/gene/?term=1727
P00390	GSR	glutathione-disulfide reductase	2936	0.147162707	https://www.ncbi.nlm.nih.gov/gene/?term=2936
P00395	COX1	cytochrome c oxidase subunit I	4512	1.685191573	https://www.ncbi.nlm.nih.gov/gene/?term=4512
P00403	COX2	cytochrome c oxidase subunit II	4513	1.223783401	https://www.ncbi.nlm.nih.gov/gene/?term=4513
P00414	COX3	cytochrome c oxidase III	4514	1.75324509	https://www.ncbi.nlm.nih.gov/gene/?term=4514
P00441	SOD1	superoxide dismutase 1	6647	-0.885275543	https://www.ncbi.nlm.nih.gov/gene/?term=6647
P00450	CP	ceruloplasmin	1356	1.702988723	https://www.ncbi.nlm.nih.gov/gene/?term=1356
P00488	F13A1	coagulation factor XIII A chain	2162	0.77341236	https://www.ncbi.nlm.nih.gov/gene/?term=2162
P00491	PNP	purine nucleoside phosphorylase	4860	0.19503756	https://www.ncbi.nlm.nih.gov/gene/?term=4860
P00492	HPRT1	hypoxanthine phosphoribosyltransferase 1	3251	-0.622248184	https://www.ncbi.nlm.nih.gov/gene/?term=3251
P00505	GOT2	glutamic-oxaloacetic transaminase 2	2806	1.538947873	https://www.ncbi.nlm.nih.gov/gene/?term=2806
P00533	EGFR	epidermal growth factor receptor	1956	-1.092383817	https://www.ncbi.nlm.nih.gov/gene/?term=1956
P00558	PGK1	phosphoglycerate kinase 1	5230	-1.012421429	https://www.ncbi.nlm.nih.gov/gene/?term=5230
P00568	AK1	adenylate kinase 1	203	-0.615936439	https://www.ncbi.nlm.nih.gov/gene/?term=203
P00709	LALBA	lactalbumin alpha	3906	-0.281444109	https://www.ncbi.nlm.nih.gov/gene/?term=3906
P00734	F2	coagulation factor II, thrombin	2147	-0.124444021	https://www.ncbi.nlm.nih.gov/gene/?term=2147
P00738	HP	haptoglobin	3240	0.810663138	https://www.ncbi.nlm.nih.gov/gene/?term=3240
P00740	F9	coagulation factor IX	2158	1.459457685	https://www.ncbi.nlm.nih.gov/gene/?term=2158
P00746	CFD	complement factor D	1675	0.211410914	https://www.ncbi.nlm.nih.gov/gene/?term=1675
P00747	PLG	plasminogen	5340	-0.600517712	https://www.ncbi.nlm.nih.gov/gene/?term=5340
P00748	F12	coagulation factor XII	2161	1.109844657	https://www.ncbi.nlm.nih.gov/gene/?term=2161
P00813	ADA	adenosine deaminase	100	0.280612447	https://www.ncbi.nlm.nih.gov/gene/?term=100
P00846	ATP6	ATP synthase F0 subunit 6	4508	1.083642222	https://www.ncbi.nlm.nih.gov/gene/?term=4508
P00915	CA1	carbonic anhydrase 1	759	-0.421353297	https://www.ncbi.nlm.nih.gov/gene/?term=759
P00918	CA2	carbonic anhydrase 2	760	0.68220783	https://www.ncbi.nlm.nih.gov/gene/?term=760
P00966	ASS1	argininosuccinate synthase 1	445	-1.361086613	https://www.ncbi.nlm.nih.gov/gene/?term=445
P00973	OAS1	2'-5'-oligoadenylate synthetase 1	4938	-0.468940414	https://www.ncbi.nlm.nih.gov/gene/?term=4938
P00995	SPINK1	serine peptidase inhibitor, Kazal type 1	6690	0.805841776	https://www.ncbi.nlm.nih.gov/gene/?term=6690
P01008	SERPINC1	serpin family C member 1	462	-0.607032302	https://www.ncbi.nlm.nih.gov/gene/?term=462
P01009	SERPINA1	serpin family A member 1	5265	-0.275311149	https://www.ncbi.nlm.nih.gov/gene/?term=5265
P01011	SERPINA3	serpin family A member 3	12	0.939081159	https://www.ncbi.nlm.nih.gov/gene/?term=12
P01019	AGT	angiotensinogen	183	1.443828344	https://www.ncbi.nlm.nih.gov/gene/?term=183
P01023	A2M	alpha-2-macroglobulin	2	2.589827242	https://www.ncbi.nlm.nih.gov/gene/?term=2
P01024	C3	complement C3	718	1.363709485	https://www.ncbi.nlm.nih.gov/gene/?term=718
P01031	C5	complement C5	727	0.312178461	https://www.ncbi.nlm.nih.gov/gene/?term=727
P01033	TIMP1	TIMP metallopeptidase inhibitor 1	7076	0.689258172	https://www.ncbi.nlm.nih.gov/gene/?term=7076
P01034	CST3	cystatin C	1471	-0.358668473	https://www.ncbi.nlm.nih.gov/gene/?term=1471
P01040	CSTA	cystatin A	1475	0.704379402	https://www.ncbi.nlm.nih.gov/gene/?term=1475
P01042	KNG1	kininogen 1	3827	1.102462755	https://www.ncbi.nlm.nih.gov/gene/?term=3827
P01111	NRAS	NRAS proto-oncogene, GTPase	4893	0.071234947	https://www.ncbi.nlm.nih.gov/gene/?term=4893
P01116	KRAS	KRAS proto-oncogene, GTPase	3845	0.197059815	https://www.ncbi.nlm.nih.gov/gene/?term=3845
P01210	PENK	proenkephalin	5179	0.63722453	https://www.ncbi.nlm.nih.gov/gene/?term=5179
P01266	TG	thyroglobulin	7038	0.777649464	https://www.ncbi.nlm.nih.gov/gene/?term=7038
P01275	GCG	glucagon	2641	-0.592451268	https://www.ncbi.nlm.nih.gov/gene/?term=2641
P01833	PIGR	polymeric immunoglobulin receptor	5284	-1.41388903	https://www.ncbi.nlm.nih.gov/gene/?term=5284
P01889	HLA-B	major histocompatibility complex, class I, B	3106	0.305338943	https://www.ncbi.nlm.nih.gov/gene/?term=3106
P01909	HLA-DQA1	major histocompatibility complex, class II, DQ alpha 1	3117	-0.030915914	https://www.ncbi.nlm.nih.gov/gene/?term=3117
P01911	HLA-DRB1	major histocompatibility complex, class II, DR beta 1	3123	0.238231541	https://www.ncbi.nlm.nih.gov/gene/?term=3123
P01911	NA	NA	105369230	0.238231541	https://www.ncbi.nlm.nih.gov/gene/?term=105369230
P02008	HBZ	hemoglobin subunit zeta	3050	-0.027544206	https://www.ncbi.nlm.nih.gov/gene/?term=3050
P02042	NA	hemoglobin subunit delta	3045	-0.548030079	https://www.ncbi.nlm.nih.gov/gene/?term=3045
P02452	COL1A1	collagen type I alpha 1 chain	1277	0.386596633	https://www.ncbi.nlm.nih.gov/gene/?term=1277
P02458	COL2A1	collagen type II alpha 1 chain	1280	-0.128106264	https://www.ncbi.nlm.nih.gov/gene/?term=1280
P02461	COL3A1	collagen type III alpha 1 chain	1281	0.088877215	https://www.ncbi.nlm.nih.gov/gene/?term=1281
P02511	CRYAB	crystallin alpha B	1410	0.247980304	https://www.ncbi.nlm.nih.gov/gene/?term=1410
P02533	KRT14	keratin 14	3861	-2.616309764	https://www.ncbi.nlm.nih.gov/gene/?term=3861
P02545	LMNA	lamin A/C	4000	-0.299504587	https://www.ncbi.nlm.nih.gov/gene/?term=4000
P02549	SPTA1	spectrin alpha, erythrocytic 1	6708	-1.164901237	https://www.ncbi.nlm.nih.gov/gene/?term=6708
P02647	APOA1	apolipoprotein A1	335	0.688058975	https://www.ncbi.nlm.nih.gov/gene/?term=335
P02649	APOE	apolipoprotein E	348	-0.127552771	https://www.ncbi.nlm.nih.gov/gene/?term=348
P02654	APOC1	apolipoprotein C1	341	0.859961835	https://www.ncbi.nlm.nih.gov/gene/?term=341
P02656	APOC3	apolipoprotein C3	345	0.691379776	https://www.ncbi.nlm.nih.gov/gene/?term=345
P02671	FGA	fibrinogen alpha chain	2243	0.706291861	https://www.ncbi.nlm.nih.gov/gene/?term=2243
P02675	FGB	fibrinogen beta chain	2244	0.636115752	https://www.ncbi.nlm.nih.gov/gene/?term=2244
P02730	SLC4A1	solute carrier family 4 member 1 (Diego blood group)	6521	-1.009201228	https://www.ncbi.nlm.nih.gov/gene/?term=6521
P02741	CRP	C-reactive protein	1401	1.413620983	https://www.ncbi.nlm.nih.gov/gene/?term=1401
P02743	APCS	amyloid P component, serum	325	-0.303514999	https://www.ncbi.nlm.nih.gov/gene/?term=325
P02745	C1QA	complement C1q A chain	712	-2.255222184	https://www.ncbi.nlm.nih.gov/gene/?term=712
P02746	C1QB	complement C1q B chain	713	0.235447463	https://www.ncbi.nlm.nih.gov/gene/?term=713
P02747	C1QC	complement C1q C chain	714	-0.106610041	https://www.ncbi.nlm.nih.gov/gene/?term=714
P02748	C9	complement C9	735	-0.699882877	https://www.ncbi.nlm.nih.gov/gene/?term=735
P02749	APOH	apolipoprotein H	350	-0.123486963	https://www.ncbi.nlm.nih.gov/gene/?term=350
P02750	LRG1	leucine rich alpha-2-glycoprotein 1	116844	1.036703825	https://www.ncbi.nlm.nih.gov/gene/?term=116844
P02751	FN1	fibronectin 1	2335	-0.272300457	https://www.ncbi.nlm.nih.gov/gene/?term=2335
P02760	AMBP	alpha-1-microglobulin/bikunin precursor	259	2.880224837	https://www.ncbi.nlm.nih.gov/gene/?term=259
P02763	ORM1	orosomucoid 1	5004	0.367266083	https://www.ncbi.nlm.nih.gov/gene/?term=5004
P02765	AHSG	alpha 2-HS glycoprotein	197	-0.079805703	https://www.ncbi.nlm.nih.gov/gene/?term=197
P02766	TTR	transthyretin	7276	1.169043947	https://www.ncbi.nlm.nih.gov/gene/?term=7276
P02775	PPBP	pro-platelet basic protein	5473	-1.629081042	https://www.ncbi.nlm.nih.gov/gene/?term=5473
P02776	PF4	platelet factor 4	5196	-1.165121538	https://www.ncbi.nlm.nih.gov/gene/?term=5196
P02786	TFRC	transferrin receptor	7037	-1.367445469	https://www.ncbi.nlm.nih.gov/gene/?term=7037
P02787	TF	transferrin	7018	0.564386093	https://www.ncbi.nlm.nih.gov/gene/?term=7018
P02788	LTF	lactotransferrin	4057	1.051758782	https://www.ncbi.nlm.nih.gov/gene/?term=4057
P02790	HPX	hemopexin	3263	0.567224106	https://www.ncbi.nlm.nih.gov/gene/?term=3263
P02792	FTL	ferritin light chain	2512	2.780413853	https://www.ncbi.nlm.nih.gov/gene/?term=2512
P02794	FTH1	ferritin heavy chain 1	2495	1.224408912	https://www.ncbi.nlm.nih.gov/gene/?term=2495
P03886	ND1	NADH dehydrogenase, subunit 1 (complex I)	4535	0.572554553	https://www.ncbi.nlm.nih.gov/gene/?term=4535
P03891	ND2	MTND2	4536	1.950701861	https://www.ncbi.nlm.nih.gov/gene/?term=4536
P03897	ND3	NADH dehydrogenase, subunit 3 (complex I)	4537	3.008464746	https://www.ncbi.nlm.nih.gov/gene/?term=4537
P03905	ND4	NADH dehydrogenase, subunit 4 (complex I)	4538	2.18006411	https://www.ncbi.nlm.nih.gov/gene/?term=4538
P03915	ND5	NADH dehydrogenase, subunit 5 (complex I)	4540	1.094040775	https://www.ncbi.nlm.nih.gov/gene/?term=4540
P03928	ATP8	ATP synthase F0 subunit 8	4509	-0.924908802	https://www.ncbi.nlm.nih.gov/gene/?term=4509
P03950	ANG	angiogenin	283	1.334900712	https://www.ncbi.nlm.nih.gov/gene/?term=283
P03952	KLKB1	kallikrein B1	3818	1.921541464	https://www.ncbi.nlm.nih.gov/gene/?term=3818
P03956	MMP1	matrix metallopeptidase 1	4312	-3.137113542	https://www.ncbi.nlm.nih.gov/gene/?term=4312
P03973	SLPI	secretory leukocyte peptidase inhibitor	6590	1.005152239	https://www.ncbi.nlm.nih.gov/gene/?term=6590
P04003	C4BPA	complement component 4 binding protein alpha	722	-1.147040026	https://www.ncbi.nlm.nih.gov/gene/?term=722
P04004	VTN	vitronectin	7448	-0.257685559	https://www.ncbi.nlm.nih.gov/gene/?term=7448
P04040	CAT	catalase	847	1.029417712	https://www.ncbi.nlm.nih.gov/gene/?term=847
P04062	GBA	glucosylceramidase beta	2629	-1.658721956	https://www.ncbi.nlm.nih.gov/gene/?term=2629
P04066	FUCA1	alpha-L-fucosidase 1	2517	0.17692931	https://www.ncbi.nlm.nih.gov/gene/?term=2517
P04075	ALDOA	aldolase, fructose-bisphosphate A	226	0.024079039	https://www.ncbi.nlm.nih.gov/gene/?term=226
P04080	CSTB	cystatin B	1476	1.065349657	https://www.ncbi.nlm.nih.gov/gene/?term=1476
P04083	ANXA1	annexin A1	301	1.513895012	https://www.ncbi.nlm.nih.gov/gene/?term=301
P04114	APOB	apolipoprotein B	338	1.249215006	https://www.ncbi.nlm.nih.gov/gene/?term=338
P04155	TFF1	trefoil factor 1	7031	-0.766504388	https://www.ncbi.nlm.nih.gov/gene/?term=7031
P04179	SOD2	superoxide dismutase 2	6648	1.147289085	https://www.ncbi.nlm.nih.gov/gene/?term=6648
P04181	OAT	ornithine aminotransferase	4942	-0.705682412	https://www.ncbi.nlm.nih.gov/gene/?term=4942
P04183	TK1	thymidine kinase 1	7083	0.239032973	https://www.ncbi.nlm.nih.gov/gene/?term=7083
P04196	HRG	histidine rich glycoprotein	3273	0.364755237	https://www.ncbi.nlm.nih.gov/gene/?term=3273
P04217	A1BG	alpha-1-B glycoprotein	1	0.434771138	https://www.ncbi.nlm.nih.gov/gene/?term=1
P04259	KRT6B	keratin 6B	3854	0.171704167	https://www.ncbi.nlm.nih.gov/gene/?term=3854
P04264	KRT1	keratin 1	3848	0.54380016	https://www.ncbi.nlm.nih.gov/gene/?term=3848
P04275	VWF	von Willebrand factor	7450	-1.012321042	https://www.ncbi.nlm.nih.gov/gene/?term=7450
P04350	TUBB4A	tubulin beta 4A class IVa	10382	-0.528972666	https://www.ncbi.nlm.nih.gov/gene/?term=10382
P04406	GAPDH	glyceraldehyde-3-phosphate dehydrogenase	2597	-1.394785518	https://www.ncbi.nlm.nih.gov/gene/?term=2597
P04424	ASL	argininosuccinate lyase	435	-1.603128205	https://www.ncbi.nlm.nih.gov/gene/?term=435
P04439	HLA-A	major histocompatibility complex, class I, A	3105	-0.145785593	https://www.ncbi.nlm.nih.gov/gene/?term=3105
P04626	ERBB2	erb-b2 receptor tyrosine kinase 2	2064	0.222319598	https://www.ncbi.nlm.nih.gov/gene/?term=2064
P04629	NTRK1	neurotrophic receptor tyrosine kinase 1	4914	0.101537051	https://www.ncbi.nlm.nih.gov/gene/?term=4914
P04632	CAPNS1	calpain small subunit 1	826	1.120117126	https://www.ncbi.nlm.nih.gov/gene/?term=826
P04792	HSPB1	heat shock protein family B (small) member 1	3315	-1.029355388	https://www.ncbi.nlm.nih.gov/gene/?term=3315
P04839	CYBB	cytochrome b-245 beta chain	1536	1.537282201	https://www.ncbi.nlm.nih.gov/gene/?term=1536
P04843	RPN1	ribophorin I	6184	0.295476349	https://www.ncbi.nlm.nih.gov/gene/?term=6184
P04844	RPN2	ribophorin II	6185	0.876160066	https://www.ncbi.nlm.nih.gov/gene/?term=6185
P04899	GNAI2	G protein subunit alpha i2	2771	1.361491503	https://www.ncbi.nlm.nih.gov/gene/?term=2771
P04920	SLC4A2	solute carrier family 4 member 2	6522	1.443639733	https://www.ncbi.nlm.nih.gov/gene/?term=6522
P05023	ATP1A1	ATPase Na+/K+ transporting subunit alpha 1	476	-1.700476447	https://www.ncbi.nlm.nih.gov/gene/?term=476
P05026	ATP1B1	ATPase Na+/K+ transporting subunit beta 1	481	-1.500364756	https://www.ncbi.nlm.nih.gov/gene/?term=481
P05062	ALDOB	aldolase, fructose-bisphosphate B	229	-0.977580386	https://www.ncbi.nlm.nih.gov/gene/?term=229
P05089	ARG1	arginase 1	383	0.999388054	https://www.ncbi.nlm.nih.gov/gene/?term=383
P05091	ALDH2	aldehyde dehydrogenase 2 family member	217	0.975736073	https://www.ncbi.nlm.nih.gov/gene/?term=217
P05106	ITGB3	integrin subunit beta 3	3690	-0.852604888	https://www.ncbi.nlm.nih.gov/gene/?term=3690
P05109	S100A8	S100 calcium binding protein A8	6279	1.390691202	https://www.ncbi.nlm.nih.gov/gene/?term=6279
P05120	SERPINB2	serpin family B member 2	5055	1.787994131	https://www.ncbi.nlm.nih.gov/gene/?term=5055
P05141	SLC25A5	solute carrier family 25 member 5	292	0.717245704	https://www.ncbi.nlm.nih.gov/gene/?term=292
P05154	SERPINA5	serpin family A member 5	5104	2.49488593	https://www.ncbi.nlm.nih.gov/gene/?term=5104
P05155	SERPING1	serpin family G member 1	710	1.193686843	https://www.ncbi.nlm.nih.gov/gene/?term=710
P05156	CFI	complement factor I	3426	-1.423762906	https://www.ncbi.nlm.nih.gov/gene/?term=3426
P05161	ISG15	ISG15 ubiquitin-like modifier	9636	1.174319917	https://www.ncbi.nlm.nih.gov/gene/?term=9636
P05162	LGALS2	galectin 2	3957	1.845274269	https://www.ncbi.nlm.nih.gov/gene/?term=3957
P05164	MPO	myeloperoxidase	4353	0.812233727	https://www.ncbi.nlm.nih.gov/gene/?term=4353
P05165	PCCA	propionyl-CoA carboxylase subunit alpha	5095	0.932823203	https://www.ncbi.nlm.nih.gov/gene/?term=5095
P05166	PCCB	propionyl-CoA carboxylase subunit beta	5096	1.118751458	https://www.ncbi.nlm.nih.gov/gene/?term=5096
P05186	ALPL	alkaline phosphatase, biomineralization associated	249	1.58509005	https://www.ncbi.nlm.nih.gov/gene/?term=249
P05198	EIF2S1	eukaryotic translation initiation factor 2 subunit alpha	1965	-0.556075883	https://www.ncbi.nlm.nih.gov/gene/?term=1965
P05362	ICAM1	intercellular adhesion molecule 1	3383	0.195662931	https://www.ncbi.nlm.nih.gov/gene/?term=3383
P05386	RPLP1	ribosomal protein lateral stalk subunit P1	6176	0.885069611	https://www.ncbi.nlm.nih.gov/gene/?term=6176
P05387	RPLP2	ribosomal protein lateral stalk subunit P2	6181	-0.333144936	https://www.ncbi.nlm.nih.gov/gene/?term=6181
P05388	RPLP0	ribosomal protein lateral stalk subunit P0	6175	0.047347185	https://www.ncbi.nlm.nih.gov/gene/?term=6175
P05413	FABP3	fatty acid binding protein 3	2170	0.689998122	https://www.ncbi.nlm.nih.gov/gene/?term=2170
P05451	REG1A	regenerating family member 1 alpha	5967	-0.876681487	https://www.ncbi.nlm.nih.gov/gene/?term=5967
P05455	SSB	Sjogren syndrome antigen B	6741	-1.177473933	https://www.ncbi.nlm.nih.gov/gene/?term=6741
P05543	SERPINA7	serpin family A member 7	6906	2.01094094	https://www.ncbi.nlm.nih.gov/gene/?term=6906
P05546	SERPIND1	serpin family D member 1	3053	1.417388661	https://www.ncbi.nlm.nih.gov/gene/?term=3053
P05556	ITGB1	integrin subunit beta 1	3688	-2.216992234	https://www.ncbi.nlm.nih.gov/gene/?term=3688
P05783	KRT18	keratin 18	3875	-1.513612842	https://www.ncbi.nlm.nih.gov/gene/?term=3875
P05997	COL5A2	collagen type V alpha 2 chain	1290	-0.753841743	https://www.ncbi.nlm.nih.gov/gene/?term=1290
P06396	GSN	gelsolin	2934	1.36456724	https://www.ncbi.nlm.nih.gov/gene/?term=2934
P06493	CDK1	cyclin dependent kinase 1	983	-0.546841863	https://www.ncbi.nlm.nih.gov/gene/?term=983
P06576	ATP5F1B	ATP synthase F1 subunit beta	506	1.261620318	https://www.ncbi.nlm.nih.gov/gene/?term=506
P06702	S100A9	S100 calcium binding protein A9	6280	1.381957583	https://www.ncbi.nlm.nih.gov/gene/?term=6280
P06703	S100A6	S100 calcium binding protein A6	6277	-0.010949268	https://www.ncbi.nlm.nih.gov/gene/?term=6277
P06727	APOA4	apolipoprotein A4	337	1.432127447	https://www.ncbi.nlm.nih.gov/gene/?term=337
P06733	ENO1	enolase 1	2023	0.550741926	https://www.ncbi.nlm.nih.gov/gene/?term=2023
P06737	PYGL	glycogen phosphorylase L	5836	-0.580001995	https://www.ncbi.nlm.nih.gov/gene/?term=5836
P06744	GPI	glucose-6-phosphate isomerase	2821	0.437830657	https://www.ncbi.nlm.nih.gov/gene/?term=2821
P06746	POLB	DNA polymerase beta	5423	1.720295241	https://www.ncbi.nlm.nih.gov/gene/?term=5423
P06748	NPM1	nucleophosmin 1	4869	-0.442310946	https://www.ncbi.nlm.nih.gov/gene/?term=4869
P06756	ITGAV	integrin subunit alpha V	3685	-0.493996293	https://www.ncbi.nlm.nih.gov/gene/?term=3685
P06865	HEXA	hexosaminidase subunit alpha	3073	1.215483054	https://www.ncbi.nlm.nih.gov/gene/?term=3073
P07093	SERPINE2	serpin family E member 2	5270	0.659603179	https://www.ncbi.nlm.nih.gov/gene/?term=5270
P07098	LIPF	lipase F, gastric type	8513	1.608255182	https://www.ncbi.nlm.nih.gov/gene/?term=8513
P07099	EPHX1	epoxide hydrolase 1	2052	1.080316922	https://www.ncbi.nlm.nih.gov/gene/?term=2052
P07148	FABP1	fatty acid binding protein 1	2168	-1.47491383	https://www.ncbi.nlm.nih.gov/gene/?term=2168
P07196	NEFL	neurofilament light	4747	1.448965589	https://www.ncbi.nlm.nih.gov/gene/?term=4747
P07199	CENPB	centromere protein B	1059	-0.011864756	https://www.ncbi.nlm.nih.gov/gene/?term=1059
P07205	PGK2	phosphoglycerate kinase 2	5232	5.944550057	https://www.ncbi.nlm.nih.gov/gene/?term=5232
P07225	PROS1	protein S	5627	-0.739967591	https://www.ncbi.nlm.nih.gov/gene/?term=5627
P07237	P4HB	prolyl 4-hydroxylase subunit beta	5034	1.368721706	https://www.ncbi.nlm.nih.gov/gene/?term=5034
P07305	H1F0	H1 histone family member 0	3005	0.705294265	https://www.ncbi.nlm.nih.gov/gene/?term=3005
P07355	ANXA2	annexin A2	302	-1.167555288	https://www.ncbi.nlm.nih.gov/gene/?term=302
P07357	C8A	complement C8 alpha chain	731	0.585587266	https://www.ncbi.nlm.nih.gov/gene/?term=731
P07360	C8G	complement C8 gamma chain	733	-0.086754533	https://www.ncbi.nlm.nih.gov/gene/?term=733
P07384	CAPN1	calpain 1	823	0.808555262	https://www.ncbi.nlm.nih.gov/gene/?term=823
P07437	TUBB	tubulin beta class I	203068	-0.580432518	https://www.ncbi.nlm.nih.gov/gene/?term=203068
P07585	DCN	decorin	1634	-0.468636449	https://www.ncbi.nlm.nih.gov/gene/?term=1634
P07686	HEXB	hexosaminidase subunit beta	3074	0.061324342	https://www.ncbi.nlm.nih.gov/gene/?term=3074
P07711	CTSL	cathepsin L	1514	0.365917005	https://www.ncbi.nlm.nih.gov/gene/?term=1514
P07737	PFN1	profilin 1	5216	0.73012511	https://www.ncbi.nlm.nih.gov/gene/?term=5216
P07738	BPGM	bisphosphoglycerate mutase	669	-0.530080009	https://www.ncbi.nlm.nih.gov/gene/?term=669
P07741	APRT	adenine phosphoribosyltransferase	353	0.615030618	https://www.ncbi.nlm.nih.gov/gene/?term=353
P07814	EPRS	glutamyl-prolyl-tRNA synthetase	2058	0.372282573	https://www.ncbi.nlm.nih.gov/gene/?term=2058
P07858	CTSB	cathepsin B	1508	-2.268687986	https://www.ncbi.nlm.nih.gov/gene/?term=1508
P07864	LDHC	lactate dehydrogenase C	3948	1.055879419	https://www.ncbi.nlm.nih.gov/gene/?term=3948
P07900	HSP90AA1	heat shock protein 90 alpha family class A member 1	3320	-0.629110869	https://www.ncbi.nlm.nih.gov/gene/?term=3320
P07902	GALT	galactose-1-phosphate uridylyltransferase	2592	0.231104706	https://www.ncbi.nlm.nih.gov/gene/?term=2592
P07910	HNRNPC	heterogeneous nuclear ribonucleoprotein C (C1/C2)	3183	-0.50382136	https://www.ncbi.nlm.nih.gov/gene/?term=3183
P07919	UQCRH	ubiquinol-cytochrome c reductase hinge protein	7388	-1.512186082	https://www.ncbi.nlm.nih.gov/gene/?term=7388
P07942	LAMB1	laminin subunit beta 1	3912	0.270427806	https://www.ncbi.nlm.nih.gov/gene/?term=3912
P07948	LYN	LYN proto-oncogene, Src family tyrosine kinase	4067	-1.779539387	https://www.ncbi.nlm.nih.gov/gene/?term=4067
P07954	FH	fumarate hydratase	2271	0.384922147	https://www.ncbi.nlm.nih.gov/gene/?term=2271
P07996	THBS1	thrombospondin 1	7057	-0.389072774	https://www.ncbi.nlm.nih.gov/gene/?term=7057
P08047	SP1	Sp1 transcription factor	6667	-0.115538918	https://www.ncbi.nlm.nih.gov/gene/?term=6667
P08133	ANXA6	annexin A6	309	0.969394899	https://www.ncbi.nlm.nih.gov/gene/?term=309
P08185	SERPINA6	serpin family A member 6	866	2.215851975	https://www.ncbi.nlm.nih.gov/gene/?term=866
P08236	GUSB	glucuronidase beta	2990	-0.615933587	https://www.ncbi.nlm.nih.gov/gene/?term=2990
P08237	PFKM	phosphofructokinase, muscle	5213	-0.034090574	https://www.ncbi.nlm.nih.gov/gene/?term=5213
P08238	HSP90AB1	heat shock protein 90 alpha family class B member 1	3326	-0.703116007	https://www.ncbi.nlm.nih.gov/gene/?term=3326
P08240	SRPRA	SRP receptor subunit alpha	6734	0.353824382	https://www.ncbi.nlm.nih.gov/gene/?term=6734
P08243	ASNS	asparagine synthetase (glutamine-hydrolyzing)	440	-0.991608687	https://www.ncbi.nlm.nih.gov/gene/?term=440
P08246	ELANE	elastase, neutrophil expressed	1991	0.703314433	https://www.ncbi.nlm.nih.gov/gene/?term=1991
P08253	MMP2	matrix metallopeptidase 2	4313	0.82674549	https://www.ncbi.nlm.nih.gov/gene/?term=4313
P08263	GSTA1	glutathione S-transferase alpha 1	2938	1.72340279	https://www.ncbi.nlm.nih.gov/gene/?term=2938
P08294	SOD3	superoxide dismutase 3	6649	-0.213987383	https://www.ncbi.nlm.nih.gov/gene/?term=6649
P08311	CTSG	cathepsin G	1511	0.639269794	https://www.ncbi.nlm.nih.gov/gene/?term=1511
P08319	ADH4	alcohol dehydrogenase 4 (class II), pi polypeptide	127	2.272334411	https://www.ncbi.nlm.nih.gov/gene/?term=127
P08476	INHBA	inhibin subunit beta A	3624	-0.49419284	https://www.ncbi.nlm.nih.gov/gene/?term=3624
P08514	ITGA2B	integrin subunit alpha 2b	3674	-1.411736001	https://www.ncbi.nlm.nih.gov/gene/?term=3674
P08519	LPA	lipoprotein(a)	4018	3.377311384	https://www.ncbi.nlm.nih.gov/gene/?term=4018
P08559	PDHA1	pyruvate dehydrogenase E1 alpha 1 subunit	5160	1.080021169	https://www.ncbi.nlm.nih.gov/gene/?term=5160
P08567	PLEK	pleckstrin	5341	0.47839761	https://www.ncbi.nlm.nih.gov/gene/?term=5341
P08571	CD14	CD14 molecule	929	0.496828932	https://www.ncbi.nlm.nih.gov/gene/?term=929
P08572	COL4A2	collagen type IV alpha 2 chain	1284	-1.762868141	https://www.ncbi.nlm.nih.gov/gene/?term=1284
P08574	CYC1	cytochrome c1	1537	1.646708646	https://www.ncbi.nlm.nih.gov/gene/?term=1537
P08575	PTPRC	protein tyrosine phosphatase, receptor type C	5788	2.190329839	https://www.ncbi.nlm.nih.gov/gene/?term=5788
P08579	SNRPB2	small nuclear ribonucleoprotein polypeptide B2	6629	-0.491309034	https://www.ncbi.nlm.nih.gov/gene/?term=6629
P08582	MELTF	melanotransferrin	4241	-0.774633723	https://www.ncbi.nlm.nih.gov/gene/?term=4241
P08590	MYL3	myosin light chain 3	4634	-0.715718142	https://www.ncbi.nlm.nih.gov/gene/?term=4634
P08603	CFH	complement factor H	3075	1.387804547	https://www.ncbi.nlm.nih.gov/gene/?term=3075
P08621	SNRNP70	small nuclear ribonucleoprotein U1 subunit 70	6625	0.296512095	https://www.ncbi.nlm.nih.gov/gene/?term=6625
P08637	FCGR3A	Fc fragment of IgG receptor IIIa	2214	2.44252151	https://www.ncbi.nlm.nih.gov/gene/?term=2214
P08648	ITGA5	integrin subunit alpha 5	3678	0.352492885	https://www.ncbi.nlm.nih.gov/gene/?term=3678
P08651	NFIC	nuclear factor I C	4782	0.875628212	https://www.ncbi.nlm.nih.gov/gene/?term=4782
P08670	VIM	vimentin	7431	0.315421605	https://www.ncbi.nlm.nih.gov/gene/?term=7431
P08697	SERPINF2	serpin family F member 2	5345	2.713750828	https://www.ncbi.nlm.nih.gov/gene/?term=5345
P08727	KRT19	keratin 19	3880	-1.352783333	https://www.ncbi.nlm.nih.gov/gene/?term=3880
P08754	GNAI3	G protein subunit alpha i3	2773	0.727267499	https://www.ncbi.nlm.nih.gov/gene/?term=2773
P08758	ANXA5	annexin A5	308	0.130975792	https://www.ncbi.nlm.nih.gov/gene/?term=308
P08865	RPSA	ribosomal protein SA	3921	-0.948591553	https://www.ncbi.nlm.nih.gov/gene/?term=3921
P09001	MRPL3	mitochondrial ribosomal protein L3	11222	1.536370757	https://www.ncbi.nlm.nih.gov/gene/?term=11222
P09012	SNRPA	small nuclear ribonucleoprotein polypeptide A	6626	0.216407595	https://www.ncbi.nlm.nih.gov/gene/?term=6626
P09104	ENO2	enolase 2	2026	0.624991027	https://www.ncbi.nlm.nih.gov/gene/?term=2026
P09110	ACAA1	acetyl-CoA acyltransferase 1	30	-1.304217459	https://www.ncbi.nlm.nih.gov/gene/?term=30
P09211	GSTP1	glutathione S-transferase pi 1	2950	-0.011630358	https://www.ncbi.nlm.nih.gov/gene/?term=2950
P09234	SNRPC	small nuclear ribonucleoprotein polypeptide C	6631	-1.109058531	https://www.ncbi.nlm.nih.gov/gene/?term=6631
P09237	MMP7	matrix metallopeptidase 7	4316	2.446058523	https://www.ncbi.nlm.nih.gov/gene/?term=4316
P09238	MMP10	matrix metallopeptidase 10	4319	-0.662549635	https://www.ncbi.nlm.nih.gov/gene/?term=4319
P09326	CD48	CD48 molecule	962	1.724562828	https://www.ncbi.nlm.nih.gov/gene/?term=962
P09327	VIL1	villin 1	7429	-2.155684034	https://www.ncbi.nlm.nih.gov/gene/?term=7429
P09382	LGALS1	galectin 1	3956	-0.599133079	https://www.ncbi.nlm.nih.gov/gene/?term=3956
P09417	QDPR	quinoid dihydropteridine reductase	5860	1.223035725	https://www.ncbi.nlm.nih.gov/gene/?term=5860
P09429	HMGB1	high mobility group box 1	3146	-0.24107819	https://www.ncbi.nlm.nih.gov/gene/?term=3146
P09467	FBP1	fructose-bisphosphatase 1	2203	-0.105789967	https://www.ncbi.nlm.nih.gov/gene/?term=2203
P09471	GNAO1	G protein subunit alpha o1	2775	1.966398057	https://www.ncbi.nlm.nih.gov/gene/?term=2775
P09486	SPARC	secreted protein acidic and cysteine rich	6678	-1.141031829	https://www.ncbi.nlm.nih.gov/gene/?term=6678
P09488	GSTM1	glutathione S-transferase mu 1	2944	0.152285273	https://www.ncbi.nlm.nih.gov/gene/?term=2944
P09496	CLTA	clathrin light chain A	1211	0.549894958	https://www.ncbi.nlm.nih.gov/gene/?term=1211
P09497	CLTB	clathrin light chain B	1212	1.179063238	https://www.ncbi.nlm.nih.gov/gene/?term=1212
P09525	ANXA4	annexin A4	307	-1.651064136	https://www.ncbi.nlm.nih.gov/gene/?term=307
P09543	CNP	2',3'-cyclic nucleotide 3' phosphodiesterase	1267	1.310301634	https://www.ncbi.nlm.nih.gov/gene/?term=1267
P09601	HMOX1	heme oxygenase 1	3162	0.769853535	https://www.ncbi.nlm.nih.gov/gene/?term=3162
P09619	PDGFRB	platelet derived growth factor receptor beta	5159	0.556868464	https://www.ncbi.nlm.nih.gov/gene/?term=5159
P09622	DLD	dihydrolipoamide dehydrogenase	1738	-0.423591017	https://www.ncbi.nlm.nih.gov/gene/?term=1738
P09661	SNRPA1	small nuclear ribonucleoprotein polypeptide A'	6627	-0.971132129	https://www.ncbi.nlm.nih.gov/gene/?term=6627
P09668	CTSH	cathepsin H	1512	1.212133536	https://www.ncbi.nlm.nih.gov/gene/?term=1512
P09669	COX6C	cytochrome c oxidase subunit 6C	1345	1.883753733	https://www.ncbi.nlm.nih.gov/gene/?term=1345
P09758	TACSTD2	tumor associated calcium signal transducer 2	4070	-1.099233764	https://www.ncbi.nlm.nih.gov/gene/?term=4070
P09769	FGR	FGR proto-oncogene, Src family tyrosine kinase	2268	4.381947377	https://www.ncbi.nlm.nih.gov/gene/?term=2268
P09871	C1S	complement C1s	716	0.72964802	https://www.ncbi.nlm.nih.gov/gene/?term=716
P09874	PARP1	poly(ADP-ribose) polymerase 1	142	-0.521136982	https://www.ncbi.nlm.nih.gov/gene/?term=142
P09913	IFIT2	interferon induced protein with tetratricopeptide repeats 2	3433	0.323014266	https://www.ncbi.nlm.nih.gov/gene/?term=3433
P09914	IFIT1	interferon induced protein with tetratricopeptide repeats 1	3434	-1.031463188	https://www.ncbi.nlm.nih.gov/gene/?term=3434
P09917	ALOX5	arachidonate 5-lipoxygenase	240	2.043542365	https://www.ncbi.nlm.nih.gov/gene/?term=240
P09936	UCHL1	ubiquitin C-terminal hydrolase L1	7345	-0.784556723	https://www.ncbi.nlm.nih.gov/gene/?term=7345
P09960	LTA4H	leukotriene A4 hydrolase	4048	2.245161621	https://www.ncbi.nlm.nih.gov/gene/?term=4048
P09972	ALDOC	aldolase, fructose-bisphosphate C	230	-1.384321327	https://www.ncbi.nlm.nih.gov/gene/?term=230
P0C0L4	C4A	complement C4A (Rodgers blood group)	720	1.964547556	https://www.ncbi.nlm.nih.gov/gene/?term=720
P0C0L4	LOC110384692	complement C4A (Rodgers blood group)-like	110384692	1.964547556	https://www.ncbi.nlm.nih.gov/gene/?term=110384692
P0C7P0	CISD3	CDGSH iron sulfur domain 3	284106	0.964939746	https://www.ncbi.nlm.nih.gov/gene/?term=284106
P0CG08	GPR89B	G protein-coupled receptor 89B	51463	-0.905023352	https://www.ncbi.nlm.nih.gov/gene/?term=51463
P0CG12	CHTF8	chromosome transmission fidelity factor 8	54921	-0.120610436	https://www.ncbi.nlm.nih.gov/gene/?term=54921
P0CG30	GSTT2B	glutathione S-transferase theta 2B (gene/pseudogene)	653689	-3.238108744	https://www.ncbi.nlm.nih.gov/gene/?term=653689
P0CV99	TSPY4	testis specific protein Y-linked 4	728395	-1.122838418	https://www.ncbi.nlm.nih.gov/gene/?term=728395
P0DJD8	PGA3	pepsinogen 3, group I (pepsinogen A)	643834	1.309803046	https://www.ncbi.nlm.nih.gov/gene/?term=643834
P0DMN0	SULT1A4	sulfotransferase family 1A member 4	445329	-0.251110655	https://www.ncbi.nlm.nih.gov/gene/?term=445329
P0DMU9	CT45A10	cancer/testis antigen family 45 member A10	102723631	-1.322239897	https://www.ncbi.nlm.nih.gov/gene/?term=102723631
P0DN79	CBSL	cystathionine-beta-synthase like	102724560	4.749581279	https://www.ncbi.nlm.nih.gov/gene/?term=102724560
P0DP25	CALM3	calmodulin 3	808	-0.484905554	https://www.ncbi.nlm.nih.gov/gene/?term=808
P0DPB6	POLR1D	RNA polymerase I and III subunit D	51082	-2.282417869	https://www.ncbi.nlm.nih.gov/gene/?term=51082
P10153	RNASE2	ribonuclease A family member 2	6036	1.338405204	https://www.ncbi.nlm.nih.gov/gene/?term=6036
P10155	RO60	Ro60, Y RNA binding protein	6738	1.064954242	https://www.ncbi.nlm.nih.gov/gene/?term=6738
P10253	GAA	glucosidase alpha, acid	2548	1.350313607	https://www.ncbi.nlm.nih.gov/gene/?term=2548
P10301	RRAS	RAS related	6237	-1.043705214	https://www.ncbi.nlm.nih.gov/gene/?term=6237
P10398	ARAF	A-Raf proto-oncogene, serine/threonine kinase	369	-0.817855867	https://www.ncbi.nlm.nih.gov/gene/?term=369
P10412	HIST1H1E	histone cluster 1 H1 family member e	3008	0.710729498	https://www.ncbi.nlm.nih.gov/gene/?term=3008
P10515	DLAT	dihydrolipoamide S-acetyltransferase	1737	1.265940989	https://www.ncbi.nlm.nih.gov/gene/?term=1737
P10586	PTPRF	protein tyrosine phosphatase, receptor type F	5792	-1.32749489	https://www.ncbi.nlm.nih.gov/gene/?term=5792
P10588	NR2F6	nuclear receptor subfamily 2 group F member 6	2063	0.441708396	https://www.ncbi.nlm.nih.gov/gene/?term=2063
P10599	TXN	thioredoxin	7295	-0.391374185	https://www.ncbi.nlm.nih.gov/gene/?term=7295
P10606	COX5B	cytochrome c oxidase subunit 5B	1329	1.164752074	https://www.ncbi.nlm.nih.gov/gene/?term=1329
P10619	CTSA	cathepsin A	5476	-0.944172173	https://www.ncbi.nlm.nih.gov/gene/?term=5476
P10620	MGST1	microsomal glutathione S-transferase 1	4257	-2.023112967	https://www.ncbi.nlm.nih.gov/gene/?term=4257
P10643	C7	complement C7	730	0.297428574	https://www.ncbi.nlm.nih.gov/gene/?term=730
P10644	PRKAR1A	protein kinase cAMP-dependent type I regulatory subunit alpha	5573	1.608435077	https://www.ncbi.nlm.nih.gov/gene/?term=5573
P10645	CHGA	chromogranin A	1113	3.701290141	https://www.ncbi.nlm.nih.gov/gene/?term=1113
P10809	HSPD1	heat shock protein family D (Hsp60) member 1	3329	-0.702344573	https://www.ncbi.nlm.nih.gov/gene/?term=3329
P10909	CLU	clusterin	1191	-0.06838583	https://www.ncbi.nlm.nih.gov/gene/?term=1191
P10915	HAPLN1	hyaluronan and proteoglycan link protein 1	1404	2.733350038	https://www.ncbi.nlm.nih.gov/gene/?term=1404
P11021	HSPA5	heat shock protein family A (Hsp70) member 5	3309	1.177997453	https://www.ncbi.nlm.nih.gov/gene/?term=3309
P11047	LAMC1	laminin subunit gamma 1	3915	-0.295680775	https://www.ncbi.nlm.nih.gov/gene/?term=3915
P11049	CD37	CD37 molecule	951	1.666428978	https://www.ncbi.nlm.nih.gov/gene/?term=951
P11142	HSPA8	heat shock protein family A (Hsp70) member 8	3312	-0.537085038	https://www.ncbi.nlm.nih.gov/gene/?term=3312
P11166	SLC2A1	solute carrier family 2 member 1	6513	-1.153023109	https://www.ncbi.nlm.nih.gov/gene/?term=6513
P11169	SLC2A3	solute carrier family 2 member 3	6515	-0.26755064	https://www.ncbi.nlm.nih.gov/gene/?term=6515
P11172	UMPS	uridine monophosphate synthetase	7372	-1.325510138	https://www.ncbi.nlm.nih.gov/gene/?term=7372
P11177	PDHB	pyruvate dehydrogenase E1 beta subunit	5162	0.832095378	https://www.ncbi.nlm.nih.gov/gene/?term=5162
P11182	DBT	dihydrolipoamide branched chain transacylase E2	1629	1.182913174	https://www.ncbi.nlm.nih.gov/gene/?term=1629
P11215	ITGAM	integrin subunit alpha M	3684	1.114743791	https://www.ncbi.nlm.nih.gov/gene/?term=3684
P11216	PYGB	glycogen phosphorylase B	5834	-0.243515773	https://www.ncbi.nlm.nih.gov/gene/?term=5834
P11217	PYGM	glycogen phosphorylase, muscle associated	5837	-0.413210342	https://www.ncbi.nlm.nih.gov/gene/?term=5837
P11233	RALA	RAS like proto-oncogene A	5898	-0.005082188	https://www.ncbi.nlm.nih.gov/gene/?term=5898
P11234	RALB	RAS like proto-oncogene B	5899	0.205302501	https://www.ncbi.nlm.nih.gov/gene/?term=5899
P11274	BCR	BCR, RhoGEF and GTPase activating protein	613	-0.552836219	https://www.ncbi.nlm.nih.gov/gene/?term=613
P11277	SPTB	spectrin beta, erythrocytic	6710	-0.098579615	https://www.ncbi.nlm.nih.gov/gene/?term=6710
P11279	LAMP1	lysosomal associated membrane protein 1	3916	-0.057505142	https://www.ncbi.nlm.nih.gov/gene/?term=3916
P11387	TOP1	DNA topoisomerase I	7150	-1.079318653	https://www.ncbi.nlm.nih.gov/gene/?term=7150
P11388	TOP2A	DNA topoisomerase II alpha	7153	0.591145692	https://www.ncbi.nlm.nih.gov/gene/?term=7153
P11413	G6PD	glucose-6-phosphate dehydrogenase	2539	0.348063607	https://www.ncbi.nlm.nih.gov/gene/?term=2539
P11441	UBL4A	ubiquitin like 4A	8266	-0.732130506	https://www.ncbi.nlm.nih.gov/gene/?term=8266
P11498	PC	pyruvate carboxylase	5091	0.928888654	https://www.ncbi.nlm.nih.gov/gene/?term=5091
P11532	DMD	dystrophin	1756	0.625800109	https://www.ncbi.nlm.nih.gov/gene/?term=1756
P11586	MTHFD1	methylenetetrahydrofolate dehydrogenase, cyclohydrolase and formyltetrahydrofolate synthetase 1	4522	-0.086549771	https://www.ncbi.nlm.nih.gov/gene/?term=4522
P11678	EPX	eosinophil peroxidase	8288	2.386414054	https://www.ncbi.nlm.nih.gov/gene/?term=8288
P11717	IGF2R	insulin like growth factor 2 receptor	3482	-0.688068157	https://www.ncbi.nlm.nih.gov/gene/?term=3482
P11766	ADH5	alcohol dehydrogenase 5 (class III), chi polypeptide	128	1.066046693	https://www.ncbi.nlm.nih.gov/gene/?term=128
P11802	CDK4	cyclin dependent kinase 4	1019	4.72632164	https://www.ncbi.nlm.nih.gov/gene/?term=1019
P11908	PRPS2	phosphoribosyl pyrophosphate synthetase 2	5634	0.431154835	https://www.ncbi.nlm.nih.gov/gene/?term=5634
P11940	PABPC1	poly(A) binding protein cytoplasmic 1	26986	-0.032474131	https://www.ncbi.nlm.nih.gov/gene/?term=26986
P12004	PCNA	proliferating cell nuclear antigen	5111	-0.97655449	https://www.ncbi.nlm.nih.gov/gene/?term=5111
P12036	NEFH	neurofilament heavy	4744	1.514465495	https://www.ncbi.nlm.nih.gov/gene/?term=4744
P12074	COX6A1	cytochrome c oxidase subunit 6A1	1337	0.209439315	https://www.ncbi.nlm.nih.gov/gene/?term=1337
P12081	HARS	histidyl-tRNA synthetase	3035	0.228238199	https://www.ncbi.nlm.nih.gov/gene/?term=3035
P12104	FABP2	fatty acid binding protein 2	2169	-1.340806478	https://www.ncbi.nlm.nih.gov/gene/?term=2169
P12110	COL6A2	collagen type VI alpha 2 chain	1292	-0.374435576	https://www.ncbi.nlm.nih.gov/gene/?term=1292
P12111	COL6A3	collagen type VI alpha 3 chain	1293	0.254396061	https://www.ncbi.nlm.nih.gov/gene/?term=1293
P12235	SLC25A4	solute carrier family 25 member 4	291	0.469240036	https://www.ncbi.nlm.nih.gov/gene/?term=291
P12236	SLC25A6	solute carrier family 25 member 6	293	-0.25210871	https://www.ncbi.nlm.nih.gov/gene/?term=293
P12268	IMPDH2	inosine monophosphate dehydrogenase 2	3615	-1.318422204	https://www.ncbi.nlm.nih.gov/gene/?term=3615
P12270	TPR	translocated promoter region, nuclear basket protein	7175	-0.779051731	https://www.ncbi.nlm.nih.gov/gene/?term=7175
P12277	CKB	creatine kinase B	1152	0.54402314	https://www.ncbi.nlm.nih.gov/gene/?term=1152
P12429	ANXA3	annexin A3	306	1.199838806	https://www.ncbi.nlm.nih.gov/gene/?term=306
P12532	CKMT1B	creatine kinase, mitochondrial 1B	1159	0.221365321	https://www.ncbi.nlm.nih.gov/gene/?term=1159
P12532	CKMT1A	creatine kinase, mitochondrial 1A	548596	0.221365321	https://www.ncbi.nlm.nih.gov/gene/?term=548596
P12724	RNASE3	ribonuclease A family member 3	6037	1.312741782	https://www.ncbi.nlm.nih.gov/gene/?term=6037
P12814	ACTN1	actinin alpha 1	87	-0.127964763	https://www.ncbi.nlm.nih.gov/gene/?term=87
P12883	MYH7	myosin heavy chain 7	4625	0.110025468	https://www.ncbi.nlm.nih.gov/gene/?term=4625
P12931	SRC	SRC proto-oncogene, non-receptor tyrosine kinase	6714	0.442697075	https://www.ncbi.nlm.nih.gov/gene/?term=6714
P12955	PEPD	peptidase D	5184	-1.723110674	https://www.ncbi.nlm.nih.gov/gene/?term=5184
P12956	XRCC6	X-ray repair cross complementing 6	2547	-0.264474317	https://www.ncbi.nlm.nih.gov/gene/?term=2547
P13010	XRCC5	X-ray repair cross complementing 5	7520	-0.078891582	https://www.ncbi.nlm.nih.gov/gene/?term=7520
P13073	COX4I1	cytochrome c oxidase subunit 4I1	1327	1.652472118	https://www.ncbi.nlm.nih.gov/gene/?term=1327
P13224	GP1BB	glycoprotein Ib platelet subunit beta	2812	-1.139323942	https://www.ncbi.nlm.nih.gov/gene/?term=2812
P13284	IFI30	IFI30, lysosomal thiol reductase	10437	0.430718126	https://www.ncbi.nlm.nih.gov/gene/?term=10437
P13473	LAMP2	lysosomal associated membrane protein 2	3920	0.488352593	https://www.ncbi.nlm.nih.gov/gene/?term=3920
P13489	RNH1	ribonuclease/angiogenin inhibitor 1	6050	-0.521917776	https://www.ncbi.nlm.nih.gov/gene/?term=6050
P13497	BMP1	bone morphogenetic protein 1	649	-5.337115412	https://www.ncbi.nlm.nih.gov/gene/?term=649
P13498	CYBA	cytochrome b-245 alpha chain	1535	1.172057601	https://www.ncbi.nlm.nih.gov/gene/?term=1535
P13535	MYH8	myosin heavy chain 8	4626	0.295398904	https://www.ncbi.nlm.nih.gov/gene/?term=4626
P13611	VCAN	versican	1462	0.637698923	https://www.ncbi.nlm.nih.gov/gene/?term=1462
P13639	EEF2	eukaryotic translation elongation factor 2	1938	0.595767174	https://www.ncbi.nlm.nih.gov/gene/?term=1938
P13645	KRT10	keratin 10	3858	0.584272331	https://www.ncbi.nlm.nih.gov/gene/?term=3858
P13667	PDIA4	protein disulfide isomerase family A member 4	9601	1.175737186	https://www.ncbi.nlm.nih.gov/gene/?term=9601
P13671	C6	complement C6	729	-0.750566586	https://www.ncbi.nlm.nih.gov/gene/?term=729
P13674	P4HA1	prolyl 4-hydroxylase subunit alpha 1	5033	-0.897283041	https://www.ncbi.nlm.nih.gov/gene/?term=5033
P13688	CEACAM1	carcinoembryonic antigen related cell adhesion molecule 1	634	-1.767405762	https://www.ncbi.nlm.nih.gov/gene/?term=634
P13716	ALAD	aminolevulinate dehydratase	210	0.899775676	https://www.ncbi.nlm.nih.gov/gene/?term=210
P13726	F3	coagulation factor III, tissue factor	2152	-0.532151477	https://www.ncbi.nlm.nih.gov/gene/?term=2152
P13747	HLA-E	major histocompatibility complex, class I, E	3133	-0.93710611	https://www.ncbi.nlm.nih.gov/gene/?term=3133
P13796	LCP1	lymphocyte cytosolic protein 1	3936	0.986597157	https://www.ncbi.nlm.nih.gov/gene/?term=3936
P13797	PLS3	plastin 3	5358	-0.176341638	https://www.ncbi.nlm.nih.gov/gene/?term=5358
P13798	APEH	acylaminoacyl-peptide hydrolase	327	0.704778498	https://www.ncbi.nlm.nih.gov/gene/?term=327
P13804	ETFA	electron transfer flavoprotein subunit alpha	2108	0.253428146	https://www.ncbi.nlm.nih.gov/gene/?term=2108
P13807	GYS1	glycogen synthase 1	2997	0.921100864	https://www.ncbi.nlm.nih.gov/gene/?term=2997
P13861	PRKAR2A	protein kinase cAMP-dependent type II regulatory subunit alpha	5576	-0.348751506	https://www.ncbi.nlm.nih.gov/gene/?term=5576
P13866	SLC5A1	solute carrier family 5 member 1	6523	-1.764842491	https://www.ncbi.nlm.nih.gov/gene/?term=6523
P13929	ENO3	enolase 3	2027	1.021113957	https://www.ncbi.nlm.nih.gov/gene/?term=2027
P13984	GTF2F2	general transcription factor IIF subunit 2	2963	-1.196504516	https://www.ncbi.nlm.nih.gov/gene/?term=2963
P13995	MTHFD2	methylenetetrahydrofolate dehydrogenase (NADP+ dependent) 2, methenyltetrahydrofolate cyclohydrolase	10797	-0.119142528	https://www.ncbi.nlm.nih.gov/gene/?term=10797
P14091	CTSE	cathepsin E	1510	0.618463472	https://www.ncbi.nlm.nih.gov/gene/?term=1510
P14174	MIF	macrophage migration inhibitory factor	4282	-1.123596233	https://www.ncbi.nlm.nih.gov/gene/?term=4282
P14209	CD99	CD99 molecule (Xg blood group)	4267	0.197033838	https://www.ncbi.nlm.nih.gov/gene/?term=4267
P14317	HCLS1	hematopoietic cell-specific Lyn substrate 1	3059	1.345346122	https://www.ncbi.nlm.nih.gov/gene/?term=3059
P14324	FDPS	farnesyl diphosphate synthase	2224	-0.194773028	https://www.ncbi.nlm.nih.gov/gene/?term=2224
P14373	TRIM27	tripartite motif containing 27	5987	-4.214324949	https://www.ncbi.nlm.nih.gov/gene/?term=5987
P14410	SI	sucrase-isomaltase	6476	0.4356369	https://www.ncbi.nlm.nih.gov/gene/?term=6476
P14543	NID1	nidogen 1	4811	-0.023351998	https://www.ncbi.nlm.nih.gov/gene/?term=4811
P14550	AKR1A1	aldo-keto reductase family 1 member A1	10327	1.533028875	https://www.ncbi.nlm.nih.gov/gene/?term=10327
P14555	PLA2G2A	phospholipase A2 group IIA	5320	0.201919289	https://www.ncbi.nlm.nih.gov/gene/?term=5320
P14598	NCF1	neutrophil cytosolic factor 1	653361	-1.185094035	https://www.ncbi.nlm.nih.gov/gene/?term=653361
P14618	PKM	pyruvate kinase M1/2	5315	-1.103362403	https://www.ncbi.nlm.nih.gov/gene/?term=5315
P14625	HSP90B1	heat shock protein 90 beta family member 1	7184	0.810496198	https://www.ncbi.nlm.nih.gov/gene/?term=7184
P14678	SNRPB	small nuclear ribonucleoprotein polypeptides B and B1	6628	-1.161695436	https://www.ncbi.nlm.nih.gov/gene/?term=6628
P14735	IDE	insulin degrading enzyme	3416	1.272576136	https://www.ncbi.nlm.nih.gov/gene/?term=3416
P14780	MMP9	matrix metallopeptidase 9	4318	1.001102362	https://www.ncbi.nlm.nih.gov/gene/?term=4318
P14854	COX6B1	cytochrome c oxidase subunit 6B1	1340	-0.994966407	https://www.ncbi.nlm.nih.gov/gene/?term=1340
P14859	POU2F1	POU class 2 homeobox 1	5451	-1.31392595	https://www.ncbi.nlm.nih.gov/gene/?term=5451
P14866	HNRNPL	heterogeneous nuclear ribonucleoprotein L	3191	-1.114280917	https://www.ncbi.nlm.nih.gov/gene/?term=3191
P14868	DARS	aspartyl-tRNA synthetase	1615	-0.980295251	https://www.ncbi.nlm.nih.gov/gene/?term=1615
P14902	IDO1	indoleamine 2,3-dioxygenase 1	3620	1.770732866	https://www.ncbi.nlm.nih.gov/gene/?term=3620
P14923	JUP	junction plakoglobin	3728	-2.956005616	https://www.ncbi.nlm.nih.gov/gene/?term=3728
P14927	UQCRB	ubiquinol-cytochrome c reductase binding protein	7381	0.917230827	https://www.ncbi.nlm.nih.gov/gene/?term=7381
P15085	CPA1	carboxypeptidase A1	1357	-1.815703834	https://www.ncbi.nlm.nih.gov/gene/?term=1357
P15086	CPB1	carboxypeptidase B1	1360	0.724387415	https://www.ncbi.nlm.nih.gov/gene/?term=1360
P15088	CPA3	carboxypeptidase A3	1359	-0.753590534	https://www.ncbi.nlm.nih.gov/gene/?term=1359
P15090	FABP4	fatty acid binding protein 4	2167	-0.396663509	https://www.ncbi.nlm.nih.gov/gene/?term=2167
P15121	AKR1B1	aldo-keto reductase family 1 member B	231	1.162793874	https://www.ncbi.nlm.nih.gov/gene/?term=231
P15144	ANPEP	alanyl aminopeptidase, membrane	290	0.655059114	https://www.ncbi.nlm.nih.gov/gene/?term=290
P15153	RAC2	Rac family small GTPase 2	5880	1.882541832	https://www.ncbi.nlm.nih.gov/gene/?term=5880
P15169	CPN1	carboxypeptidase N subunit 1	1369	2.294310512	https://www.ncbi.nlm.nih.gov/gene/?term=1369
P15170	GSPT1	G1 to S phase transition 1	2935	0.505407011	https://www.ncbi.nlm.nih.gov/gene/?term=2935
P15289	ARSA	arylsulfatase A	410	0.17897047	https://www.ncbi.nlm.nih.gov/gene/?term=410
P15291	B4GALT1	beta-1,4-galactosyltransferase 1	2683	0.483428709	https://www.ncbi.nlm.nih.gov/gene/?term=2683
P15311	EZR	ezrin	7430	-0.114975022	https://www.ncbi.nlm.nih.gov/gene/?term=7430
P15374	UCHL3	ubiquitin C-terminal hydrolase L3	7347	2.459002824	https://www.ncbi.nlm.nih.gov/gene/?term=7347
P15408	FOSL2	FOS like 2, AP-1 transcription factor subunit	2355	-0.390826002	https://www.ncbi.nlm.nih.gov/gene/?term=2355
P15428	HPGD	15-hydroxyprostaglandin dehydrogenase	3248	0.69984316	https://www.ncbi.nlm.nih.gov/gene/?term=3248
P15529	CD46	CD46 molecule	4179	-0.941078482	https://www.ncbi.nlm.nih.gov/gene/?term=4179
P15531	NME1	NME/NM23 nucleoside diphosphate kinase 1	4830	-0.992754138	https://www.ncbi.nlm.nih.gov/gene/?term=4830
P15559	NQO1	NAD(P)H quinone dehydrogenase 1	1728	-0.158771369	https://www.ncbi.nlm.nih.gov/gene/?term=1728
P15586	GNS	glucosamine (N-acetyl)-6-sulfatase	2799	-0.040175205	https://www.ncbi.nlm.nih.gov/gene/?term=2799
P15814	IGLL1	immunoglobulin lambda like polypeptide 1	3543	0.880547773	https://www.ncbi.nlm.nih.gov/gene/?term=3543
P15880	RPS2	ribosomal protein S2	6187	-0.287288129	https://www.ncbi.nlm.nih.gov/gene/?term=6187
P15907	ST6GAL1	ST6 beta-galactoside alpha-2,6-sialyltransferase 1	6480	-0.97555524	https://www.ncbi.nlm.nih.gov/gene/?term=6480
P15924	DSP	desmoplakin	1832	-2.042318212	https://www.ncbi.nlm.nih.gov/gene/?term=1832
P15927	RPA2	replication protein A2	6118	0.275088402	https://www.ncbi.nlm.nih.gov/gene/?term=6118
P15941	MUC1	mucin 1, cell surface associated	4582	0.692643827	https://www.ncbi.nlm.nih.gov/gene/?term=4582
P15954	COX7C	cytochrome c oxidase subunit 7C	1350	1.832159204	https://www.ncbi.nlm.nih.gov/gene/?term=1350
P16035	TIMP2	TIMP metallopeptidase inhibitor 2	7077	0.652716645	https://www.ncbi.nlm.nih.gov/gene/?term=7077
P16050	ALOX15	arachidonate 15-lipoxygenase	246	4.168449518	https://www.ncbi.nlm.nih.gov/gene/?term=246
P16070	CD44	CD44 molecule (Indian blood group)	960	-0.695375854	https://www.ncbi.nlm.nih.gov/gene/?term=960
P16083	NQO2	N-ribosyldihydronicotinamide:quinone reductase 2	4835	-0.268836488	https://www.ncbi.nlm.nih.gov/gene/?term=4835
P16144	ITGB4	integrin subunit beta 4	3691	-1.634225114	https://www.ncbi.nlm.nih.gov/gene/?term=3691
P16152	CBR1	carbonyl reductase 1	873	0.437857696	https://www.ncbi.nlm.nih.gov/gene/?term=873
P16157	ANK1	ankyrin 1	286	-1.115409404	https://www.ncbi.nlm.nih.gov/gene/?term=286
P16219	ACADS	acyl-CoA dehydrogenase short chain	35	0.622239312	https://www.ncbi.nlm.nih.gov/gene/?term=35
P16220	CREB1	cAMP responsive element binding protein 1	1385	-1.606852228	https://www.ncbi.nlm.nih.gov/gene/?term=1385
P16278	GLB1	galactosidase beta 1	2720	0.143831261	https://www.ncbi.nlm.nih.gov/gene/?term=2720
P16284	PECAM1	platelet and endothelial cell adhesion molecule 1	5175	0.968761266	https://www.ncbi.nlm.nih.gov/gene/?term=5175
P16333	NCK1	NCK adaptor protein 1	4690	-0.455052037	https://www.ncbi.nlm.nih.gov/gene/?term=4690
P16401	HIST1H1B	histone cluster 1 H1 family member b	3009	-0.143412799	https://www.ncbi.nlm.nih.gov/gene/?term=3009
P16402	HIST1H1D	histone cluster 1 H1 family member d	3007	0.321171456	https://www.ncbi.nlm.nih.gov/gene/?term=3007
P16403	HIST1H1C	histone cluster 1 H1 family member c	3006	-0.033525656	https://www.ncbi.nlm.nih.gov/gene/?term=3006
P16422	EPCAM	epithelial cell adhesion molecule	4072	-2.757210637	https://www.ncbi.nlm.nih.gov/gene/?term=4072
P16435	POR	cytochrome p450 oxidoreductase	5447	-1.846772148	https://www.ncbi.nlm.nih.gov/gene/?term=5447
P16444	DPEP1	dipeptidase 1	1800	-4.375244939	https://www.ncbi.nlm.nih.gov/gene/?term=1800
P16452	EPB42	erythrocyte membrane protein band 4.2	2038	-1.889404718	https://www.ncbi.nlm.nih.gov/gene/?term=2038
P16615	ATP2A2	ATPase sarcoplasmic/endoplasmic reticulum Ca2+ transporting 2	488	0.44810715	https://www.ncbi.nlm.nih.gov/gene/?term=488
P16671	CD36	CD36 molecule	948	1.338701902	https://www.ncbi.nlm.nih.gov/gene/?term=948
P16870	CPE	carboxypeptidase E	1363	1.122699655	https://www.ncbi.nlm.nih.gov/gene/?term=1363
P16885	PLCG2	phospholipase C gamma 2	5336	1.383566956	https://www.ncbi.nlm.nih.gov/gene/?term=5336
P16930	FAH	fumarylacetoacetate hydrolase	2184	0.952538661	https://www.ncbi.nlm.nih.gov/gene/?term=2184
P16949	STMN1	stathmin 1	3925	-0.150893699	https://www.ncbi.nlm.nih.gov/gene/?term=3925
P16989	YBX3	Y-box binding protein 3	8531	0.03124805	https://www.ncbi.nlm.nih.gov/gene/?term=8531
P17028	ZNF24	zinc finger protein 24	7572	-2.103919949	https://www.ncbi.nlm.nih.gov/gene/?term=7572
P17050	NAGA	alpha-N-acetylgalactosaminidase	4668	-0.545132776	https://www.ncbi.nlm.nih.gov/gene/?term=4668
P17096	HMGA1	high mobility group AT-hook 1	3159	0.170832339	https://www.ncbi.nlm.nih.gov/gene/?term=3159
P17152	TMEM11	transmembrane protein 11	8834	0.831909548	https://www.ncbi.nlm.nih.gov/gene/?term=8834
P17174	GOT1	glutamic-oxaloacetic transaminase 1	2805	2.017211292	https://www.ncbi.nlm.nih.gov/gene/?term=2805
P17213	BPI	bactericidal permeability increasing protein	671	1.077478539	https://www.ncbi.nlm.nih.gov/gene/?term=671
P17252	PRKCA	protein kinase C alpha	5578	-0.025063272	https://www.ncbi.nlm.nih.gov/gene/?term=5578
P17275	JUNB	JunB proto-oncogene, AP-1 transcription factor subunit	3726	1.342654332	https://www.ncbi.nlm.nih.gov/gene/?term=3726
P17301	ITGA2	integrin subunit alpha 2	3673	-2.368121478	https://www.ncbi.nlm.nih.gov/gene/?term=3673
P17535	JUND	JunD proto-oncogene, AP-1 transcription factor subunit	3727	3.908363388	https://www.ncbi.nlm.nih.gov/gene/?term=3727
P17540	CKMT2	creatine kinase, mitochondrial 2	1160	-4.779031304	https://www.ncbi.nlm.nih.gov/gene/?term=1160
P17568	NDUFB7	NADH:ubiquinone oxidoreductase subunit B7	4713	0.0460061	https://www.ncbi.nlm.nih.gov/gene/?term=4713
P17612	PRKACA	protein kinase cAMP-activated catalytic subunit alpha	5566	0.883082655	https://www.ncbi.nlm.nih.gov/gene/?term=5566
P17655	CAPN2	calpain 2	824	0.61680265	https://www.ncbi.nlm.nih.gov/gene/?term=824
P17661	DES	desmin	1674	0.967086308	https://www.ncbi.nlm.nih.gov/gene/?term=1674
P17676	CEBPB	CCAAT enhancer binding protein beta	1051	-0.59512696	https://www.ncbi.nlm.nih.gov/gene/?term=1051
P17812	CTPS1	CTP synthase 1	1503	-0.223881814	https://www.ncbi.nlm.nih.gov/gene/?term=1503
P17813	ENG	endoglin	2022	-1.924635036	https://www.ncbi.nlm.nih.gov/gene/?term=2022
P17858	PFKL	phosphofructokinase, liver type	5211	0.001697836	https://www.ncbi.nlm.nih.gov/gene/?term=5211
P17900	GM2A	GM2 ganglioside activator	2760	0.518935868	https://www.ncbi.nlm.nih.gov/gene/?term=2760
P17931	LGALS3	galectin 3	3958	-1.611958659	https://www.ncbi.nlm.nih.gov/gene/?term=3958
P17987	TCP1	t-complex 1	6950	0.255114319	https://www.ncbi.nlm.nih.gov/gene/?term=6950
P18031	PTPN1	protein tyrosine phosphatase, non-receptor type 1	5770	0.99456407	https://www.ncbi.nlm.nih.gov/gene/?term=5770
P18065	IGFBP2	insulin like growth factor binding protein 2	3485	0.94659845	https://www.ncbi.nlm.nih.gov/gene/?term=3485
P18084	ITGB5	integrin subunit beta 5	3693	-1.807821964	https://www.ncbi.nlm.nih.gov/gene/?term=3693
P18085	ARF4	ADP ribosylation factor 4	378	0.838062863	https://www.ncbi.nlm.nih.gov/gene/?term=378
P18124	RPL7	ribosomal protein L7	6129	1.19401422	https://www.ncbi.nlm.nih.gov/gene/?term=6129
P18206	VCL	vinculin	7414	0.360414706	https://www.ncbi.nlm.nih.gov/gene/?term=7414
P18283	GPX2	glutathione peroxidase 2	2877	-0.394569357	https://www.ncbi.nlm.nih.gov/gene/?term=2877
P18428	LBP	lipopolysaccharide binding protein	3929	1.467063808	https://www.ncbi.nlm.nih.gov/gene/?term=3929
P18433	PTPRA	protein tyrosine phosphatase, receptor type A	5786	-0.967551163	https://www.ncbi.nlm.nih.gov/gene/?term=5786
P18440	NAT1	N-acetyltransferase 1	9	-0.716508017	https://www.ncbi.nlm.nih.gov/gene/?term=9
P18510	IL1RN	interleukin 1 receptor antagonist	3557	-0.551831363	https://www.ncbi.nlm.nih.gov/gene/?term=3557
P18583	SON	SON DNA binding protein	6651	-1.010093886	https://www.ncbi.nlm.nih.gov/gene/?term=6651
P18615	NELFE	negative elongation factor complex member E	7936	-0.888631827	https://www.ncbi.nlm.nih.gov/gene/?term=7936
P18669	PGAM1	phosphoglycerate mutase 1	5223	0.461188972	https://www.ncbi.nlm.nih.gov/gene/?term=5223
P18754	RCC1	regulator of chromosome condensation 1	1104	-0.195436354	https://www.ncbi.nlm.nih.gov/gene/?term=1104
P18827	SDC1	syndecan 1	6382	0.595428564	https://www.ncbi.nlm.nih.gov/gene/?term=6382
P18858	LIG1	DNA ligase 1	3978	-1.702594714	https://www.ncbi.nlm.nih.gov/gene/?term=3978
P18859	ATP5PF	ATP synthase peripheral stalk subunit F6	522	1.435434106	https://www.ncbi.nlm.nih.gov/gene/?term=522
P18887	XRCC1	X-ray repair cross complementing 1	7515	-1.571712826	https://www.ncbi.nlm.nih.gov/gene/?term=7515
P19013	KRT4	keratin 4	3851	0.418328879	https://www.ncbi.nlm.nih.gov/gene/?term=3851
P19075	TSPAN8	tetraspanin 8	7103	0.666119683	https://www.ncbi.nlm.nih.gov/gene/?term=7103
P19174	PLCG1	phospholipase C gamma 1	5335	-1.812343608	https://www.ncbi.nlm.nih.gov/gene/?term=5335
P19224	UGT1A6	UDP glucuronosyltransferase family 1 member A6	54578	-0.26365908	https://www.ncbi.nlm.nih.gov/gene/?term=54578
P19256	CD58	CD58 molecule	965	-0.480924331	https://www.ncbi.nlm.nih.gov/gene/?term=965
P19338	NCL	nucleolin	4691	-0.166431522	https://www.ncbi.nlm.nih.gov/gene/?term=4691
P19367	HK1	hexokinase 1	3098	1.253547522	https://www.ncbi.nlm.nih.gov/gene/?term=3098
P19387	POLR2C	RNA polymerase II subunit C	5432	-0.155436423	https://www.ncbi.nlm.nih.gov/gene/?term=5432
P19397	CD53	CD53 molecule	963	-0.506635112	https://www.ncbi.nlm.nih.gov/gene/?term=963
P19474	TRIM21	tripartite motif containing 21	6737	0.334835081	https://www.ncbi.nlm.nih.gov/gene/?term=6737
P19525	EIF2AK2	eukaryotic translation initiation factor 2 alpha kinase 2	5610	-2.002890485	https://www.ncbi.nlm.nih.gov/gene/?term=5610
P19623	SRM	spermidine synthase	6723	1.149705816	https://www.ncbi.nlm.nih.gov/gene/?term=6723
P19634	SLC9A1	solute carrier family 9 member A1	6548	1.435212866	https://www.ncbi.nlm.nih.gov/gene/?term=6548
P19652	ORM2	orosomucoid 2	5005	0.806403317	https://www.ncbi.nlm.nih.gov/gene/?term=5005
P19784	CSNK2A2	casein kinase 2 alpha 2	1459	0.444641816	https://www.ncbi.nlm.nih.gov/gene/?term=1459
P19801	AOC1	amine oxidase, copper containing 1	26	-1.780363878	https://www.ncbi.nlm.nih.gov/gene/?term=26
P19823	ITIH2	inter-alpha-trypsin inhibitor heavy chain 2	3698	1.579596066	https://www.ncbi.nlm.nih.gov/gene/?term=3698
P19827	ITIH1	inter-alpha-trypsin inhibitor heavy chain 1	3697	1.957076475	https://www.ncbi.nlm.nih.gov/gene/?term=3697
P19838	NFKB1	nuclear factor kappa B subunit 1	4790	-0.56640616	https://www.ncbi.nlm.nih.gov/gene/?term=4790
P19878	NCF2	neutrophil cytosolic factor 2	4688	0.570469408	https://www.ncbi.nlm.nih.gov/gene/?term=4688
P19957	PI3	peptidase inhibitor 3	5266	-3.127729983	https://www.ncbi.nlm.nih.gov/gene/?term=5266
P19971	TYMP	thymidine phosphorylase	1890	0.270070178	https://www.ncbi.nlm.nih.gov/gene/?term=1890
P20020	ATP2B1	ATPase plasma membrane Ca2+ transporting 1	490	0.8964664	https://www.ncbi.nlm.nih.gov/gene/?term=490
P20036	HLA-DPA1	major histocompatibility complex, class II, DP alpha 1	3113	-0.467817858	https://www.ncbi.nlm.nih.gov/gene/?term=3113
P20042	EIF2S2	eukaryotic translation initiation factor 2 subunit beta	8894	-0.065997196	https://www.ncbi.nlm.nih.gov/gene/?term=8894
P20061	TCN1	transcobalamin 1	6947	-0.156114573	https://www.ncbi.nlm.nih.gov/gene/?term=6947
P20073	ANXA7	annexin A7	310	-0.091090373	https://www.ncbi.nlm.nih.gov/gene/?term=310
P20142	PGC	progastricsin	5225	1.157569662	https://www.ncbi.nlm.nih.gov/gene/?term=5225
P20160	AZU1	azurocidin 1	566	1.219192626	https://www.ncbi.nlm.nih.gov/gene/?term=566
P20290	BTF3	basic transcription factor 3	689	-2.05201007	https://www.ncbi.nlm.nih.gov/gene/?term=689
P20338	RAB4A	RAB4A, member RAS oncogene family	5867	-0.610498642	https://www.ncbi.nlm.nih.gov/gene/?term=5867
P20339	RAB5A	RAB5A, member RAS oncogene family	5868	-0.143437686	https://www.ncbi.nlm.nih.gov/gene/?term=5868
P20340	RAB6A	RAB6A, member RAS oncogene family	5870	0.027617561	https://www.ncbi.nlm.nih.gov/gene/?term=5870
P20591	MX1	MX dynamin like GTPase 1	4599	-0.262088166	https://www.ncbi.nlm.nih.gov/gene/?term=4599
P20592	MX2	MX dynamin like GTPase 2	4600	-0.613131857	https://www.ncbi.nlm.nih.gov/gene/?term=4600
P20618	PSMB1	proteasome subunit beta 1	5689	0.045059071	https://www.ncbi.nlm.nih.gov/gene/?term=5689
P20645	M6PR	mannose-6-phosphate receptor, cation dependent	4074	0.250329536	https://www.ncbi.nlm.nih.gov/gene/?term=4074
P20648	ATP4A	ATPase H+/K+ transporting subunit alpha	495	1.313655685	https://www.ncbi.nlm.nih.gov/gene/?term=495
P20674	COX5A	cytochrome c oxidase subunit 5A	9377	1.464487971	https://www.ncbi.nlm.nih.gov/gene/?term=9377
P20700	LMNB1	lamin B1	4001	-0.327458376	https://www.ncbi.nlm.nih.gov/gene/?term=4001
P20701	ITGAL	integrin subunit alpha L	3683	1.800180921	https://www.ncbi.nlm.nih.gov/gene/?term=3683
P20702	ITGAX	integrin subunit alpha X	3687	3.224862712	https://www.ncbi.nlm.nih.gov/gene/?term=3687
P20742	PZP	PZP, alpha-2-macroglobulin like	5858	-0.902910021	https://www.ncbi.nlm.nih.gov/gene/?term=5858
P20774	OGN	osteoglycin	4969	-0.15704569	https://www.ncbi.nlm.nih.gov/gene/?term=4969
P20815	CYP3A5	cytochrome P450 family 3 subfamily A member 5	1577	-0.073990625	https://www.ncbi.nlm.nih.gov/gene/?term=1577
P20851	C4BPB	complement component 4 binding protein beta	725	-0.755284632	https://www.ncbi.nlm.nih.gov/gene/?term=725
P20908	COL5A1	collagen type V alpha 1 chain	1289	0.65801822	https://www.ncbi.nlm.nih.gov/gene/?term=1289
P20929	NEB	nebulin	4703	0.310043498	https://www.ncbi.nlm.nih.gov/gene/?term=4703
P20933	AGA	aspartylglucosaminidase	175	3.093291958	https://www.ncbi.nlm.nih.gov/gene/?term=175
P21266	GSTM3	glutathione S-transferase mu 3	2947	-0.026155806	https://www.ncbi.nlm.nih.gov/gene/?term=2947
P21281	ATP6V1B2	ATPase H+ transporting V1 subunit B2	526	-1.064797284	https://www.ncbi.nlm.nih.gov/gene/?term=526
P21283	ATP6V1C1	ATPase H+ transporting V1 subunit C1	528	0.140502624	https://www.ncbi.nlm.nih.gov/gene/?term=528
P21291	CSRP1	cysteine and glycine rich protein 1	1465	0.313335913	https://www.ncbi.nlm.nih.gov/gene/?term=1465
P21333	FLNA	filamin A	2316	0.212864582	https://www.ncbi.nlm.nih.gov/gene/?term=2316
P21359	NF1	neurofibromin 1	4763	-1.114103874	https://www.ncbi.nlm.nih.gov/gene/?term=4763
P21397	MAOA	monoamine oxidase A	4128	0.853922693	https://www.ncbi.nlm.nih.gov/gene/?term=4128
P21399	ACO1	aconitase 1	48	1.237001246	https://www.ncbi.nlm.nih.gov/gene/?term=48
P21589	NT5E	5'-nucleotidase ecto	4907	-1.413291186	https://www.ncbi.nlm.nih.gov/gene/?term=4907
P21695	GPD1	glycerol-3-phosphate dehydrogenase 1	2819	-2.91521937	https://www.ncbi.nlm.nih.gov/gene/?term=2819
P21709	EPHA1	EPH receptor A1	2041	1.438388148	https://www.ncbi.nlm.nih.gov/gene/?term=2041
P21757	MSR1	macrophage scavenger receptor 1	4481	3.380338867	https://www.ncbi.nlm.nih.gov/gene/?term=4481
P21796	VDAC1	voltage dependent anion channel 1	7416	-0.564209658	https://www.ncbi.nlm.nih.gov/gene/?term=7416
P21810	BGN	biglycan	633	0.224964	https://www.ncbi.nlm.nih.gov/gene/?term=633
P21912	SDHB	succinate dehydrogenase complex iron sulfur subunit B	6390	1.408873792	https://www.ncbi.nlm.nih.gov/gene/?term=6390
P21926	CD9	CD9 molecule	928	-1.876418379	https://www.ncbi.nlm.nih.gov/gene/?term=928
P21953	BCKDHB	branched chain keto acid dehydrogenase E1 subunit beta	594	-1.270347452	https://www.ncbi.nlm.nih.gov/gene/?term=594
P21964	COMT	catechol-O-methyltransferase	1312	-1.857223307	https://www.ncbi.nlm.nih.gov/gene/?term=1312
P21980	TGM2	transglutaminase 2	7052	-2.272191354	https://www.ncbi.nlm.nih.gov/gene/?term=7052
P22033	MMUT	methylmalonyl-CoA mutase	4594	1.030715774	https://www.ncbi.nlm.nih.gov/gene/?term=4594
P22059	OSBP	oxysterol binding protein	5007	-1.980485178	https://www.ncbi.nlm.nih.gov/gene/?term=5007
P22061	PCMT1	protein-L-isoaspartate (D-aspartate) O-methyltransferase	5110	0.545656286	https://www.ncbi.nlm.nih.gov/gene/?term=5110
P22087	FBL	fibrillarin	2091	-0.596151919	https://www.ncbi.nlm.nih.gov/gene/?term=2091
P22102	GART	phosphoribosylglycinamide formyltransferase, phosphoribosylglycinamide synthetase, phosphoribosylaminoimidazole synthetase	2618	-0.227886546	https://www.ncbi.nlm.nih.gov/gene/?term=2618
P22223	CDH3	cadherin 3	1001	0.0326951	https://www.ncbi.nlm.nih.gov/gene/?term=1001
P22234	PAICS	phosphoribosylaminoimidazole carboxylase and phosphoribosylaminoimidazolesuccinocarboxamide synthase	10606	-0.712351863	https://www.ncbi.nlm.nih.gov/gene/?term=10606
P22307	SCP2	sterol carrier protein 2	6342	0.130524854	https://www.ncbi.nlm.nih.gov/gene/?term=6342
P22314	UBA1	ubiquitin like modifier activating enzyme 1	7317	1.284140203	https://www.ncbi.nlm.nih.gov/gene/?term=7317
P22352	GPX3	glutathione peroxidase 3	2878	-1.711703374	https://www.ncbi.nlm.nih.gov/gene/?term=2878
P22413	ENPP1	ectonucleotide pyrophosphatase/phosphodiesterase 1	5167	-3.156642935	https://www.ncbi.nlm.nih.gov/gene/?term=5167
P22415	USF1	upstream transcription factor 1	7391	-0.802513997	https://www.ncbi.nlm.nih.gov/gene/?term=7391
P22492	HIST1H1T	histone cluster 1 H1 family member t	3010	0.846323003	https://www.ncbi.nlm.nih.gov/gene/?term=3010
P22626	HNRNPA2B1	heterogeneous nuclear ribonucleoprotein A2/B1	3181	-0.790611278	https://www.ncbi.nlm.nih.gov/gene/?term=3181
P22670	RFX1	regulatory factor X1	5989	-1.649364492	https://www.ncbi.nlm.nih.gov/gene/?term=5989
P22692	IGFBP4	insulin like growth factor binding protein 4	3487	-1.065559695	https://www.ncbi.nlm.nih.gov/gene/?term=3487
P22695	UQCRC2	ubiquinol-cytochrome c reductase core protein 2	7385	1.152313722	https://www.ncbi.nlm.nih.gov/gene/?term=7385
P22830	FECH	ferrochelatase	2235	2.125102141	https://www.ncbi.nlm.nih.gov/gene/?term=2235
P22894	MMP8	matrix metallopeptidase 8	4317	1.343419144	https://www.ncbi.nlm.nih.gov/gene/?term=4317
P22897	MRC1	mannose receptor C-type 1	4360	1.614602211	https://www.ncbi.nlm.nih.gov/gene/?term=4360
P23141	CES1	carboxylesterase 1	1066	-0.309860953	https://www.ncbi.nlm.nih.gov/gene/?term=1066
P23142	FBLN1	fibulin 1	2192	-0.242122682	https://www.ncbi.nlm.nih.gov/gene/?term=2192
P23219	PTGS1	prostaglandin-endoperoxide synthase 1	5742	1.698301978	https://www.ncbi.nlm.nih.gov/gene/?term=5742
P23229	ITGA6	integrin subunit alpha 6	3655	-1.717434933	https://www.ncbi.nlm.nih.gov/gene/?term=3655
P23246	SFPQ	splicing factor proline and glutamine rich	6421	-0.653058088	https://www.ncbi.nlm.nih.gov/gene/?term=6421
P23258	TUBG1	tubulin gamma 1	7283	-0.655273481	https://www.ncbi.nlm.nih.gov/gene/?term=7283
P23284	PPIB	peptidylprolyl isomerase B	5479	0.117304762	https://www.ncbi.nlm.nih.gov/gene/?term=5479
P23368	ME2	malic enzyme 2	4200	0.296928741	https://www.ncbi.nlm.nih.gov/gene/?term=4200
P23381	WARS	tryptophanyl-tRNA synthetase	7453	-0.391664396	https://www.ncbi.nlm.nih.gov/gene/?term=7453
P23396	RPS3	ribosomal protein S3	6188	-0.42176417	https://www.ncbi.nlm.nih.gov/gene/?term=6188
P23469	PTPRE	protein tyrosine phosphatase, receptor type E	5791	0.709504741	https://www.ncbi.nlm.nih.gov/gene/?term=5791
P23470	PTPRG	protein tyrosine phosphatase, receptor type G	5793	-1.931384678	https://www.ncbi.nlm.nih.gov/gene/?term=5793
P23497	SP100	SP100 nuclear antigen	6672	2.094355457	https://www.ncbi.nlm.nih.gov/gene/?term=6672
P23511	NFYA	nuclear transcription factor Y subunit alpha	4800	-0.509706584	https://www.ncbi.nlm.nih.gov/gene/?term=4800
P23526	AHCY	adenosylhomocysteinase	191	-0.803310661	https://www.ncbi.nlm.nih.gov/gene/?term=191
P23528	CFL1	cofilin 1	1072	-1.072705917	https://www.ncbi.nlm.nih.gov/gene/?term=1072
P23610	F8A1	coagulation factor VIII associated 1	8263	-0.832951592	https://www.ncbi.nlm.nih.gov/gene/?term=8263
P23610	F8A2	coagulation factor VIII associated 2	474383	-0.832951592	https://www.ncbi.nlm.nih.gov/gene/?term=474383
P23610	F8A3	coagulation factor VIII associated 3	474384	-0.832951592	https://www.ncbi.nlm.nih.gov/gene/?term=474384
P23634	ATP2B4	ATPase plasma membrane Ca2+ transporting 4	493	0.504722607	https://www.ncbi.nlm.nih.gov/gene/?term=493
P23743	DGKA	diacylglycerol kinase alpha	1606	-0.174455266	https://www.ncbi.nlm.nih.gov/gene/?term=1606
P23786	CPT2	carnitine palmitoyltransferase 2	1376	-0.678802153	https://www.ncbi.nlm.nih.gov/gene/?term=1376
P23919	DTYMK	deoxythymidylate kinase	1841	0.509374312	https://www.ncbi.nlm.nih.gov/gene/?term=1841
P23921	RRM1	ribonucleotide reductase catalytic subunit M1	6240	-1.239201179	https://www.ncbi.nlm.nih.gov/gene/?term=6240
P23946	CMA1	chymase 1	1215	-0.80985839	https://www.ncbi.nlm.nih.gov/gene/?term=1215
P24043	LAMA2	laminin subunit alpha 2	3908	-0.080824797	https://www.ncbi.nlm.nih.gov/gene/?term=3908
P24158	PRTN3	proteinase 3	5657	0.678719588	https://www.ncbi.nlm.nih.gov/gene/?term=5657
P24298	GPT	glutamic--pyruvic transaminase	2875	0.853460581	https://www.ncbi.nlm.nih.gov/gene/?term=2875
P24310	COX7A1	cytochrome c oxidase subunit 7A1	1346	-4.004420066	https://www.ncbi.nlm.nih.gov/gene/?term=1346
P24386	CHM	CHM, Rab escort protein 1	1121	0.277323943	https://www.ncbi.nlm.nih.gov/gene/?term=1121
P24390	KDELR1	KDEL endoplasmic reticulum protein retention receptor 1	10945	0.288278817	https://www.ncbi.nlm.nih.gov/gene/?term=10945
P24468	NR2F2	nuclear receptor subfamily 2 group F member 2	7026	0.045792852	https://www.ncbi.nlm.nih.gov/gene/?term=7026
P24534	EEF1B2	eukaryotic translation elongation factor 1 beta 2	1933	-0.530516856	https://www.ncbi.nlm.nih.gov/gene/?term=1933
P24539	ATP5PB	ATP synthase peripheral stalk-membrane subunit b	515	1.484031424	https://www.ncbi.nlm.nih.gov/gene/?term=515
P24666	ACP1	acid phosphatase 1	52	-1.255061922	https://www.ncbi.nlm.nih.gov/gene/?term=52
P24752	ACAT1	acetyl-CoA acetyltransferase 1	38	1.134509708	https://www.ncbi.nlm.nih.gov/gene/?term=38
P24821	TNC	tenascin C	3371	-0.352028552	https://www.ncbi.nlm.nih.gov/gene/?term=3371
P24844	MYL9	myosin light chain 9	10398	-0.477111037	https://www.ncbi.nlm.nih.gov/gene/?term=10398
P24928	POLR2A	RNA polymerase II subunit A	5430	-0.583285713	https://www.ncbi.nlm.nih.gov/gene/?term=5430
P24941	CDK2	cyclin dependent kinase 2	1017	-1.223809165	https://www.ncbi.nlm.nih.gov/gene/?term=1017
P25098	GRK2	G protein-coupled receptor kinase 2	156	0.462727564	https://www.ncbi.nlm.nih.gov/gene/?term=156
P25205	MCM3	minichromosome maintenance complex component 3	4172	-1.020605139	https://www.ncbi.nlm.nih.gov/gene/?term=4172
P25311	AZGP1	alpha-2-glycoprotein 1, zinc-binding	563	-1.461838165	https://www.ncbi.nlm.nih.gov/gene/?term=563
P25325	MPST	mercaptopyruvate sulfurtransferase	4357	-1.095027265	https://www.ncbi.nlm.nih.gov/gene/?term=4357
P25391	LAMA1	laminin subunit alpha 1	284217	-2.676270109	https://www.ncbi.nlm.nih.gov/gene/?term=284217
P25398	RPS12	ribosomal protein S12	6206	-2.458638564	https://www.ncbi.nlm.nih.gov/gene/?term=6206
P25445	FAS	Fas cell surface death receptor	355	0.125289881	https://www.ncbi.nlm.nih.gov/gene/?term=355
P25490	YY1	YY1 transcription factor	7528	-3.102556353	https://www.ncbi.nlm.nih.gov/gene/?term=7528
P25685	DNAJB1	DnaJ heat shock protein family (Hsp40) member B1	3337	-0.618128612	https://www.ncbi.nlm.nih.gov/gene/?term=3337
P25705	ATP5F1A	ATP synthase F1 subunit alpha	498	1.192520978	https://www.ncbi.nlm.nih.gov/gene/?term=498
P25774	CTSS	cathepsin S	1520	-1.7369787269999999	https://www.ncbi.nlm.nih.gov/gene/?term=1520
P25786	PSMA1	proteasome subunit alpha 1	5682	0.901867975	https://www.ncbi.nlm.nih.gov/gene/?term=5682
P25787	PSMA2	proteasome subunit alpha 2	5683	-0.077827658	https://www.ncbi.nlm.nih.gov/gene/?term=5683
P25788	PSMA3	proteasome subunit alpha 3	5684	0.235616423	https://www.ncbi.nlm.nih.gov/gene/?term=5684
P25789	PSMA4	proteasome subunit alpha 4	5685	0.800947011	https://www.ncbi.nlm.nih.gov/gene/?term=5685
P25815	S100P	S100 calcium binding protein P	6286	2.15323394	https://www.ncbi.nlm.nih.gov/gene/?term=6286
P26006	ITGA3	integrin subunit alpha 3	3675	-0.29546092	https://www.ncbi.nlm.nih.gov/gene/?term=3675
P26022	PTX3	pentraxin 3	5806	1.845577128	https://www.ncbi.nlm.nih.gov/gene/?term=5806
P26038	MSN	moesin	4478	1.296095946	https://www.ncbi.nlm.nih.gov/gene/?term=4478
P26196	DDX6	DEAD-box helicase 6	1656	-1.832731626	https://www.ncbi.nlm.nih.gov/gene/?term=1656
P26232	CTNNA2	catenin alpha 2	1496	1.4114241	https://www.ncbi.nlm.nih.gov/gene/?term=1496
P26358	DNMT1	DNA methyltransferase 1	1786	-1.157399435	https://www.ncbi.nlm.nih.gov/gene/?term=1786
P26368	U2AF2	U2 small nuclear RNA auxiliary factor 2	11338	-0.864318574	https://www.ncbi.nlm.nih.gov/gene/?term=11338
P26373	RPL13	ribosomal protein L13	6137	0.761851144	https://www.ncbi.nlm.nih.gov/gene/?term=6137
P26447	S100A4	S100 calcium binding protein A4	6275	-0.036309718	https://www.ncbi.nlm.nih.gov/gene/?term=6275
P26572	MGAT1	mannosyl (alpha-1,3-)-glycoprotein beta-1,2-N-acetylglucosaminyltransferase	4245	1.662700767	https://www.ncbi.nlm.nih.gov/gene/?term=4245
P26583	HMGB2	high mobility group box 2	3148	0.720690829	https://www.ncbi.nlm.nih.gov/gene/?term=3148
P26599	PTBP1	polypyrimidine tract binding protein 1	5725	-1.35643722	https://www.ncbi.nlm.nih.gov/gene/?term=5725
P26639	TARS	threonyl-tRNA synthetase	6897	0.253559689	https://www.ncbi.nlm.nih.gov/gene/?term=6897
P26640	VARS	valyl-tRNA synthetase	7407	0.793962281	https://www.ncbi.nlm.nih.gov/gene/?term=7407
P26641	EEF1G	eukaryotic translation elongation factor 1 gamma	1937	-0.268011448	https://www.ncbi.nlm.nih.gov/gene/?term=1937
P26885	FKBP2	FKBP prolyl isomerase 2	2286	1.771893437	https://www.ncbi.nlm.nih.gov/gene/?term=2286
P27105	STOM	stomatin	2040	0.185839556	https://www.ncbi.nlm.nih.gov/gene/?term=2040
P27144	AK4	adenylate kinase 4	205	-1.374340602	https://www.ncbi.nlm.nih.gov/gene/?term=205
P27169	PON1	paraoxonase 1	5444	-0.702992434	https://www.ncbi.nlm.nih.gov/gene/?term=5444
P27216	ANXA13	annexin A13	312	-2.371397918	https://www.ncbi.nlm.nih.gov/gene/?term=312
P27338	MAOB	monoamine oxidase B	4129	-0.380458156	https://www.ncbi.nlm.nih.gov/gene/?term=4129
P27348	YWHAQ	tyrosine 3-monooxygenase/tryptophan 5-monooxygenase activation protein theta	10971	-1.868432784	https://www.ncbi.nlm.nih.gov/gene/?term=10971
P27352	CBLIF	cobalamin binding intrinsic factor	2694	1.950853362	https://www.ncbi.nlm.nih.gov/gene/?term=2694
P27361	MAPK3	mitogen-activated protein kinase 3	5595	1.652026173	https://www.ncbi.nlm.nih.gov/gene/?term=5595
P27449	ATP6V0C	ATPase H+ transporting V0 subunit c	527	0.679242566	https://www.ncbi.nlm.nih.gov/gene/?term=527
P27487	DPP4	dipeptidyl peptidase 4	1803	-2.041299486	https://www.ncbi.nlm.nih.gov/gene/?term=1803
P27635	RPL10	ribosomal protein L10	6134	-0.693406907	https://www.ncbi.nlm.nih.gov/gene/?term=6134
P27694	RPA1	replication protein A1	6117	0.518509924	https://www.ncbi.nlm.nih.gov/gene/?term=6117
P27695	APEX1	apurinic/apyrimidinic endodeoxyribonuclease 1	328	0.165449022	https://www.ncbi.nlm.nih.gov/gene/?term=328
P27701	CD82	CD82 molecule	3732	-0.432025394	https://www.ncbi.nlm.nih.gov/gene/?term=3732
P27707	DCK	deoxycytidine kinase	1633	-0.180400853	https://www.ncbi.nlm.nih.gov/gene/?term=1633
P27708	CAD	carbamoyl-phosphate synthetase 2, aspartate transcarbamylase, and dihydroorotase	790	-0.723774102	https://www.ncbi.nlm.nih.gov/gene/?term=790
P27797	CALR	calreticulin	811	0.989047444	https://www.ncbi.nlm.nih.gov/gene/?term=811
P27816	MAP4	microtubule associated protein 4	4134	-0.565118975	https://www.ncbi.nlm.nih.gov/gene/?term=4134
P27824	CANX	calnexin	821	0.296600025	https://www.ncbi.nlm.nih.gov/gene/?term=821
P27986	PIK3R1	phosphoinositide-3-kinase regulatory subunit 1	5295	-0.518791385	https://www.ncbi.nlm.nih.gov/gene/?term=5295
P28066	PSMA5	proteasome subunit alpha 5	5686	0.031137686	https://www.ncbi.nlm.nih.gov/gene/?term=5686
P28070	PSMB4	proteasome subunit beta 4	5692	1.341999051	https://www.ncbi.nlm.nih.gov/gene/?term=5692
P28072	PSMB6	proteasome subunit beta 6	5694	1.525040733	https://www.ncbi.nlm.nih.gov/gene/?term=5694
P28074	PSMB5	proteasome subunit beta 5	5693	2.119930115	https://www.ncbi.nlm.nih.gov/gene/?term=5693
P28289	TMOD1	tropomodulin 1	7111	1.1752612120000001	https://www.ncbi.nlm.nih.gov/gene/?term=7111
P28329	CHAT	choline O-acetyltransferase	1103	1.83421673	https://www.ncbi.nlm.nih.gov/gene/?term=1103
P28331	NDUFS1	NADH:ubiquinone oxidoreductase core subunit S1	4719	1.649265816	https://www.ncbi.nlm.nih.gov/gene/?term=4719
P28347	TEAD1	TEA domain transcription factor 1	7003	-1.452653893	https://www.ncbi.nlm.nih.gov/gene/?term=7003
P28370	SMARCA1	SWI/SNF related, matrix associated, actin dependent regulator of chromatin, subfamily a, member 1	6594	-0.624386777	https://www.ncbi.nlm.nih.gov/gene/?term=6594
P28482	MAPK1	mitogen-activated protein kinase 1	5594	-6.63559e-4	https://www.ncbi.nlm.nih.gov/gene/?term=5594
P28676	GCA	grancalcin	25801	0.655414399	https://www.ncbi.nlm.nih.gov/gene/?term=25801
P28799	GRN	granulin precursor	2896	-0.778750696	https://www.ncbi.nlm.nih.gov/gene/?term=2896
P28838	LAP3	leucine aminopeptidase 3	51056	0.012163516	https://www.ncbi.nlm.nih.gov/gene/?term=51056
P28906	CD34	CD34 molecule	947	-0.617263631	https://www.ncbi.nlm.nih.gov/gene/?term=947
P28907	CD38	CD38 molecule	952	2.112610868	https://www.ncbi.nlm.nih.gov/gene/?term=952
P29083	GTF2E1	general transcription factor IIE subunit 1	2960	-0.458028421	https://www.ncbi.nlm.nih.gov/gene/?term=2960
P29084	GTF2E2	general transcription factor IIE subunit 2	2961	-3.253038535	https://www.ncbi.nlm.nih.gov/gene/?term=2961
P29120	PCSK1	proprotein convertase subtilisin/kexin type 1	5122	-1.150326194	https://www.ncbi.nlm.nih.gov/gene/?term=5122
P29144	TPP2	tripeptidyl peptidase 2	7174	-0.427114962	https://www.ncbi.nlm.nih.gov/gene/?term=7174
P29218	IMPA1	inositol monophosphatase 1	3612	-0.870686438	https://www.ncbi.nlm.nih.gov/gene/?term=3612
P29317	EPHA2	EPH receptor A2	1969	1.723146935	https://www.ncbi.nlm.nih.gov/gene/?term=1969
P29350	PTPN6	protein tyrosine phosphatase, non-receptor type 6	5777	0.567240887	https://www.ncbi.nlm.nih.gov/gene/?term=5777
P29353	SHC1	SHC adaptor protein 1	6464	-0.650084149	https://www.ncbi.nlm.nih.gov/gene/?term=6464
P29373	CRABP2	cellular retinoic acid binding protein 2	1382	-0.073731463	https://www.ncbi.nlm.nih.gov/gene/?term=1382
P29401	TKT	transketolase	7086	0.945680468	https://www.ncbi.nlm.nih.gov/gene/?term=7086
P29466	CASP1	caspase 1	834	-0.615326996	https://www.ncbi.nlm.nih.gov/gene/?term=834
P29508	SERPINB3	serpin family B member 3	6317	0.969248846	https://www.ncbi.nlm.nih.gov/gene/?term=6317
P29536	LMOD1	leiomodin 1	25802	0.964448259	https://www.ncbi.nlm.nih.gov/gene/?term=25802
P29590	PML	promyelocytic leukemia	5371	-0.14198088	https://www.ncbi.nlm.nih.gov/gene/?term=5371
P29622	SERPINA4	serpin family A member 4	5267	1.345837457	https://www.ncbi.nlm.nih.gov/gene/?term=5267
P29692	EEF1D	eukaryotic translation elongation factor 1 delta	1936	-0.789823281	https://www.ncbi.nlm.nih.gov/gene/?term=1936
P29728	OAS2	2'-5'-oligoadenylate synthetase 2	4939	-0.462267062	https://www.ncbi.nlm.nih.gov/gene/?term=4939
P29762	CRABP1	cellular retinoic acid binding protein 1	1381	-0.210851418	https://www.ncbi.nlm.nih.gov/gene/?term=1381
P29966	MARCKS	myristoylated alanine rich protein kinase C substrate	4082	0.054996151	https://www.ncbi.nlm.nih.gov/gene/?term=4082
P29972	AQP1	aquaporin 1 (Colton blood group)	358	-1.448054768	https://www.ncbi.nlm.nih.gov/gene/?term=358
P29992	GNA11	G protein subunit alpha 11	2767	0.004889644	https://www.ncbi.nlm.nih.gov/gene/?term=2767
P30038	ALDH4A1	aldehyde dehydrogenase 4 family member A1	8659	0.86788848	https://www.ncbi.nlm.nih.gov/gene/?term=8659
P30039	PBLD	phenazine biosynthesis like protein domain containing	64081	1.212310174	https://www.ncbi.nlm.nih.gov/gene/?term=64081
P30040	ERP29	endoplasmic reticulum protein 29	10961	1.949629205	https://www.ncbi.nlm.nih.gov/gene/?term=10961
P30041	PRDX6	peroxiredoxin 6	9588	-0.091562999	https://www.ncbi.nlm.nih.gov/gene/?term=9588
P30043	BLVRB	biliverdin reductase B	645	1.764493713	https://www.ncbi.nlm.nih.gov/gene/?term=645
P30044	PRDX5	peroxiredoxin 5	25824	1.72430696	https://www.ncbi.nlm.nih.gov/gene/?term=25824
P30047	GCHFR	GTP cyclohydrolase I feedback regulator	2644	-0.495817495	https://www.ncbi.nlm.nih.gov/gene/?term=2644
P30048	PRDX3	peroxiredoxin 3	10935	1.529161992	https://www.ncbi.nlm.nih.gov/gene/?term=10935
P30049	ATP5F1D	ATP synthase F1 subunit delta	513	1.003296216	https://www.ncbi.nlm.nih.gov/gene/?term=513
P30050	RPL12	ribosomal protein L12	6136	0.042870966	https://www.ncbi.nlm.nih.gov/gene/?term=6136
P30084	ECHS1	enoyl-CoA hydratase, short chain 1	1892	1.350399518	https://www.ncbi.nlm.nih.gov/gene/?term=1892
P30085	CMPK1	cytidine/uridine monophosphate kinase 1	51727	0.09967474	https://www.ncbi.nlm.nih.gov/gene/?term=51727
P30086	PEBP1	phosphatidylethanolamine binding protein 1	5037	-0.002249202	https://www.ncbi.nlm.nih.gov/gene/?term=5037
P30101	PDIA3	protein disulfide isomerase family A member 3	2923	0.998337771	https://www.ncbi.nlm.nih.gov/gene/?term=2923
P30153	PPP2R1A	protein phosphatase 2 scaffold subunit Aalpha	5518	-0.969562492	https://www.ncbi.nlm.nih.gov/gene/?term=5518
P30154	PPP2R1B	protein phosphatase 2 scaffold subunit Abeta	5519	-3.793579231	https://www.ncbi.nlm.nih.gov/gene/?term=5519
P30273	FCER1G	Fc fragment of IgE receptor Ig	2207	-0.250428433	https://www.ncbi.nlm.nih.gov/gene/?term=2207
P30405	PPIF	peptidylprolyl isomerase F	10105	1.19741651	https://www.ncbi.nlm.nih.gov/gene/?term=10105
P30419	NMT1	N-myristoyltransferase 1	4836	-0.164874453	https://www.ncbi.nlm.nih.gov/gene/?term=4836
P30519	HMOX2	heme oxygenase 2	3163	2.938344985	https://www.ncbi.nlm.nih.gov/gene/?term=3163
P30520	ADSS	adenylosuccinate synthase	159	-1.795310676	https://www.ncbi.nlm.nih.gov/gene/?term=159
P30533	LRPAP1	LDL receptor related protein associated protein 1	4043	0.781584139	https://www.ncbi.nlm.nih.gov/gene/?term=4043
P30536	TSPO	translocator protein	706	0.273913495	https://www.ncbi.nlm.nih.gov/gene/?term=706
P30622	CLIP1	CAP-Gly domain containing linker protein 1	6249	-1.190894107	https://www.ncbi.nlm.nih.gov/gene/?term=6249
P30626	SRI	sorcin	6717	0.882972253	https://www.ncbi.nlm.nih.gov/gene/?term=6717
P30711	GSTT1	glutathione S-transferase theta 1	2952	1.037213305	https://www.ncbi.nlm.nih.gov/gene/?term=2952
P30740	SERPINB1	serpin family B member 1	1992	0.462489413	https://www.ncbi.nlm.nih.gov/gene/?term=1992
P30825	SLC7A1	solute carrier family 7 member 1	6541	1.136610589	https://www.ncbi.nlm.nih.gov/gene/?term=6541
P30837	ALDH1B1	aldehyde dehydrogenase 1 family member B1	219	-0.253442621	https://www.ncbi.nlm.nih.gov/gene/?term=219
P30838	ALDH3A1	aldehyde dehydrogenase 3 family member A1	218	1.041744416	https://www.ncbi.nlm.nih.gov/gene/?term=218
P31040	SDHA	succinate dehydrogenase complex flavoprotein subunit A	6389	0.560805073	https://www.ncbi.nlm.nih.gov/gene/?term=6389
P31146	CORO1A	coronin 1A	11151	1.656213797	https://www.ncbi.nlm.nih.gov/gene/?term=11151
P31150	GDI1	GDP dissociation inhibitor 1	2664	-0.278892053	https://www.ncbi.nlm.nih.gov/gene/?term=2664
P31151	S100A7	S100 calcium binding protein A7	6278	-0.619398785	https://www.ncbi.nlm.nih.gov/gene/?term=6278
P31153	MAT2A	methionine adenosyltransferase 2A	4144	-0.199923712	https://www.ncbi.nlm.nih.gov/gene/?term=4144
P31323	PRKAR2B	protein kinase cAMP-dependent type II regulatory subunit beta	5577	0.795548433	https://www.ncbi.nlm.nih.gov/gene/?term=5577
P31327	CPS1	carbamoyl-phosphate synthase 1	1373	0.333267887	https://www.ncbi.nlm.nih.gov/gene/?term=1373
P31350	RRM2	ribonucleotide reductase regulatory subunit M2	6241	1.887815335	https://www.ncbi.nlm.nih.gov/gene/?term=6241
P31431	SDC4	syndecan 4	6385	-2.247431954	https://www.ncbi.nlm.nih.gov/gene/?term=6385
P31513	FMO3	flavin containing monooxygenase 3	2328	0.201556513	https://www.ncbi.nlm.nih.gov/gene/?term=2328
P31639	SLC5A2	solute carrier family 5 member 2	6524	-0.771709599	https://www.ncbi.nlm.nih.gov/gene/?term=6524
P31689	DNAJA1	DnaJ heat shock protein family (Hsp40) member A1	3301	0.309903368	https://www.ncbi.nlm.nih.gov/gene/?term=3301
P31749	AKT1	AKT serine/threonine kinase 1	207	-1.447138873	https://www.ncbi.nlm.nih.gov/gene/?term=207
P31751	AKT2	AKT serine/threonine kinase 2	208	-0.182145929	https://www.ncbi.nlm.nih.gov/gene/?term=208
P31930	UQCRC1	ubiquinol-cytochrome c reductase core protein 1	7384	1.228173676	https://www.ncbi.nlm.nih.gov/gene/?term=7384
P31937	HIBADH	3-hydroxyisobutyrate dehydrogenase	11112	0.218293055	https://www.ncbi.nlm.nih.gov/gene/?term=11112
P31939	ATIC	5-aminoimidazole-4-carboxamide ribonucleotide formyltransferase/IMP cyclohydrolase	471	-0.109671503	https://www.ncbi.nlm.nih.gov/gene/?term=471
P31942	HNRNPH3	heterogeneous nuclear ribonucleoprotein H3	3189	-1.463300476	https://www.ncbi.nlm.nih.gov/gene/?term=3189
P31943	HNRNPH1	heterogeneous nuclear ribonucleoprotein H1	3187	-1.082395959	https://www.ncbi.nlm.nih.gov/gene/?term=3187
P31944	CASP14	caspase 14	23581	-2.88104053	https://www.ncbi.nlm.nih.gov/gene/?term=23581
P31946	YWHAB	tyrosine 3-monooxygenase/tryptophan 5-monooxygenase activation protein beta	7529	-1.139576965	https://www.ncbi.nlm.nih.gov/gene/?term=7529
P31947	SFN	stratifin	2810	1.37909221	https://www.ncbi.nlm.nih.gov/gene/?term=2810
P31948	STIP1	stress induced phosphoprotein 1	10963	-0.219086432	https://www.ncbi.nlm.nih.gov/gene/?term=10963
P31949	S100A11	S100 calcium binding protein A11	6282	-1.105228194	https://www.ncbi.nlm.nih.gov/gene/?term=6282
P31994	FCGR2B	Fc fragment of IgG receptor IIb	2213	1.112739187	https://www.ncbi.nlm.nih.gov/gene/?term=2213
P31997	CEACAM8	carcinoembryonic antigen related cell adhesion molecule 8	1088	0.56435531	https://www.ncbi.nlm.nih.gov/gene/?term=1088
P32119	PRDX2	peroxiredoxin 2	7001	1.042258025	https://www.ncbi.nlm.nih.gov/gene/?term=7001
P32121	ARRB2	arrestin beta 2	409	-0.493782565	https://www.ncbi.nlm.nih.gov/gene/?term=409
P32320	CDA	cytidine deaminase	978	-0.803859623	https://www.ncbi.nlm.nih.gov/gene/?term=978
P32321	DCTD	dCMP deaminase	1635	-0.55567427	https://www.ncbi.nlm.nih.gov/gene/?term=1635
P32322	PYCR1	pyrroline-5-carboxylate reductase 1	5831	0.576452265	https://www.ncbi.nlm.nih.gov/gene/?term=5831
P32455	GBP1	guanylate binding protein 1	2633	0.637264791	https://www.ncbi.nlm.nih.gov/gene/?term=2633
P32456	GBP2	guanylate binding protein 2	2634	0.878399391	https://www.ncbi.nlm.nih.gov/gene/?term=2634
P32926	DSG3	desmoglein 3	1830	-1.487545732	https://www.ncbi.nlm.nih.gov/gene/?term=1830
P32929	CTH	cystathionine gamma-lyase	1491	1.672550346	https://www.ncbi.nlm.nih.gov/gene/?term=1491
P32942	ICAM3	intercellular adhesion molecule 3	3385	1.546493146	https://www.ncbi.nlm.nih.gov/gene/?term=3385
P32969	RPL9	ribosomal protein L9	6133	-0.600342238	https://www.ncbi.nlm.nih.gov/gene/?term=6133
P33121	ACSL1	acyl-CoA synthetase long chain family member 1	2180	0.8074796	https://www.ncbi.nlm.nih.gov/gene/?term=2180
P33176	KIF5B	kinesin family member 5B	3799	-0.831054136	https://www.ncbi.nlm.nih.gov/gene/?term=3799
P33240	CSTF2	cleavage stimulation factor subunit 2	1478	-2.290044947	https://www.ncbi.nlm.nih.gov/gene/?term=1478
P33241	LSP1	lymphocyte specific protein 1	4046	0.931389797	https://www.ncbi.nlm.nih.gov/gene/?term=4046
P33316	DUT	deoxyuridine triphosphatase	1854	-0.695862331	https://www.ncbi.nlm.nih.gov/gene/?term=1854
P33897	ABCD1	ATP binding cassette subfamily D member 1	215	-3.438126459	https://www.ncbi.nlm.nih.gov/gene/?term=215
P33908	MAN1A1	mannosidase alpha class 1A member 1	4121	-2.051381887	https://www.ncbi.nlm.nih.gov/gene/?term=4121
P33991	MCM4	minichromosome maintenance complex component 4	4173	-0.916886322	https://www.ncbi.nlm.nih.gov/gene/?term=4173
P33992	MCM5	minichromosome maintenance complex component 5	4174	-0.490415982	https://www.ncbi.nlm.nih.gov/gene/?term=4174
P33993	MCM7	minichromosome maintenance complex component 7	4176	-1.484693605	https://www.ncbi.nlm.nih.gov/gene/?term=4176
P34059	GALNS	galactosamine (N-acetyl)-6-sulfatase	2588	0.302032366	https://www.ncbi.nlm.nih.gov/gene/?term=2588
P34810	CD68	CD68 molecule	968	-0.129796618	https://www.ncbi.nlm.nih.gov/gene/?term=968
P34896	SHMT1	serine hydroxymethyltransferase 1	6470	0.306534368	https://www.ncbi.nlm.nih.gov/gene/?term=6470
P34897	SHMT2	serine hydroxymethyltransferase 2	6472	-1.569415654	https://www.ncbi.nlm.nih.gov/gene/?term=6472
P34913	EPHX2	epoxide hydrolase 2	2053	-1.717328856	https://www.ncbi.nlm.nih.gov/gene/?term=2053
P34931	HSPA1L	heat shock protein family A (Hsp70) member 1 like	3305	-5.763531846	https://www.ncbi.nlm.nih.gov/gene/?term=3305
P34932	HSPA4	heat shock protein family A (Hsp70) member 4	3308	-0.109312174	https://www.ncbi.nlm.nih.gov/gene/?term=3308
P34949	MPI	mannose phosphate isomerase	4351	0.931063928	https://www.ncbi.nlm.nih.gov/gene/?term=4351
P35052	GPC1	glypican 1	2817	0.879479759	https://www.ncbi.nlm.nih.gov/gene/?term=2817
P35219	CA8	carbonic anhydrase 8	767	-2.954566572	https://www.ncbi.nlm.nih.gov/gene/?term=767
P35221	CTNNA1	catenin alpha 1	1495	-0.902696985	https://www.ncbi.nlm.nih.gov/gene/?term=1495
P35232	PHB	prohibitin	5245	-0.950738237	https://www.ncbi.nlm.nih.gov/gene/?term=5245
P35237	SERPINB6	serpin family B member 6	5269	-0.062775923	https://www.ncbi.nlm.nih.gov/gene/?term=5269
P35249	RFC4	replication factor C subunit 4	5984	1.251412005	https://www.ncbi.nlm.nih.gov/gene/?term=5984
P35250	RFC2	replication factor C subunit 2	5982	-2.141553325	https://www.ncbi.nlm.nih.gov/gene/?term=5982
P35268	RPL22	ribosomal protein L22	6146	0.978789664	https://www.ncbi.nlm.nih.gov/gene/?term=6146
P35269	GTF2F1	general transcription factor IIF subunit 1	2962	-1.387542344	https://www.ncbi.nlm.nih.gov/gene/?term=2962
P35270	SPR	sepiapterin reductase	6697	0.617931666	https://www.ncbi.nlm.nih.gov/gene/?term=6697
P35354	PTGS2	prostaglandin-endoperoxide synthase 2	5743	-0.020480482	https://www.ncbi.nlm.nih.gov/gene/?term=5743
P35442	THBS2	thrombospondin 2	7058	-0.753224963	https://www.ncbi.nlm.nih.gov/gene/?term=7058
P35443	THBS4	thrombospondin 4	7060	1.198808587	https://www.ncbi.nlm.nih.gov/gene/?term=7060
P35475	IDUA	iduronidase, alpha-L-	3425	-3.888768801	https://www.ncbi.nlm.nih.gov/gene/?term=3425
P35527	KRT9	keratin 9	3857	0.789585169	https://www.ncbi.nlm.nih.gov/gene/?term=3857
P35555	FBN1	fibrillin 1	2200	-1.118046217	https://www.ncbi.nlm.nih.gov/gene/?term=2200
P35573	AGL	amylo-alpha-1, 6-glucosidase, 4-alpha-glucanotransferase	178	0.810653854	https://www.ncbi.nlm.nih.gov/gene/?term=178
P35579	MYH9	myosin heavy chain 9	4627	-0.700943412	https://www.ncbi.nlm.nih.gov/gene/?term=4627
P35580	MYH10	myosin heavy chain 10	4628	-1.519083977	https://www.ncbi.nlm.nih.gov/gene/?term=4628
P35606	COPB2	coatomer protein complex subunit beta 2	9276	0.540747309	https://www.ncbi.nlm.nih.gov/gene/?term=9276
P35611	ADD1	adducin 1	118	-1.48871882	https://www.ncbi.nlm.nih.gov/gene/?term=118
P35613	BSG	basigin (Ok blood group)	682	0.437489777	https://www.ncbi.nlm.nih.gov/gene/?term=682
P35637	FUS	FUS RNA binding protein	2521	-0.861689899	https://www.ncbi.nlm.nih.gov/gene/?term=2521
P35658	NUP214	nucleoporin 214	8021	-0.324571564	https://www.ncbi.nlm.nih.gov/gene/?term=8021
P35749	MYH11	myosin heavy chain 11	4629	0.595484868	https://www.ncbi.nlm.nih.gov/gene/?term=4629
P35754	GLRX	glutaredoxin	2745	1.983099096	https://www.ncbi.nlm.nih.gov/gene/?term=2745
P35813	PPM1A	protein phosphatase, Mg2+/Mn2+ dependent 1A	5494	-0.664218678	https://www.ncbi.nlm.nih.gov/gene/?term=5494
P35858	IGFALS	insulin like growth factor binding protein acid labile subunit	3483	1.827310775	https://www.ncbi.nlm.nih.gov/gene/?term=3483
P35914	HMGCL	3-hydroxy-3-methylglutaryl-CoA lyase	3155	1.172464209	https://www.ncbi.nlm.nih.gov/gene/?term=3155
P35998	PSMC2	proteasome 26S subunit, ATPase 2	5701	-0.554530087	https://www.ncbi.nlm.nih.gov/gene/?term=5701
P36222	CHI3L1	chitinase 3 like 1	1116	1.031291149	https://www.ncbi.nlm.nih.gov/gene/?term=1116
P36269	GGT5	gamma-glutamyltransferase 5	2687	0.054581798	https://www.ncbi.nlm.nih.gov/gene/?term=2687
P36404	ARL2	ADP ribosylation factor like GTPase 2	402	-1.656886493	https://www.ncbi.nlm.nih.gov/gene/?term=402
P36405	ARL3	ADP ribosylation factor like GTPase 3	403	-0.434970178	https://www.ncbi.nlm.nih.gov/gene/?term=403
P36507	MAP2K2	mitogen-activated protein kinase kinase 2	5605	0.788770674	https://www.ncbi.nlm.nih.gov/gene/?term=5605
P36542	ATP5F1C	ATP synthase F1 subunit gamma	509	0.939693345	https://www.ncbi.nlm.nih.gov/gene/?term=509
P36543	ATP6V1E1	ATPase H+ transporting V1 subunit E1	529	1.00088281	https://www.ncbi.nlm.nih.gov/gene/?term=529
P36551	CPOX	coproporphyrinogen oxidase	1371	-1.972362939	https://www.ncbi.nlm.nih.gov/gene/?term=1371
P36575	ARR3	arrestin 3	407	-0.111136711	https://www.ncbi.nlm.nih.gov/gene/?term=407
P36578	RPL4	ribosomal protein L4	6124	0.191944404	https://www.ncbi.nlm.nih.gov/gene/?term=6124
P36639	NUDT1	nudix hydrolase 1	4521	-0.67897032	https://www.ncbi.nlm.nih.gov/gene/?term=4521
P36871	PGM1	phosphoglucomutase 1	5236	1.68444029	https://www.ncbi.nlm.nih.gov/gene/?term=5236
P36873	PPP1CC	protein phosphatase 1 catalytic subunit gamma	5501	0.296954133	https://www.ncbi.nlm.nih.gov/gene/?term=5501
P36915	GNL1	G protein nucleolar 1 (putative)	2794	-0.683267061	https://www.ncbi.nlm.nih.gov/gene/?term=2794
P36952	SERPINB5	serpin family B member 5	5268	-1.164919845	https://www.ncbi.nlm.nih.gov/gene/?term=5268
P36955	SERPINF1	serpin family F member 1	5176	-0.308915347	https://www.ncbi.nlm.nih.gov/gene/?term=5176
P36957	DLST	dihydrolipoamide S-succinyltransferase	1743	0.919884134	https://www.ncbi.nlm.nih.gov/gene/?term=1743
P36959	GMPR	guanosine monophosphate reductase	2766	1.377933373	https://www.ncbi.nlm.nih.gov/gene/?term=2766
P36980	CFHR2	complement factor H related 2	3080	0.220514791	https://www.ncbi.nlm.nih.gov/gene/?term=3080
P37059	HSD17B2	hydroxysteroid 17-beta dehydrogenase 2	3294	-2.240203029	https://www.ncbi.nlm.nih.gov/gene/?term=3294
P37108	SRP14	signal recognition particle 14	6727	-0.129863462	https://www.ncbi.nlm.nih.gov/gene/?term=6727
P37198	NUP62	nucleoporin 62	23636	0.096355949	https://www.ncbi.nlm.nih.gov/gene/?term=23636
P37235	HPCAL1	hippocalcin like 1	3241	0.497133462	https://www.ncbi.nlm.nih.gov/gene/?term=3241
P37268	FDFT1	farnesyl-diphosphate farnesyltransferase 1	2222	-1.86949507	https://www.ncbi.nlm.nih.gov/gene/?term=2222
P37802	TAGLN2	transgelin 2	8407	-0.358343724	https://www.ncbi.nlm.nih.gov/gene/?term=8407
P37837	TALDO1	transaldolase 1	6888	1.445581276	https://www.ncbi.nlm.nih.gov/gene/?term=6888
P38117	ETFB	electron transfer flavoprotein subunit beta	2109	1.166278742	https://www.ncbi.nlm.nih.gov/gene/?term=2109
P38159	RBMX	RNA binding motif protein X-linked	27316	-0.800278287	https://www.ncbi.nlm.nih.gov/gene/?term=27316
P38435	GGCX	gamma-glutamyl carboxylase	2677	-0.310024859	https://www.ncbi.nlm.nih.gov/gene/?term=2677
P38606	ATP6V1A	ATPase H+ transporting V1 subunit A	523	-0.404011325	https://www.ncbi.nlm.nih.gov/gene/?term=523
P38646	HSPA9	heat shock protein family A (Hsp70) member 9	3313	0.287599743	https://www.ncbi.nlm.nih.gov/gene/?term=3313
P38919	EIF4A3	eukaryotic translation initiation factor 4A3	9775	-0.301842443	https://www.ncbi.nlm.nih.gov/gene/?term=9775
P38935	IGHMBP2	immunoglobulin mu DNA binding protein 2	3508	0.565650223	https://www.ncbi.nlm.nih.gov/gene/?term=3508
P39019	RPS19	ribosomal protein S19	6223	-0.120023184	https://www.ncbi.nlm.nih.gov/gene/?term=6223
P39023	RPL3	ribosomal protein L3	6122	-0.113737216	https://www.ncbi.nlm.nih.gov/gene/?term=6122
P39060	COL18A1	collagen type XVIII alpha 1 chain	80781	1.497383167	https://www.ncbi.nlm.nih.gov/gene/?term=80781
P39656	DDOST	dolichyl-diphosphooligosaccharide--protein glycosyltransferase non-catalytic subunit	1650	0.407154095	https://www.ncbi.nlm.nih.gov/gene/?term=1650
P39687	ANP32A	acidic nuclear phosphoprotein 32 family member A	8125	0.164878605	https://www.ncbi.nlm.nih.gov/gene/?term=8125
P39748	FEN1	flap structure-specific endonuclease 1	2237	-0.61158254	https://www.ncbi.nlm.nih.gov/gene/?term=2237
P39900	MMP12	matrix metallopeptidase 12	4321	-3.194555726	https://www.ncbi.nlm.nih.gov/gene/?term=4321
P40121	CAPG	capping actin protein, gelsolin like	822	-0.366296127	https://www.ncbi.nlm.nih.gov/gene/?term=822
P40199	CEACAM6	carcinoembryonic antigen related cell adhesion molecule 6	4680	-1.901220242	https://www.ncbi.nlm.nih.gov/gene/?term=4680
P40222	TXLNA	taxilin alpha	200081	0.139180578	https://www.ncbi.nlm.nih.gov/gene/?term=200081
P40227	CCT6A	chaperonin containing TCP1 subunit 6A	908	-0.425347503	https://www.ncbi.nlm.nih.gov/gene/?term=908
P40261	NNMT	nicotinamide N-methyltransferase	4837	0.376471995	https://www.ncbi.nlm.nih.gov/gene/?term=4837
P40306	PSMB10	proteasome subunit beta 10	5699	-0.137745609	https://www.ncbi.nlm.nih.gov/gene/?term=5699
P40394	ADH7	alcohol dehydrogenase 7 (class IV), mu or sigma polypeptide	131	0.742512095	https://www.ncbi.nlm.nih.gov/gene/?term=131
P40429	RPL13A	ribosomal protein L13a	23521	0.288022665	https://www.ncbi.nlm.nih.gov/gene/?term=23521
P40616	ARL1	ADP ribosylation factor like GTPase 1	400	1.301252204	https://www.ncbi.nlm.nih.gov/gene/?term=400
P40763	STAT3	signal transducer and activator of transcription 3	6774	-1.051178383	https://www.ncbi.nlm.nih.gov/gene/?term=6774
P40818	USP8	ubiquitin specific peptidase 8	9101	-1.708371297	https://www.ncbi.nlm.nih.gov/gene/?term=9101
P40926	MDH2	malate dehydrogenase 2	4191	-0.922961477	https://www.ncbi.nlm.nih.gov/gene/?term=4191
P40938	RFC3	replication factor C subunit 3	5983	0.916096827	https://www.ncbi.nlm.nih.gov/gene/?term=5983
P41091	EIF2S3	eukaryotic translation initiation factor 2 subunit gamma	1968	-0.270692574	https://www.ncbi.nlm.nih.gov/gene/?term=1968
P41208	CETN2	centrin 2	1069	-0.681408188	https://www.ncbi.nlm.nih.gov/gene/?term=1069
P41218	MNDA	myeloid cell nuclear differentiation antigen	4332	0.64415405	https://www.ncbi.nlm.nih.gov/gene/?term=4332
P41223	BUD31	BUD31 homolog	8896	-1.721093634	https://www.ncbi.nlm.nih.gov/gene/?term=8896
P41226	UBA7	ubiquitin like modifier activating enzyme 7	7318	-0.90447943	https://www.ncbi.nlm.nih.gov/gene/?term=7318
P41227	NAA10	N(alpha)-acetyltransferase 10, NatA catalytic subunit	8260	0.994690038	https://www.ncbi.nlm.nih.gov/gene/?term=8260
P41235	HNF4A	hepatocyte nuclear factor 4 alpha	3172	-0.574158705	https://www.ncbi.nlm.nih.gov/gene/?term=3172
P41240	CSK	C-terminal Src kinase	1445	0.736415262	https://www.ncbi.nlm.nih.gov/gene/?term=1445
P41247	PNPLA4	patatin like phospholipase domain containing 4	8228	2.124024144	https://www.ncbi.nlm.nih.gov/gene/?term=8228
P41250	GARS	glycyl-tRNA synthetase	2617	-1.23182796	https://www.ncbi.nlm.nih.gov/gene/?term=2617
P41567	EIF1	eukaryotic translation initiation factor 1	10209	-1.094240562	https://www.ncbi.nlm.nih.gov/gene/?term=10209
P41743	PRKCI	protein kinase C iota	5584	-1.545896436	https://www.ncbi.nlm.nih.gov/gene/?term=5584
P42025	ACTR1B	actin related protein 1B	10120	0.417103497	https://www.ncbi.nlm.nih.gov/gene/?term=10120
P42126	ECI1	enoyl-CoA delta isomerase 1	1632	1.866092422	https://www.ncbi.nlm.nih.gov/gene/?term=1632
P42166	TMPO	thymopoietin	7112	-0.48488609	https://www.ncbi.nlm.nih.gov/gene/?term=7112
P42167	TMPO	thymopoietin	7112	-0.672844186	https://www.ncbi.nlm.nih.gov/gene/?term=7112
P42224	STAT1	signal transducer and activator of transcription 1	6772	0.654601356	https://www.ncbi.nlm.nih.gov/gene/?term=6772
P42285	MTREX	Mtr4 exosome RNA helicase	23517	-1.045479923	https://www.ncbi.nlm.nih.gov/gene/?term=23517
P42331	ARHGAP25	Rho GTPase activating protein 25	9938	1.643543172	https://www.ncbi.nlm.nih.gov/gene/?term=9938
P42336	PIK3CA	phosphatidylinositol-4,5-bisphosphate 3-kinase catalytic subunit alpha	5290	0.921326095	https://www.ncbi.nlm.nih.gov/gene/?term=5290
P42338	PIK3CB	phosphatidylinositol-4,5-bisphosphate 3-kinase catalytic subunit beta	5291	-0.48242405	https://www.ncbi.nlm.nih.gov/gene/?term=5291
P42345	MTOR	mechanistic target of rapamycin kinase	2475	-0.362444353	https://www.ncbi.nlm.nih.gov/gene/?term=2475
P42356	PI4KA	phosphatidylinositol 4-kinase alpha	5297	0.33166131	https://www.ncbi.nlm.nih.gov/gene/?term=5297
P42566	EPS15	epidermal growth factor receptor pathway substrate 15	2060	2.285809623	https://www.ncbi.nlm.nih.gov/gene/?term=2060
P42574	CASP3	caspase 3	836	-1.268735763	https://www.ncbi.nlm.nih.gov/gene/?term=836
P42677	RPS27	ribosomal protein S27	6232	-0.297695805	https://www.ncbi.nlm.nih.gov/gene/?term=6232
P42685	FRK	fyn related Src family tyrosine kinase	2444	4.123434905	https://www.ncbi.nlm.nih.gov/gene/?term=2444
P42696	RBM34	RNA binding motif protein 34	23029	0.900423967	https://www.ncbi.nlm.nih.gov/gene/?term=23029
P42704	LRPPRC	leucine rich pentatricopeptide repeat containing	10128	-0.132167781	https://www.ncbi.nlm.nih.gov/gene/?term=10128
P42765	ACAA2	acetyl-CoA acyltransferase 2	10449	-1.533618212	https://www.ncbi.nlm.nih.gov/gene/?term=10449
P42766	RPL35	ribosomal protein L35	11224	0.277888156	https://www.ncbi.nlm.nih.gov/gene/?term=11224
P42768	WAS	Wiskott-Aldrich syndrome	7454	-1.25608257	https://www.ncbi.nlm.nih.gov/gene/?term=7454
P42771	CDKN2A	cyclin dependent kinase inhibitor 2A	1029	0.261395694	https://www.ncbi.nlm.nih.gov/gene/?term=1029
P42785	PRCP	prolylcarboxypeptidase	5547	1.216756337	https://www.ncbi.nlm.nih.gov/gene/?term=5547
P42830	CXCL5	C-X-C motif chemokine ligand 5	6374	1.13690855	https://www.ncbi.nlm.nih.gov/gene/?term=6374
P42858	HTT	huntingtin	3064	0.133502164	https://www.ncbi.nlm.nih.gov/gene/?term=3064
P42892	ECE1	endothelin converting enzyme 1	1889	-1.090228838	https://www.ncbi.nlm.nih.gov/gene/?term=1889
P43007	SLC1A4	solute carrier family 1 member 4	6509	-0.288824203	https://www.ncbi.nlm.nih.gov/gene/?term=6509
P43034	PAFAH1B1	platelet activating factor acetylhydrolase 1b regulatory subunit 1	5048	1.757170377	https://www.ncbi.nlm.nih.gov/gene/?term=5048
P43121	MCAM	melanoma cell adhesion molecule	4162	-0.405883305	https://www.ncbi.nlm.nih.gov/gene/?term=4162
P43155	CRAT	carnitine O-acetyltransferase	1384	0.109366907	https://www.ncbi.nlm.nih.gov/gene/?term=1384
P43246	MSH2	mutS homolog 2	4436	-0.244910396	https://www.ncbi.nlm.nih.gov/gene/?term=4436
P43251	BTD	biotinidase	686	0.756483237	https://www.ncbi.nlm.nih.gov/gene/?term=686
P43304	GPD2	glycerol-3-phosphate dehydrogenase 2	2820	-0.388747534	https://www.ncbi.nlm.nih.gov/gene/?term=2820
P43353	ALDH3B1	aldehyde dehydrogenase 3 family member B1	221	0.655857326	https://www.ncbi.nlm.nih.gov/gene/?term=221
P43358	MAGEA4	MAGE family member A4	4103	0.87389485	https://www.ncbi.nlm.nih.gov/gene/?term=4103
P43405	SYK	spleen associated tyrosine kinase	6850	1.721483391	https://www.ncbi.nlm.nih.gov/gene/?term=6850
P43487	RANBP1	RAN binding protein 1	5902	-1.664737014	https://www.ncbi.nlm.nih.gov/gene/?term=5902
P43490	NAMPT	nicotinamide phosphoribosyltransferase	10135	-0.738157758	https://www.ncbi.nlm.nih.gov/gene/?term=10135
P43652	AFM	afamin	173	0.239294859	https://www.ncbi.nlm.nih.gov/gene/?term=173
P43686	PSMC4	proteasome 26S subunit, ATPase 4	5704	0.217793121	https://www.ncbi.nlm.nih.gov/gene/?term=5704
P43897	TSFM	Ts translation elongation factor, mitochondrial	10102	-0.210279836	https://www.ncbi.nlm.nih.gov/gene/?term=10102
P45877	PPIC	peptidylprolyl isomerase C	5480	-0.554658663	https://www.ncbi.nlm.nih.gov/gene/?term=5480
P45954	ACADSB	acyl-CoA dehydrogenase short/branched chain	36	0.960568256	https://www.ncbi.nlm.nih.gov/gene/?term=36
P45973	CBX5	chromobox 5	23468	-0.133114822	https://www.ncbi.nlm.nih.gov/gene/?term=23468
P45974	USP5	ubiquitin specific peptidase 5	8078	0.885519036	https://www.ncbi.nlm.nih.gov/gene/?term=8078
P45985	MAP2K4	mitogen-activated protein kinase kinase 4	6416	1.062532691	https://www.ncbi.nlm.nih.gov/gene/?term=6416
P46013	MKI67	marker of proliferation Ki-67	4288	-2.086791182	https://www.ncbi.nlm.nih.gov/gene/?term=4288
P46060	RANGAP1	Ran GTPase activating protein 1	5905	-0.47127044	https://www.ncbi.nlm.nih.gov/gene/?term=5905
P46063	RECQL	RecQ like helicase	5965	-0.319048867	https://www.ncbi.nlm.nih.gov/gene/?term=5965
P46087	NOP2	NOP2 nucleolar protein	4839	-0.546030201	https://www.ncbi.nlm.nih.gov/gene/?term=4839
P46100	ATRX	ATRX, chromatin remodeler	546	0.408885187	https://www.ncbi.nlm.nih.gov/gene/?term=546
P46108	CRK	CRK proto-oncogene, adaptor protein	1398	-0.064334739	https://www.ncbi.nlm.nih.gov/gene/?term=1398
P46109	CRKL	CRK like proto-oncogene, adaptor protein	1399	-3.078322235	https://www.ncbi.nlm.nih.gov/gene/?term=1399
P46199	MTIF2	mitochondrial translational initiation factor 2	4528	0.952464162	https://www.ncbi.nlm.nih.gov/gene/?term=4528
P46459	NSF	N-ethylmaleimide sensitive factor, vesicle fusing ATPase	4905	-0.099617142	https://www.ncbi.nlm.nih.gov/gene/?term=4905
P46527	CDKN1B	cyclin dependent kinase inhibitor 1B	1027	-0.513724743	https://www.ncbi.nlm.nih.gov/gene/?term=1027
P46734	MAP2K3	mitogen-activated protein kinase kinase 3	5606	0.598886623	https://www.ncbi.nlm.nih.gov/gene/?term=5606
P46736	BRCC3	BRCA1/BRCA2-containing complex subunit 3	79184	4.604728122	https://www.ncbi.nlm.nih.gov/gene/?term=79184
P46777	RPL5	ribosomal protein L5	6125	0.565094076	https://www.ncbi.nlm.nih.gov/gene/?term=6125
P46778	RPL21	ribosomal protein L21	6144	0.160641683	https://www.ncbi.nlm.nih.gov/gene/?term=6144
P46781	RPS9	ribosomal protein S9	6203	1.227034388	https://www.ncbi.nlm.nih.gov/gene/?term=6203
P46783	RPS10	ribosomal protein S10	6204	0.419153712	https://www.ncbi.nlm.nih.gov/gene/?term=6204
P46821	MAP1B	microtubule associated protein 1B	4131	0.27572416	https://www.ncbi.nlm.nih.gov/gene/?term=4131
P46926	GNPDA1	glucosamine-6-phosphate deaminase 1	10007	0.086915363	https://www.ncbi.nlm.nih.gov/gene/?term=10007
P46937	YAP1	Yes associated protein 1	10413	0.509107679	https://www.ncbi.nlm.nih.gov/gene/?term=10413
P46939	UTRN	utrophin	7402	0.936030773	https://www.ncbi.nlm.nih.gov/gene/?term=7402
P46940	IQGAP1	IQ motif containing GTPase activating protein 1	8826	-0.372319128	https://www.ncbi.nlm.nih.gov/gene/?term=8826
P46952	HAAO	3-hydroxyanthranilate 3,4-dioxygenase	23498	-0.94486851	https://www.ncbi.nlm.nih.gov/gene/?term=23498
P46976	GYG1	glycogenin 1	2992	0.664927886	https://www.ncbi.nlm.nih.gov/gene/?term=2992
P46977	STT3A	STT3A, catalytic subunit of the oligosaccharyltransferase complex	3703	1.506139166	https://www.ncbi.nlm.nih.gov/gene/?term=3703
P47224	RABIF	RAB interacting factor	5877	-0.813038509	https://www.ncbi.nlm.nih.gov/gene/?term=5877
P47712	PLA2G4A	phospholipase A2 group IVA	5321	0.693437371	https://www.ncbi.nlm.nih.gov/gene/?term=5321
P47755	CAPZA2	capping actin protein of muscle Z-line subunit alpha 2	830	-0.033899528	https://www.ncbi.nlm.nih.gov/gene/?term=830
P47813	EIF1AX	eukaryotic translation initiation factor 1A X-linked	1964	-4.740547984	https://www.ncbi.nlm.nih.gov/gene/?term=1964
P47895	ALDH1A3	aldehyde dehydrogenase 1 family member A3	220	0.575746107	https://www.ncbi.nlm.nih.gov/gene/?term=220
P47897	QARS	glutaminyl-tRNA synthetase	5859	-0.329022537	https://www.ncbi.nlm.nih.gov/gene/?term=5859
P47929	LGALS7	galectin 7	3963	-2.108742545	https://www.ncbi.nlm.nih.gov/gene/?term=3963
P47929	LGALS7B	galectin 7B	653499	-2.108742545	https://www.ncbi.nlm.nih.gov/gene/?term=653499
P47985	UQCRFS1	ubiquinol-cytochrome c reductase, Rieske iron-sulfur polypeptide 1	7386	1.394544449	https://www.ncbi.nlm.nih.gov/gene/?term=7386
P47989	XDH	xanthine dehydrogenase	7498	-1.590767387	https://www.ncbi.nlm.nih.gov/gene/?term=7498
P48047	ATP5PO	ATP synthase peripheral stalk subunit OSCP	539	0.876106016	https://www.ncbi.nlm.nih.gov/gene/?term=539
P48059	LIMS1	LIM zinc finger domain containing 1	3987	-0.899036635	https://www.ncbi.nlm.nih.gov/gene/?term=3987
P48147	PREP	prolyl endopeptidase	5550	0.847849388	https://www.ncbi.nlm.nih.gov/gene/?term=5550
P48163	ME1	malic enzyme 1	4199	-0.221500635	https://www.ncbi.nlm.nih.gov/gene/?term=4199
P48200	IREB2	iron responsive element binding protein 2	3658	-0.732921075	https://www.ncbi.nlm.nih.gov/gene/?term=3658
P48382	RFX5	regulatory factor X5	5993	1.669507765	https://www.ncbi.nlm.nih.gov/gene/?term=5993
P48426	PIP4K2A	phosphatidylinositol-5-phosphate 4-kinase type 2 alpha	5305	1.939050048	https://www.ncbi.nlm.nih.gov/gene/?term=5305
P48436	SOX9	SRY-box 9	6662	-4.495841523	https://www.ncbi.nlm.nih.gov/gene/?term=6662
P48444	ARCN1	archain 1	372	1.877839806	https://www.ncbi.nlm.nih.gov/gene/?term=372
P48449	LSS	lanosterol synthase	4047	0.354275774	https://www.ncbi.nlm.nih.gov/gene/?term=4047
P48454	PPP3CC	protein phosphatase 3 catalytic subunit gamma	5533	2.157945314	https://www.ncbi.nlm.nih.gov/gene/?term=5533
P48506	GCLC	glutamate-cysteine ligase catalytic subunit	2729	-0.283377935	https://www.ncbi.nlm.nih.gov/gene/?term=2729
P48507	GCLM	glutamate-cysteine ligase modifier subunit	2730	-0.035502381	https://www.ncbi.nlm.nih.gov/gene/?term=2730
P48556	PSMD8	proteasome 26S subunit, non-ATPase 8	5714	1.44647807	https://www.ncbi.nlm.nih.gov/gene/?term=5714
P48595	SERPINB10	serpin family B member 10	5273	1.790330421	https://www.ncbi.nlm.nih.gov/gene/?term=5273
P48634	PRRC2A	proline rich coiled-coil 2A	7916	-1.633167534	https://www.ncbi.nlm.nih.gov/gene/?term=7916
P48637	GSS	glutathione synthetase	2937	-0.470036944	https://www.ncbi.nlm.nih.gov/gene/?term=2937
P48643	CCT5	chaperonin containing TCP1 subunit 5	22948	-1.948231281	https://www.ncbi.nlm.nih.gov/gene/?term=22948
P48681	NES	nestin	10763	1.058773267	https://www.ncbi.nlm.nih.gov/gene/?term=10763
P48723	HSPA13	heat shock protein family A (Hsp70) member 13	6782	1.389802021	https://www.ncbi.nlm.nih.gov/gene/?term=6782
P48735	IDH2	isocitrate dehydrogenase (NADP(+)) 2, mitochondrial	3418	0.968375853	https://www.ncbi.nlm.nih.gov/gene/?term=3418
P48739	PITPNB	phosphatidylinositol transfer protein beta	23760	1.309333022	https://www.ncbi.nlm.nih.gov/gene/?term=23760
P48764	SLC9A3	solute carrier family 9 member A3	6550	-0.029417528	https://www.ncbi.nlm.nih.gov/gene/?term=6550
P48960	ADGRE5	adhesion G protein-coupled receptor E5	976	-2.397469758	https://www.ncbi.nlm.nih.gov/gene/?term=976
P49005	POLD2	DNA polymerase delta 2, accessory subunit	5425	1.297981285	https://www.ncbi.nlm.nih.gov/gene/?term=5425
P49006	MARCKSL1	MARCKS like 1	65108	-0.615950008	https://www.ncbi.nlm.nih.gov/gene/?term=65108
P49023	PXN	paxillin	5829	-0.919451689	https://www.ncbi.nlm.nih.gov/gene/?term=5829
P49069	CAMLG	calcium modulating ligand	819	-0.215330591	https://www.ncbi.nlm.nih.gov/gene/?term=819
P49137	MAPKAPK2	mitogen-activated protein kinase-activated protein kinase 2	9261	1.976943181	https://www.ncbi.nlm.nih.gov/gene/?term=9261
P49189	ALDH9A1	aldehyde dehydrogenase 9 family member A1	223	1.456791409	https://www.ncbi.nlm.nih.gov/gene/?term=223
P49207	RPL34	ribosomal protein L34	6164	1.000863429	https://www.ncbi.nlm.nih.gov/gene/?term=6164
P49247	RPIA	ribose 5-phosphate isomerase A	22934	-0.025711942	https://www.ncbi.nlm.nih.gov/gene/?term=22934
P49257	LMAN1	lectin, mannose binding 1	3998	1.223940604	https://www.ncbi.nlm.nih.gov/gene/?term=3998
P49321	NASP	nuclear autoantigenic sperm protein	4678	-0.440448404	https://www.ncbi.nlm.nih.gov/gene/?term=4678
P49327	FASN	fatty acid synthase	2194	-1.112092946	https://www.ncbi.nlm.nih.gov/gene/?term=2194
P49354	FNTA	farnesyltransferase, CAAX box, alpha	2339	-0.248238298	https://www.ncbi.nlm.nih.gov/gene/?term=2339
P49356	FNTB	farnesyltransferase, CAAX box, beta	2342	0.699855384	https://www.ncbi.nlm.nih.gov/gene/?term=2342
P49356	CHURC1-FNTB	CHURC1-FNTB readthrough	100529261	0.699855384	https://www.ncbi.nlm.nih.gov/gene/?term=100529261
P49368	CCT3	chaperonin containing TCP1 subunit 3	7203	-1.429016461	https://www.ncbi.nlm.nih.gov/gene/?term=7203
P49406	MRPL19	mitochondrial ribosomal protein L19	9801	-2.783869733	https://www.ncbi.nlm.nih.gov/gene/?term=9801
P49407	ARRB1	arrestin beta 1	408	-0.396386767	https://www.ncbi.nlm.nih.gov/gene/?term=408
P49411	TUFM	Tu translation elongation factor, mitochondrial	7284	-0.030381787	https://www.ncbi.nlm.nih.gov/gene/?term=7284
P49419	ALDH7A1	aldehyde dehydrogenase 7 family member A1	501	1.251108909	https://www.ncbi.nlm.nih.gov/gene/?term=501
P49427	CDC34	cell division cycle 34	997	0.718634493	https://www.ncbi.nlm.nih.gov/gene/?term=997
P49441	INPP1	inositol polyphosphate-1-phosphatase	3628	-0.218459466	https://www.ncbi.nlm.nih.gov/gene/?term=3628
P49458	SRP9	signal recognition particle 9	6726	-0.825250135	https://www.ncbi.nlm.nih.gov/gene/?term=6726
P49459	UBE2A	ubiquitin conjugating enzyme E2 A	7319	-1.062380944	https://www.ncbi.nlm.nih.gov/gene/?term=7319
P49585	PCYT1A	phosphate cytidylyltransferase 1, choline, alpha	5130	0.826266461	https://www.ncbi.nlm.nih.gov/gene/?term=5130
P49588	AARS	alanyl-tRNA synthetase	16	0.716613013	https://www.ncbi.nlm.nih.gov/gene/?term=16
P49593	PPM1F	protein phosphatase, Mg2+/Mn2+ dependent 1F	9647	3.369047182	https://www.ncbi.nlm.nih.gov/gene/?term=9647
P49662	CASP4	caspase 4	837	0.1700338	https://www.ncbi.nlm.nih.gov/gene/?term=837
P49720	PSMB3	proteasome subunit beta 3	5691	-0.049775399	https://www.ncbi.nlm.nih.gov/gene/?term=5691
P49721	PSMB2	proteasome subunit beta 2	5690	0.27701716	https://www.ncbi.nlm.nih.gov/gene/?term=5690
P49736	MCM2	minichromosome maintenance complex component 2	4171	-1.148789534	https://www.ncbi.nlm.nih.gov/gene/?term=4171
P49746	THBS3	thrombospondin 3	7059	0.236839816	https://www.ncbi.nlm.nih.gov/gene/?term=7059
P49748	ACADVL	acyl-CoA dehydrogenase very long chain	37	2.055093217	https://www.ncbi.nlm.nih.gov/gene/?term=37
P49750	YLPM1	YLP motif containing 1	56252	0.259072558	https://www.ncbi.nlm.nih.gov/gene/?term=56252
P49755	TMED10	transmembrane p24 trafficking protein 10	10972	1.143391197	https://www.ncbi.nlm.nih.gov/gene/?term=10972
P49756	RBM25	RNA binding motif protein 25	58517	-2.097221819	https://www.ncbi.nlm.nih.gov/gene/?term=58517
P49757	NUMB	NUMB, endocytic adaptor protein	8650	-0.846761251	https://www.ncbi.nlm.nih.gov/gene/?term=8650
P49768	PSEN1	presenilin 1	5663	-1.482860136	https://www.ncbi.nlm.nih.gov/gene/?term=5663
P49770	EIF2B2	eukaryotic translation initiation factor 2B subunit beta	8892	-1.665961305	https://www.ncbi.nlm.nih.gov/gene/?term=8892
P49773	HINT1	histidine triad nucleotide binding protein 1	3094	0.248979553	https://www.ncbi.nlm.nih.gov/gene/?term=3094
P49788	RARRES1	retinoic acid receptor responder 1	5918	-0.737700574	https://www.ncbi.nlm.nih.gov/gene/?term=5918
P49790	NUP153	nucleoporin 153	9972	0.792229647	https://www.ncbi.nlm.nih.gov/gene/?term=9972
P49792	RANBP2	RAN binding protein 2	5903	-0.971456246	https://www.ncbi.nlm.nih.gov/gene/?term=5903
P49802	RGS7	regulator of G protein signaling 7	6000	-0.961139756	https://www.ncbi.nlm.nih.gov/gene/?term=6000
P49848	TAF6	TATA-box binding protein associated factor 6	6878	-1.130490579	https://www.ncbi.nlm.nih.gov/gene/?term=6878
P49888	SULT1E1	sulfotransferase family 1E member 1	6783	-3.01101238	https://www.ncbi.nlm.nih.gov/gene/?term=6783
P49902	NT5C2	5'-nucleotidase, cytosolic II	22978	1.236611696	https://www.ncbi.nlm.nih.gov/gene/?term=22978
P49903	SEPHS1	selenophosphate synthetase 1	22929	-0.605545514	https://www.ncbi.nlm.nih.gov/gene/?term=22929
P49908	SELENOP	selenoprotein P	6414	-3.361818119	https://www.ncbi.nlm.nih.gov/gene/?term=6414
P49915	GMPS	guanine monophosphate synthase	8833	-1.08306327	https://www.ncbi.nlm.nih.gov/gene/?term=8833
P49916	LIG3	DNA ligase 3	3980	-1.55485485	https://www.ncbi.nlm.nih.gov/gene/?term=3980
P49959	MRE11	MRE11 homolog, double strand break repair nuclease	4361	-0.662556507	https://www.ncbi.nlm.nih.gov/gene/?term=4361
P49961	ENTPD1	ectonucleoside triphosphate diphosphohydrolase 1	953	0.186410839	https://www.ncbi.nlm.nih.gov/gene/?term=953
P50120	RBP2	retinol binding protein 2	5948	3.515390751	https://www.ncbi.nlm.nih.gov/gene/?term=5948
P50135	HNMT	histamine N-methyltransferase	3176	1.504858523	https://www.ncbi.nlm.nih.gov/gene/?term=3176
P50148	GNAQ	G protein subunit alpha q	2776	-0.570145776	https://www.ncbi.nlm.nih.gov/gene/?term=2776
P50213	IDH3A	isocitrate dehydrogenase 3 (NAD(+)) alpha	3419	0.612892702	https://www.ncbi.nlm.nih.gov/gene/?term=3419
P50225	SULT1A1	sulfotransferase family 1A member 1	6817	-0.283544066	https://www.ncbi.nlm.nih.gov/gene/?term=6817
P50238	CRIP1	cysteine rich protein 1	1396	-0.831575675	https://www.ncbi.nlm.nih.gov/gene/?term=1396
P50281	MMP14	matrix metallopeptidase 14	4323	-0.660245452	https://www.ncbi.nlm.nih.gov/gene/?term=4323
P50395	GDI2	GDP dissociation inhibitor 2	2665	-0.247403666	https://www.ncbi.nlm.nih.gov/gene/?term=2665
P50402	EMD	emerin	2010	-0.113309889	https://www.ncbi.nlm.nih.gov/gene/?term=2010
P50416	CPT1A	carnitine palmitoyltransferase 1A	1374	-0.484000263	https://www.ncbi.nlm.nih.gov/gene/?term=1374
P50440	GATM	glycine amidinotransferase	2628	1.087827231	https://www.ncbi.nlm.nih.gov/gene/?term=2628
P50443	SLC26A2	solute carrier family 26 member 2	1836	-0.53690197	https://www.ncbi.nlm.nih.gov/gene/?term=1836
P50452	SERPINB8	serpin family B member 8	5271	0.092709818	https://www.ncbi.nlm.nih.gov/gene/?term=5271
P50453	SERPINB9	serpin family B member 9	5272	1.703110194	https://www.ncbi.nlm.nih.gov/gene/?term=5272
P50454	SERPINH1	serpin family H member 1	871	-0.559355193	https://www.ncbi.nlm.nih.gov/gene/?term=871
P50479	PDLIM4	PDZ and LIM domain 4	8572	-0.261428911	https://www.ncbi.nlm.nih.gov/gene/?term=8572
P50502	ST13	ST13, Hsp70 interacting protein	6767	-0.075227428	https://www.ncbi.nlm.nih.gov/gene/?term=6767
P50552	VASP	vasodilator stimulated phosphoprotein	7408	0.226334976	https://www.ncbi.nlm.nih.gov/gene/?term=7408
P50570	DNM2	dynamin 2	1785	0.62359707	https://www.ncbi.nlm.nih.gov/gene/?term=1785
P50583	NUDT2	nudix hydrolase 2	318	-0.31290595	https://www.ncbi.nlm.nih.gov/gene/?term=318
P50749	RASSF2	Ras association domain family member 2	9770	2.183891387	https://www.ncbi.nlm.nih.gov/gene/?term=9770
P50750	CDK9	cyclin dependent kinase 9	1025	1.125179815	https://www.ncbi.nlm.nih.gov/gene/?term=1025
P50895	BCAM	basal cell adhesion molecule (Lutheran blood group)	4059	-0.023907358	https://www.ncbi.nlm.nih.gov/gene/?term=4059
P50897	PPT1	palmitoyl-protein thioesterase 1	5538	-1.29413939	https://www.ncbi.nlm.nih.gov/gene/?term=5538
P50914	RPL14	ribosomal protein L14	9045	0.035674083	https://www.ncbi.nlm.nih.gov/gene/?term=9045
P50990	CCT8	chaperonin containing TCP1 subunit 8	10694	-0.343596197	https://www.ncbi.nlm.nih.gov/gene/?term=10694
P50991	CCT4	chaperonin containing TCP1 subunit 4	10575	-0.773324907	https://www.ncbi.nlm.nih.gov/gene/?term=10575
P50995	ANXA11	annexin A11	311	0.597011104	https://www.ncbi.nlm.nih.gov/gene/?term=311
P51003	PAPOLA	poly(A) polymerase alpha	10914	0.535102487	https://www.ncbi.nlm.nih.gov/gene/?term=10914
P51116	FXR2	FMR1 autosomal homolog 2	9513	-1.075119932	https://www.ncbi.nlm.nih.gov/gene/?term=9513
P51148	RAB5C	RAB5C, member RAS oncogene family	5878	0.682845477	https://www.ncbi.nlm.nih.gov/gene/?term=5878
P51149	RAB7A	RAB7A, member RAS oncogene family	7879	-0.136488197	https://www.ncbi.nlm.nih.gov/gene/?term=7879
P51151	RAB9A	RAB9A, member RAS oncogene family	9367	2.063582041	https://www.ncbi.nlm.nih.gov/gene/?term=9367
P51153	RAB13	RAB13, member RAS oncogene family	5872	0.196382236	https://www.ncbi.nlm.nih.gov/gene/?term=5872
P51159	RAB27A	RAB27A, member RAS oncogene family	5873	1.804919912	https://www.ncbi.nlm.nih.gov/gene/?term=5873
P51161	FABP6	fatty acid binding protein 6	2172	0.060524129	https://www.ncbi.nlm.nih.gov/gene/?term=2172
P51164	ATP4B	ATPase H+/K+ transporting subunit beta	496	1.143672182	https://www.ncbi.nlm.nih.gov/gene/?term=496
P51178	PLCD1	phospholipase C delta 1	5333	0.223083376	https://www.ncbi.nlm.nih.gov/gene/?term=5333
P51397	DAP	death associated protein	1611	4.602547609	https://www.ncbi.nlm.nih.gov/gene/?term=1611
P51398	DAP3	death associated protein 3	7818	0.233910787	https://www.ncbi.nlm.nih.gov/gene/?term=7818
P51452	DUSP3	dual specificity phosphatase 3	1845	-0.632343732	https://www.ncbi.nlm.nih.gov/gene/?term=1845
P51532	SMARCA4	SWI/SNF related, matrix associated, actin dependent regulator of chromatin, subfamily a, member 4	6597	-5.051658153	https://www.ncbi.nlm.nih.gov/gene/?term=6597
P51553	IDH3G	isocitrate dehydrogenase 3 (NAD(+)) gamma	3421	0.119047182	https://www.ncbi.nlm.nih.gov/gene/?term=3421
P51570	GALK1	galactokinase 1	2584	-0.184829869	https://www.ncbi.nlm.nih.gov/gene/?term=2584
P51571	SSR4	signal sequence receptor subunit 4	6748	1.518847128	https://www.ncbi.nlm.nih.gov/gene/?term=6748
P51572	BCAP31	B cell receptor associated protein 31	10134	-0.071082049	https://www.ncbi.nlm.nih.gov/gene/?term=10134
P51580	TPMT	thiopurine S-methyltransferase	7172	-1.643247356	https://www.ncbi.nlm.nih.gov/gene/?term=7172
P51608	MECP2	methyl-CpG binding protein 2	4204	0.891725427	https://www.ncbi.nlm.nih.gov/gene/?term=4204
P51610	HCFC1	host cell factor C1	3054	-0.823943554	https://www.ncbi.nlm.nih.gov/gene/?term=3054
P51648	ALDH3A2	aldehyde dehydrogenase 3 family member A2	224	1.428984359	https://www.ncbi.nlm.nih.gov/gene/?term=224
P51649	ALDH5A1	aldehyde dehydrogenase 5 family member A1	7915	0.952105933	https://www.ncbi.nlm.nih.gov/gene/?term=7915
P51659	HSD17B4	hydroxysteroid 17-beta dehydrogenase 4	3295	0.120215376	https://www.ncbi.nlm.nih.gov/gene/?term=3295
P51665	PSMD7	proteasome 26S subunit, non-ATPase 7	5713	0.480566138	https://www.ncbi.nlm.nih.gov/gene/?term=5713
P51668	UBE2D1	ubiquitin conjugating enzyme E2 D1	7321	0.645555989	https://www.ncbi.nlm.nih.gov/gene/?term=7321
P51687	SUOX	sulfite oxidase	6821	1.998385726	https://www.ncbi.nlm.nih.gov/gene/?term=6821
P51688	SGSH	N-sulfoglucosamine sulfohydrolase	6448	0.296546446	https://www.ncbi.nlm.nih.gov/gene/?term=6448
P51689	ARSD	arylsulfatase D	414	0.69427027	https://www.ncbi.nlm.nih.gov/gene/?term=414
P51692	STAT5B	signal transducer and activator of transcription 5B	6777	-0.612818271	https://www.ncbi.nlm.nih.gov/gene/?term=6777
P51784	USP11	ubiquitin specific peptidase 11	8237	2.969313731	https://www.ncbi.nlm.nih.gov/gene/?term=8237
P51793	CLCN4	chloride voltage-gated channel 4	1183	-1.23820427	https://www.ncbi.nlm.nih.gov/gene/?term=1183
P51798	CLCN7	chloride voltage-gated channel 7	1186	-0.358259769	https://www.ncbi.nlm.nih.gov/gene/?term=1186
P51809	VAMP7	vesicle associated membrane protein 7	6845	0.009608403	https://www.ncbi.nlm.nih.gov/gene/?term=6845
P51812	RPS6KA3	ribosomal protein S6 kinase A3	6197	-0.103541769	https://www.ncbi.nlm.nih.gov/gene/?term=6197
P51854	TKTL1	transketolase like 1	8277	-2.128205963	https://www.ncbi.nlm.nih.gov/gene/?term=8277
P51857	AKR1D1	aldo-keto reductase family 1 member D1	6718	0.865274437	https://www.ncbi.nlm.nih.gov/gene/?term=6718
P51858	HDGF	heparin binding growth factor	3068	-0.884265588	https://www.ncbi.nlm.nih.gov/gene/?term=3068
P51884	LUM	lumican	4060	-0.444513935	https://www.ncbi.nlm.nih.gov/gene/?term=4060
P51888	PRELP	proline and arginine rich end leucine rich repeat protein	5549	-0.622925407	https://www.ncbi.nlm.nih.gov/gene/?term=5549
P51911	CNN1	calponin 1	1264	0.563445137	https://www.ncbi.nlm.nih.gov/gene/?term=1264
P51948	MNAT1	MNAT1, CDK activating kinase assembly factor	4331	0.230496249	https://www.ncbi.nlm.nih.gov/gene/?term=4331
P51970	NDUFA8	NADH:ubiquinone oxidoreductase subunit A8	4702	2.054059907	https://www.ncbi.nlm.nih.gov/gene/?term=4702
P51991	HNRNPA3	heterogeneous nuclear ribonucleoprotein A3	220988	0.215162575	https://www.ncbi.nlm.nih.gov/gene/?term=220988
P51993	FUT6	fucosyltransferase 6	2528	-1.555221148	https://www.ncbi.nlm.nih.gov/gene/?term=2528
P52209	PGD	phosphogluconate dehydrogenase	5226	1.289776881	https://www.ncbi.nlm.nih.gov/gene/?term=5226
P52272	HNRNPM	heterogeneous nuclear ribonucleoprotein M	4670	-1.603029094	https://www.ncbi.nlm.nih.gov/gene/?term=4670
P52292	KPNA2	karyopherin subunit alpha 2	3838	-1.643435501	https://www.ncbi.nlm.nih.gov/gene/?term=3838
P52294	KPNA1	karyopherin subunit alpha 1	3836	-0.804541956	https://www.ncbi.nlm.nih.gov/gene/?term=3836
P52298	NCBP2	nuclear cap binding protein subunit 2	22916	-0.040326246	https://www.ncbi.nlm.nih.gov/gene/?term=22916
P52306	RAP1GDS1	Rap1 GTPase-GDP dissociation stimulator 1	5910	0.636833197	https://www.ncbi.nlm.nih.gov/gene/?term=5910
P52435	POLR2J	RNA polymerase II subunit J	5439	0.742676477	https://www.ncbi.nlm.nih.gov/gene/?term=5439
P52564	MAP2K6	mitogen-activated protein kinase kinase 6	5608	-0.627471374	https://www.ncbi.nlm.nih.gov/gene/?term=5608
P52565	ARHGDIA	Rho GDP dissociation inhibitor alpha	396	1.659833013	https://www.ncbi.nlm.nih.gov/gene/?term=396
P52566	ARHGDIB	Rho GDP dissociation inhibitor beta	397	2.025685009	https://www.ncbi.nlm.nih.gov/gene/?term=397
P52594	AGFG1	ArfGAP with FG repeats 1	3267	-0.713785315	https://www.ncbi.nlm.nih.gov/gene/?term=3267
P52597	HNRNPF	heterogeneous nuclear ribonucleoprotein F	3185	-1.380708652	https://www.ncbi.nlm.nih.gov/gene/?term=3185
P52630	STAT2	signal transducer and activator of transcription 2	6773	0.221009475	https://www.ncbi.nlm.nih.gov/gene/?term=6773
P52701	MSH6	mutS homolog 6	2956	-0.998350242	https://www.ncbi.nlm.nih.gov/gene/?term=2956
P52732	KIF11	kinesin family member 11	3832	0.200815409	https://www.ncbi.nlm.nih.gov/gene/?term=3832
P52735	VAV2	vav guanine nucleotide exchange factor 2	7410	1.691440244	https://www.ncbi.nlm.nih.gov/gene/?term=7410
P52756	RBM5	RNA binding motif protein 5	10181	0.285946291	https://www.ncbi.nlm.nih.gov/gene/?term=10181
P52758	RIDA	reactive intermediate imine deaminase A homolog	10247	-0.83741984	https://www.ncbi.nlm.nih.gov/gene/?term=10247
P52788	SMS	spermine synthase	6611	0.379708936	https://www.ncbi.nlm.nih.gov/gene/?term=6611
P52789	HK2	hexokinase 2	3099	-0.242017974	https://www.ncbi.nlm.nih.gov/gene/?term=3099
P52790	HK3	hexokinase 3	3101	0.776234143	https://www.ncbi.nlm.nih.gov/gene/?term=3101
P52798	EFNA4	ephrin A4	1945	0.917289892	https://www.ncbi.nlm.nih.gov/gene/?term=1945
P52799	EFNB2	ephrin B2	1948	-4.133993425	https://www.ncbi.nlm.nih.gov/gene/?term=1948
P52815	MRPL12	mitochondrial ribosomal protein L12	6182	-0.883512923	https://www.ncbi.nlm.nih.gov/gene/?term=6182
P52888	THOP1	thimet oligopeptidase 1	7064	0.773920729	https://www.ncbi.nlm.nih.gov/gene/?term=7064
P52895	AKR1C2	aldo-keto reductase family 1 member C2	1646	1.37752674	https://www.ncbi.nlm.nih.gov/gene/?term=1646
P52907	CAPZA1	capping actin protein of muscle Z-line subunit alpha 1	829	0.746199196	https://www.ncbi.nlm.nih.gov/gene/?term=829
P52943	CRIP2	cysteine rich protein 2	1397	-0.464913099	https://www.ncbi.nlm.nih.gov/gene/?term=1397
P52948	NUP98	nucleoporin 98	4928	-0.194144871	https://www.ncbi.nlm.nih.gov/gene/?term=4928
P53004	BLVRA	biliverdin reductase A	644	-1.123497335	https://www.ncbi.nlm.nih.gov/gene/?term=644
P53007	SLC25A1	solute carrier family 25 member 1	6576	-2.198900485	https://www.ncbi.nlm.nih.gov/gene/?term=6576
P53365	ARFIP2	ADP ribosylation factor interacting protein 2	23647	1.129790064	https://www.ncbi.nlm.nih.gov/gene/?term=23647
P53367	ARFIP1	ADP ribosylation factor interacting protein 1	27236	-0.166553042	https://www.ncbi.nlm.nih.gov/gene/?term=27236
P53370	NUDT6	nudix hydrolase 6	11162	-2.748441805	https://www.ncbi.nlm.nih.gov/gene/?term=11162
P53384	NUBP1	nucleotide binding protein 1	4682	0.549270801	https://www.ncbi.nlm.nih.gov/gene/?term=4682
P53396	ACLY	ATP citrate lyase	47	-0.894992764	https://www.ncbi.nlm.nih.gov/gene/?term=47
P53582	METAP1	methionyl aminopeptidase 1	23173	-0.508287601	https://www.ncbi.nlm.nih.gov/gene/?term=23173
P53597	SUCLG1	succinate-CoA ligase alpha subunit	8802	1.056184637	https://www.ncbi.nlm.nih.gov/gene/?term=8802
P53602	MVD	mevalonate diphosphate decarboxylase	4597	-0.207305449	https://www.ncbi.nlm.nih.gov/gene/?term=4597
P53609	PGGT1B	protein geranylgeranyltransferase type I subunit beta	5229	-0.674125465	https://www.ncbi.nlm.nih.gov/gene/?term=5229
P53618	COPB1	coatomer protein complex subunit beta 1	1315	0.311106659	https://www.ncbi.nlm.nih.gov/gene/?term=1315
P53621	COPA	coatomer protein complex subunit alpha	1314	-0.037282552	https://www.ncbi.nlm.nih.gov/gene/?term=1314
P53634	CTSC	cathepsin C	1075	-0.478394988	https://www.ncbi.nlm.nih.gov/gene/?term=1075
P53701	HCCS	holocytochrome c synthase	3052	-1.373939685	https://www.ncbi.nlm.nih.gov/gene/?term=3052
P53803	POLR2K	RNA polymerase II subunit K	5440	0.065988617	https://www.ncbi.nlm.nih.gov/gene/?term=5440
P53814	SMTN	smoothelin	6525	0.600569307	https://www.ncbi.nlm.nih.gov/gene/?term=6525
P53985	SLC16A1	solute carrier family 16 member 1	6566	0.134701232	https://www.ncbi.nlm.nih.gov/gene/?term=6566
P53990	IST1	IST1, ESCRT-III associated factor	9798	0.956341734	https://www.ncbi.nlm.nih.gov/gene/?term=9798
P53992	SEC24C	SEC24 homolog C, COPII coat complex component	9632	1.440732677	https://www.ncbi.nlm.nih.gov/gene/?term=9632
P53999	SUB1	SUB1 homolog, transcriptional regulator	10923	2.055029543	https://www.ncbi.nlm.nih.gov/gene/?term=10923
P54136	RARS	arginyl-tRNA synthetase	5917	-0.478348935	https://www.ncbi.nlm.nih.gov/gene/?term=5917
P54289	CACNA2D1	calcium voltage-gated channel auxiliary subunit alpha2delta 1	781	-0.313975495	https://www.ncbi.nlm.nih.gov/gene/?term=781
P54577	YARS	tyrosyl-tRNA synthetase	8565	1.475241522	https://www.ncbi.nlm.nih.gov/gene/?term=8565
P54578	USP14	ubiquitin specific peptidase 14	9097	-0.479081763	https://www.ncbi.nlm.nih.gov/gene/?term=9097
P54619	PRKAG1	protein kinase AMP-activated non-catalytic subunit gamma 1	5571	0.92211493	https://www.ncbi.nlm.nih.gov/gene/?term=5571
P54652	HSPA2	heat shock protein family A (Hsp70) member 2	3306	0.748822941	https://www.ncbi.nlm.nih.gov/gene/?term=3306
P54687	BCAT1	branched chain amino acid transaminase 1	586	0.551370093	https://www.ncbi.nlm.nih.gov/gene/?term=586
P54709	ATP1B3	ATPase Na+/K+ transporting subunit beta 3	483	-1.384732552	https://www.ncbi.nlm.nih.gov/gene/?term=483
P54725	RAD23A	RAD23 homolog A, nucleotide excision repair protein	5886	1.293988145	https://www.ncbi.nlm.nih.gov/gene/?term=5886
P54727	RAD23B	RAD23 homolog B, nucleotide excision repair protein	5887	0.677617639	https://www.ncbi.nlm.nih.gov/gene/?term=5887
P54753	EPHB3	EPH receptor B3	2049	-2.273957276	https://www.ncbi.nlm.nih.gov/gene/?term=2049
P54802	NAGLU	N-acetyl-alpha-glucosaminidase	4669	0.468857745	https://www.ncbi.nlm.nih.gov/gene/?term=4669
P54803	GALC	galactosylceramidase	2581	-2.751892361	https://www.ncbi.nlm.nih.gov/gene/?term=2581
P54819	AK2	adenylate kinase 2	204	0.750732942	https://www.ncbi.nlm.nih.gov/gene/?term=204
P54868	HMGCS2	3-hydroxy-3-methylglutaryl-CoA synthase 2	3158	0.354024174	https://www.ncbi.nlm.nih.gov/gene/?term=3158
P54886	ALDH18A1	aldehyde dehydrogenase 18 family member A1	5832	-0.24999435	https://www.ncbi.nlm.nih.gov/gene/?term=5832
P54920	NAPA	NSF attachment protein alpha	8775	1.067714551	https://www.ncbi.nlm.nih.gov/gene/?term=8775
P55001	MFAP2	microfibril associated protein 2	4237	-3.509764766	https://www.ncbi.nlm.nih.gov/gene/?term=4237
P55010	EIF5	eukaryotic translation initiation factor 5	1983	-1.964591605	https://www.ncbi.nlm.nih.gov/gene/?term=1983
P55011	SLC12A2	solute carrier family 12 member 2	6558	0.259679687	https://www.ncbi.nlm.nih.gov/gene/?term=6558
P55036	PSMD4	proteasome 26S subunit, non-ATPase 4	5710	-0.783587901	https://www.ncbi.nlm.nih.gov/gene/?term=5710
P55056	APOC4	apolipoprotein C4	346	1.849349546	https://www.ncbi.nlm.nih.gov/gene/?term=346
P55058	PLTP	phospholipid transfer protein	5360	0.99484478	https://www.ncbi.nlm.nih.gov/gene/?term=5360
P55060	CSE1L	chromosome segregation 1 like	1434	-0.503977333	https://www.ncbi.nlm.nih.gov/gene/?term=1434
P55072	VCP	valosin containing protein	7415	-0.610160582	https://www.ncbi.nlm.nih.gov/gene/?term=7415
P55081	MFAP1	microfibril associated protein 1	4236	-2.011020992	https://www.ncbi.nlm.nih.gov/gene/?term=4236
P55083	MFAP4	microfibril associated protein 4	4239	-1.22269798	https://www.ncbi.nlm.nih.gov/gene/?term=4239
P55084	HADHB	hydroxyacyl-CoA dehydrogenase trifunctional multienzyme complex subunit beta	3032	1.391059307	https://www.ncbi.nlm.nih.gov/gene/?term=3032
P55160	NCKAP1L	NCK associated protein 1 like	3071	-1.12497824	https://www.ncbi.nlm.nih.gov/gene/?term=3071
P55210	CASP7	caspase 7	840	0.313751139	https://www.ncbi.nlm.nih.gov/gene/?term=840
P55212	CASP6	caspase 6	839	-2.066557074	https://www.ncbi.nlm.nih.gov/gene/?term=839
P55259	GP2	glycoprotein 2	2813	-0.834245473	https://www.ncbi.nlm.nih.gov/gene/?term=2813
P55263	ADK	adenosine kinase	132	0.09943598	https://www.ncbi.nlm.nih.gov/gene/?term=132
P55265	ADAR	adenosine deaminase, RNA specific	103	-1.383311295	https://www.ncbi.nlm.nih.gov/gene/?term=103
P55268	LAMB2	laminin subunit beta 2	3913	0.753676665	https://www.ncbi.nlm.nih.gov/gene/?term=3913
P55290	CDH13	cadherin 13	1012	0.571270834	https://www.ncbi.nlm.nih.gov/gene/?term=1012
P55327	TPD52	tumor protein D52	7163	-1.096321366	https://www.ncbi.nlm.nih.gov/gene/?term=7163
P55735	SEC13	SEC13 homolog, nuclear pore and COPII coat complex component	6396	1.018847244	https://www.ncbi.nlm.nih.gov/gene/?term=6396
P55774	CCL18	C-C motif chemokine ligand 18	6362	0.260286785	https://www.ncbi.nlm.nih.gov/gene/?term=6362
P55795	HNRNPH2	heterogeneous nuclear ribonucleoprotein H2	3188	0.40091719	https://www.ncbi.nlm.nih.gov/gene/?term=3188
P55809	OXCT1	3-oxoacid CoA-transferase 1	5019	0.592300567	https://www.ncbi.nlm.nih.gov/gene/?term=5019
P55854	SUMO3	small ubiquitin-like modifier 3	6612	0.101532282	https://www.ncbi.nlm.nih.gov/gene/?term=6612
P55884	EIF3B	eukaryotic translation initiation factor 3 subunit B	8662	1.876367827	https://www.ncbi.nlm.nih.gov/gene/?term=8662
P55899	FCGRT	Fc fragment of IgG receptor and transporter	2217	-0.726117261	https://www.ncbi.nlm.nih.gov/gene/?term=2217
P55957	BID	BH3 interacting domain death agonist	637	-0.753977051	https://www.ncbi.nlm.nih.gov/gene/?term=637
P56181	NDUFV3	NADH:ubiquinone oxidoreductase subunit V3	4731	-3.173128619	https://www.ncbi.nlm.nih.gov/gene/?term=4731
P56182	RRP1	ribosomal RNA processing 1	8568	-0.600914942	https://www.ncbi.nlm.nih.gov/gene/?term=8568
P56192	MARS	methionyl-tRNA synthetase	4141	-0.17400591	https://www.ncbi.nlm.nih.gov/gene/?term=4141
P56199	ITGA1	integrin subunit alpha 1	3672	-0.174603768	https://www.ncbi.nlm.nih.gov/gene/?term=3672
P56377	AP1S2	adaptor related protein complex 1 subunit sigma 2	8905	1.823603651	https://www.ncbi.nlm.nih.gov/gene/?term=8905
P56385	ATP5ME	ATP synthase membrane subunit e	521	1.460372157	https://www.ncbi.nlm.nih.gov/gene/?term=521
P56470	LGALS4	galectin 4	3960	-1.2968573	https://www.ncbi.nlm.nih.gov/gene/?term=3960
P56537	EIF6	eukaryotic translation initiation factor 6	3692	-1.758028176	https://www.ncbi.nlm.nih.gov/gene/?term=3692
P56545	CTBP2	C-terminal binding protein 2	1488	-0.832714696	https://www.ncbi.nlm.nih.gov/gene/?term=1488
P56856	CLDN18	claudin 18	51208	0.619001388	https://www.ncbi.nlm.nih.gov/gene/?term=51208
P56962	STX17	syntaxin 17	55014	-1.164044811	https://www.ncbi.nlm.nih.gov/gene/?term=55014
P57076	CFAP298	cilia and flagella associated protein 298	56683	-2.39171745	https://www.ncbi.nlm.nih.gov/gene/?term=56683
P57081	WDR4	WD repeat domain 4	10785	-0.377942755	https://www.ncbi.nlm.nih.gov/gene/?term=10785
P57088	TMEM33	transmembrane protein 33	55161	-1.075750615	https://www.ncbi.nlm.nih.gov/gene/?term=55161
P57105	SYNJ2BP	synaptojanin 2 binding protein	55333	1.63484623	https://www.ncbi.nlm.nih.gov/gene/?term=55333
P57735	RAB25	RAB25, member RAS oncogene family	57111	-0.617996062	https://www.ncbi.nlm.nih.gov/gene/?term=57111
P57737	CORO7	coronin 7	79585	0.678808516	https://www.ncbi.nlm.nih.gov/gene/?term=79585
P57740	NUP107	nucleoporin 107	57122	-0.784478989	https://www.ncbi.nlm.nih.gov/gene/?term=57122
P57764	GSDMD	gasdermin D	79792	0.248027597	https://www.ncbi.nlm.nih.gov/gene/?term=79792
P57772	EEFSEC	eukaryotic elongation factor, selenocysteine-tRNA specific	60678	1.604669114	https://www.ncbi.nlm.nih.gov/gene/?term=60678
P58107	EPPK1	epiplakin 1	83481	-0.97962343	https://www.ncbi.nlm.nih.gov/gene/?term=83481
P58546	MTPN	myotrophin	136319	1.070074954	https://www.ncbi.nlm.nih.gov/gene/?term=136319
P59665	DEFA1	defensin alpha 1	1667	0.112788556	https://www.ncbi.nlm.nih.gov/gene/?term=1667
P59665	DEFA1B	defensin alpha 1B	728358	0.112788556	https://www.ncbi.nlm.nih.gov/gene/?term=728358
P59768	GNG2	G protein subunit gamma 2	54331	1.930403099	https://www.ncbi.nlm.nih.gov/gene/?term=54331
P59998	ARPC4	actin related protein 2/3 complex subunit 4	10093	0.944345016	https://www.ncbi.nlm.nih.gov/gene/?term=10093
P60059	SEC61G	Sec61 translocon gamma subunit	23480	1.137328976	https://www.ncbi.nlm.nih.gov/gene/?term=23480
P60174	TPI1	triosephosphate isomerase 1	7167	-1.521137446	https://www.ncbi.nlm.nih.gov/gene/?term=7167
P60228	EIF3E	eukaryotic translation initiation factor 3 subunit E	3646	-0.290304921	https://www.ncbi.nlm.nih.gov/gene/?term=3646
P60468	SEC61B	Sec61 translocon beta subunit	10952	0.618321959	https://www.ncbi.nlm.nih.gov/gene/?term=10952
P60484	PTEN	phosphatase and tensin homolog	5728	0.501411995	https://www.ncbi.nlm.nih.gov/gene/?term=5728
P60510	PPP4C	protein phosphatase 4 catalytic subunit	5531	-0.408235789	https://www.ncbi.nlm.nih.gov/gene/?term=5531
P60520	GABARAPL2	GABA type A receptor associated protein like 2	11345	-0.57813893	https://www.ncbi.nlm.nih.gov/gene/?term=11345
P60602	ROMO1	reactive oxygen species modulator 1	140823	-1.479435325	https://www.ncbi.nlm.nih.gov/gene/?term=140823
P60604	UBE2G2	ubiquitin conjugating enzyme E2 G2	7327	4.092149397	https://www.ncbi.nlm.nih.gov/gene/?term=7327
P60709	ACTB	actin beta	60	0.548677529	https://www.ncbi.nlm.nih.gov/gene/?term=60
P60842	EIF4A1	eukaryotic translation initiation factor 4A1	1973	0.074853507	https://www.ncbi.nlm.nih.gov/gene/?term=1973
P60866	RPS20	ribosomal protein S20	6224	0.49170066	https://www.ncbi.nlm.nih.gov/gene/?term=6224
P60880	SNAP25	synaptosome associated protein 25	6616	-2.733032541	https://www.ncbi.nlm.nih.gov/gene/?term=6616
P60900	PSMA6	proteasome subunit alpha 6	5687	0.490565282	https://www.ncbi.nlm.nih.gov/gene/?term=5687
P60903	S100A10	S100 calcium binding protein A10	6281	-0.188358123	https://www.ncbi.nlm.nih.gov/gene/?term=6281
P60953	CDC42	cell division cycle 42	998	-1.187032664	https://www.ncbi.nlm.nih.gov/gene/?term=998
P60981	DSTN	destrin, actin depolymerizing factor	11034	-2.074205363	https://www.ncbi.nlm.nih.gov/gene/?term=11034
P60983	GMFB	glia maturation factor beta	2764	-1.334988421	https://www.ncbi.nlm.nih.gov/gene/?term=2764
P61006	RAB8A	RAB8A, member RAS oncogene family	4218	0.075617143	https://www.ncbi.nlm.nih.gov/gene/?term=4218
P61009	SPCS3	signal peptidase complex subunit 3	60559	1.957128616	https://www.ncbi.nlm.nih.gov/gene/?term=60559
P61011	SRP54	signal recognition particle 54	6729	-0.430141959	https://www.ncbi.nlm.nih.gov/gene/?term=6729
P61018	RAB4B	RAB4B, member RAS oncogene family	53916	2.323190193	https://www.ncbi.nlm.nih.gov/gene/?term=53916
P61019	RAB2A	RAB2A, member RAS oncogene family	5862	-0.096145867	https://www.ncbi.nlm.nih.gov/gene/?term=5862
P61020	RAB5B	RAB5B, member RAS oncogene family	5869	0.773193696	https://www.ncbi.nlm.nih.gov/gene/?term=5869
P61024	CKS1B	CDC28 protein kinase regulatory subunit 1B	1163	1.6996467	https://www.ncbi.nlm.nih.gov/gene/?term=1163
P61026	RAB10	RAB10, member RAS oncogene family	10890	0.68506996	https://www.ncbi.nlm.nih.gov/gene/?term=10890
P61081	UBE2M	ubiquitin conjugating enzyme E2 M	9040	0.251354406	https://www.ncbi.nlm.nih.gov/gene/?term=9040
P61086	UBE2K	ubiquitin conjugating enzyme E2 K	3093	0.061296666	https://www.ncbi.nlm.nih.gov/gene/?term=3093
P61088	UBE2N	ubiquitin conjugating enzyme E2 N	7334	-0.044154501	https://www.ncbi.nlm.nih.gov/gene/?term=7334
P61106	RAB14	RAB14, member RAS oncogene family	51552	-0.072801264	https://www.ncbi.nlm.nih.gov/gene/?term=51552
P61158	ACTR3	actin related protein 3	10096	0.373240968	https://www.ncbi.nlm.nih.gov/gene/?term=10096
P61160	ACTR2	actin related protein 2	10097	0.388272532	https://www.ncbi.nlm.nih.gov/gene/?term=10097
P61163	ACTR1A	actin related protein 1A	10121	0.605491701	https://www.ncbi.nlm.nih.gov/gene/?term=10121
P61201	COPS2	COP9 signalosome subunit 2	9318	1.835891521	https://www.ncbi.nlm.nih.gov/gene/?term=9318
P61221	ABCE1	ATP binding cassette subfamily E member 1	6059	-0.691206383	https://www.ncbi.nlm.nih.gov/gene/?term=6059
P61224	RAP1B	RAP1B, member of RAS oncogene family	5908	0.66681838	https://www.ncbi.nlm.nih.gov/gene/?term=5908
P61225	RAP2B	RAP2B, member of RAS oncogene family	5912	0.396636982	https://www.ncbi.nlm.nih.gov/gene/?term=5912
P61247	RPS3A	ribosomal protein S3A	6189	-0.119935774	https://www.ncbi.nlm.nih.gov/gene/?term=6189
P61289	PSME3	proteasome activator subunit 3	10197	-1.153340641	https://www.ncbi.nlm.nih.gov/gene/?term=10197
P61326	MAGOH	mago homolog, exon junction complex subunit	4116	0.657949773	https://www.ncbi.nlm.nih.gov/gene/?term=4116
P61353	RPL27	ribosomal protein L27	6155	1.248957839	https://www.ncbi.nlm.nih.gov/gene/?term=6155
P61457	PCBD1	pterin-4 alpha-carbinolamine dehydratase 1	5092	-0.103211606	https://www.ncbi.nlm.nih.gov/gene/?term=5092
P61513	RPL37A	ribosomal protein L37a	6168	0.934942788	https://www.ncbi.nlm.nih.gov/gene/?term=6168
P61586	RHOA	ras homolog family member A	387	-0.336963263	https://www.ncbi.nlm.nih.gov/gene/?term=387
P61601	NCALD	neurocalcin delta	83988	-1.076748449	https://www.ncbi.nlm.nih.gov/gene/?term=83988
P61604	HSPE1	heat shock protein family E (Hsp10) member 1	3336	-0.244104093	https://www.ncbi.nlm.nih.gov/gene/?term=3336
P61626	LYZ	lysozyme	4069	-0.261685843	https://www.ncbi.nlm.nih.gov/gene/?term=4069
P61758	VBP1	VHL binding protein 1	7411	-1.281706031	https://www.ncbi.nlm.nih.gov/gene/?term=7411
P61764	STXBP1	syntaxin binding protein 1	6812	0.033455515	https://www.ncbi.nlm.nih.gov/gene/?term=6812
P61769	B2M	beta-2-microglobulin	567	0.524732179	https://www.ncbi.nlm.nih.gov/gene/?term=567
P61916	NPC2	NPC intracellular cholesterol transporter 2	10577	-1.495514496	https://www.ncbi.nlm.nih.gov/gene/?term=10577
P61923	COPZ1	coatomer protein complex subunit zeta 1	22818	-0.188077717	https://www.ncbi.nlm.nih.gov/gene/?term=22818
P61960	UFM1	ubiquitin fold modifier 1	51569	-0.164269414	https://www.ncbi.nlm.nih.gov/gene/?term=51569
P61962	DCAF7	DDB1 and CUL4 associated factor 7	10238	-1.165276778	https://www.ncbi.nlm.nih.gov/gene/?term=10238
P61964	WDR5	WD repeat domain 5	11091	1.082397061	https://www.ncbi.nlm.nih.gov/gene/?term=11091
P61970	NUTF2	nuclear transport factor 2	10204	-0.049693355	https://www.ncbi.nlm.nih.gov/gene/?term=10204
P61978	HNRNPK	heterogeneous nuclear ribonucleoprotein K	3190	-1.150365748	https://www.ncbi.nlm.nih.gov/gene/?term=3190
P61981	YWHAG	tyrosine 3-monooxygenase/tryptophan 5-monooxygenase activation protein gamma	7532	-0.302526521	https://www.ncbi.nlm.nih.gov/gene/?term=7532
P62070	RRAS2	RAS related 2	22800	1.083109326	https://www.ncbi.nlm.nih.gov/gene/?term=22800
P62072	TIMM10	translocase of inner mitochondrial membrane 10	26519	0.473955954	https://www.ncbi.nlm.nih.gov/gene/?term=26519
P62081	RPS7	ribosomal protein S7	6201	0.086137827	https://www.ncbi.nlm.nih.gov/gene/?term=6201
P62136	PPP1CA	protein phosphatase 1 catalytic subunit alpha	5499	-0.959313512	https://www.ncbi.nlm.nih.gov/gene/?term=5499
P62140	PPP1CB	protein phosphatase 1 catalytic subunit beta	5500	-1.735454852	https://www.ncbi.nlm.nih.gov/gene/?term=5500
P62166	NCS1	neuronal calcium sensor 1	23413	-0.29258963	https://www.ncbi.nlm.nih.gov/gene/?term=23413
P62191	PSMC1	proteasome 26S subunit, ATPase 1	5700	-0.959072333	https://www.ncbi.nlm.nih.gov/gene/?term=5700
P62195	PSMC5	proteasome 26S subunit, ATPase 5	5705	-0.660033673	https://www.ncbi.nlm.nih.gov/gene/?term=5705
P62241	RPS8	ribosomal protein S8	6202	-0.833603395	https://www.ncbi.nlm.nih.gov/gene/?term=6202
P62244	RPS15A	ribosomal protein S15a	6210	0.288718996	https://www.ncbi.nlm.nih.gov/gene/?term=6210
P62249	RPS16	ribosomal protein S16	6217	-0.120715696	https://www.ncbi.nlm.nih.gov/gene/?term=6217
P62253	UBE2G1	ubiquitin conjugating enzyme E2 G1	7326	0.150979394	https://www.ncbi.nlm.nih.gov/gene/?term=7326
P62258	YWHAE	tyrosine 3-monooxygenase/tryptophan 5-monooxygenase activation protein epsilon	7531	-0.102209434	https://www.ncbi.nlm.nih.gov/gene/?term=7531
P62266	RPS23	ribosomal protein S23	6228	-0.508512948	https://www.ncbi.nlm.nih.gov/gene/?term=6228
P62269	RPS18	ribosomal protein S18	6222	0.472452915	https://www.ncbi.nlm.nih.gov/gene/?term=6222
P62273	RPS29	ribosomal protein S29	6235	-0.101631981	https://www.ncbi.nlm.nih.gov/gene/?term=6235
P62277	RPS13	ribosomal protein S13	6207	0.258291199	https://www.ncbi.nlm.nih.gov/gene/?term=6207
P62280	RPS11	ribosomal protein S11	6205	-0.800584495	https://www.ncbi.nlm.nih.gov/gene/?term=6205
P62304	SNRPE	small nuclear ribonucleoprotein polypeptide E	6635	-1.481377768	https://www.ncbi.nlm.nih.gov/gene/?term=6635
P62306	SNRPF	small nuclear ribonucleoprotein polypeptide F	6636	-1.044706267	https://www.ncbi.nlm.nih.gov/gene/?term=6636
P62310	LSM3	LSM3 homolog, U6 small nuclear RNA and mRNA degradation associated	27258	0.437015754	https://www.ncbi.nlm.nih.gov/gene/?term=27258
P62312	LSM6	LSM6 homolog, U6 small nuclear RNA and mRNA degradation associated	11157	0.352525404	https://www.ncbi.nlm.nih.gov/gene/?term=11157
P62314	SNRPD1	small nuclear ribonucleoprotein D1 polypeptide	6632	-0.63554212	https://www.ncbi.nlm.nih.gov/gene/?term=6632
P62316	SNRPD2	small nuclear ribonucleoprotein D2 polypeptide	6633	-0.936422209	https://www.ncbi.nlm.nih.gov/gene/?term=6633
P62318	SNRPD3	small nuclear ribonucleoprotein D3 polypeptide	6634	-0.363345202	https://www.ncbi.nlm.nih.gov/gene/?term=6634
P62328	TMSB4X	thymosin beta 4 X-linked	7114	0.52949758	https://www.ncbi.nlm.nih.gov/gene/?term=7114
P62330	ARF6	ADP ribosylation factor 6	382	0.977436395	https://www.ncbi.nlm.nih.gov/gene/?term=382
P62424	RPL7A	ribosomal protein L7a	6130	0.287866935	https://www.ncbi.nlm.nih.gov/gene/?term=6130
P62487	POLR2G	RNA polymerase II subunit G	5436	-0.955908053	https://www.ncbi.nlm.nih.gov/gene/?term=5436
P62491	RAB11A	RAB11A, member RAS oncogene family	8766	-0.09196209	https://www.ncbi.nlm.nih.gov/gene/?term=8766
P62491	LOC105370866	uncharacterized LOC105370866	105370866	-0.09196209	https://www.ncbi.nlm.nih.gov/gene/?term=105370866
P62495	ETF1	eukaryotic translation termination factor 1	2107	0.438671559	https://www.ncbi.nlm.nih.gov/gene/?term=2107
P62633	CNBP	CCHC-type zinc finger nucleic acid binding protein	7555	-2.152625204	https://www.ncbi.nlm.nih.gov/gene/?term=7555
P62701	RPS4X	ribosomal protein S4 X-linked	6191	-0.21659637	https://www.ncbi.nlm.nih.gov/gene/?term=6191
P62714	PPP2CB	protein phosphatase 2 catalytic subunit beta	5516	-0.6780679	https://www.ncbi.nlm.nih.gov/gene/?term=5516
P62736	ACTA2	actin alpha 2, smooth muscle	59	0.243087037	https://www.ncbi.nlm.nih.gov/gene/?term=59
P62745	RHOB	ras homolog family member B	388	-0.903801623	https://www.ncbi.nlm.nih.gov/gene/?term=388
P62753	RPS6	ribosomal protein S6	6194	-0.258377508	https://www.ncbi.nlm.nih.gov/gene/?term=6194
P62760	VSNL1	visinin like 1	7447	-3.364102185	https://www.ncbi.nlm.nih.gov/gene/?term=7447
P62805	HIST4H4	histone cluster 4 H4	121504	-0.411622694	https://www.ncbi.nlm.nih.gov/gene/?term=121504
P62805	HIST1H4A	histone cluster 1 H4 family member a	8359	-0.411622694	https://www.ncbi.nlm.nih.gov/gene/?term=8359
P62805	HIST1H4B	histone cluster 1 H4 family member b	8366	-0.411622694	https://www.ncbi.nlm.nih.gov/gene/?term=8366
P62805	HIST1H4C	histone cluster 1 H4 family member c	8364	-0.411622694	https://www.ncbi.nlm.nih.gov/gene/?term=8364
P62805	HIST1H4I	histone cluster 1 H4 family member i	8294	-0.411622694	https://www.ncbi.nlm.nih.gov/gene/?term=8294
P62805	HIST1H4D	histone cluster 1 H4 family member d	8360	-0.411622694	https://www.ncbi.nlm.nih.gov/gene/?term=8360
P62805	HIST1H4E	histone cluster 1 H4 family member e	8367	-0.411622694	https://www.ncbi.nlm.nih.gov/gene/?term=8367
P62805	HIST1H4F	histone cluster 1 H4 family member f	8361	-0.411622694	https://www.ncbi.nlm.nih.gov/gene/?term=8361
P62805	HIST1H4H	histone cluster 1 H4 family member h	8365	-0.411622694	https://www.ncbi.nlm.nih.gov/gene/?term=8365
P62805	HIST1H4J	histone cluster 1 H4 family member j	8363	-0.411622694	https://www.ncbi.nlm.nih.gov/gene/?term=8363
P62805	HIST1H4K	histone cluster 1 H4 family member k	8362	-0.411622694	https://www.ncbi.nlm.nih.gov/gene/?term=8362
P62805	HIST1H4L	histone cluster 1 H4 family member l	8368	-0.411622694	https://www.ncbi.nlm.nih.gov/gene/?term=8368
P62805	HIST2H4A	histone cluster 2 H4 family member a	8370	-0.411622694	https://www.ncbi.nlm.nih.gov/gene/?term=8370
P62805	HIST2H4B	histone cluster 2 H4 family member b	554313	-0.411622694	https://www.ncbi.nlm.nih.gov/gene/?term=554313
P62820	RAB1A	RAB1A, member RAS oncogene family	5861	0.55961971	https://www.ncbi.nlm.nih.gov/gene/?term=5861
P62829	RPL23	ribosomal protein L23	9349	-0.465962901	https://www.ncbi.nlm.nih.gov/gene/?term=9349
P62834	RAP1A	RAP1A, member of RAS oncogene family	5906	0.253851649	https://www.ncbi.nlm.nih.gov/gene/?term=5906
P62841	RPS15	ribosomal protein S15	6209	-0.219668708	https://www.ncbi.nlm.nih.gov/gene/?term=6209
P62851	RPS25	ribosomal protein S25	6230	0.035963642	https://www.ncbi.nlm.nih.gov/gene/?term=6230
P62854	RPS26	ribosomal protein S26	6231	1.3528572190000001	https://www.ncbi.nlm.nih.gov/gene/?term=6231
P62857	RPS28	ribosomal protein S28	6234	-1.316140315	https://www.ncbi.nlm.nih.gov/gene/?term=6234
P62861	FAU	FAU, ubiquitin like and ribosomal protein S30 fusion	2197	-0.920654195	https://www.ncbi.nlm.nih.gov/gene/?term=2197
P62873	GNB1	G protein subunit beta 1	2782	-0.192382973	https://www.ncbi.nlm.nih.gov/gene/?term=2782
P62875	POLR2L	RNA polymerase II subunit L	5441	0.758195622	https://www.ncbi.nlm.nih.gov/gene/?term=5441
P62877	RBX1	ring-box 1	9978	-3.15587295	https://www.ncbi.nlm.nih.gov/gene/?term=9978
P62879	GNB2	G protein subunit beta 2	2783	-0.871347912	https://www.ncbi.nlm.nih.gov/gene/?term=2783
P62891	RPL39	ribosomal protein L39	6170	-0.715402827	https://www.ncbi.nlm.nih.gov/gene/?term=6170
P62906	RPL10A	ribosomal protein L10a	4736	0.242884891	https://www.ncbi.nlm.nih.gov/gene/?term=4736
P62937	PPIA	peptidylprolyl isomerase A	5478	-0.963705309	https://www.ncbi.nlm.nih.gov/gene/?term=5478
P62942	FKBP1A	FKBP prolyl isomerase 1A	2280	-1.282641659	https://www.ncbi.nlm.nih.gov/gene/?term=2280
P62979	RPS27A	ribosomal protein S27a	6233	-0.077336637	https://www.ncbi.nlm.nih.gov/gene/?term=6233
P62993	GRB2	growth factor receptor bound protein 2	2885	0.48063911	https://www.ncbi.nlm.nih.gov/gene/?term=2885
P62995	TRA2B	transformer 2 beta homolog	6434	-0.628565447	https://www.ncbi.nlm.nih.gov/gene/?term=6434
P63000	RAC1	Rac family small GTPase 1	5879	0.828370236	https://www.ncbi.nlm.nih.gov/gene/?term=5879
P63010	AP2B1	adaptor related protein complex 2 subunit beta 1	163	-1.966363042	https://www.ncbi.nlm.nih.gov/gene/?term=163
P63096	GNAI1	G protein subunit alpha i1	2770	0.870867615	https://www.ncbi.nlm.nih.gov/gene/?term=2770
P63104	YWHAZ	tyrosine 3-monooxygenase/tryptophan 5-monooxygenase activation protein zeta	7534	-1.568572391	https://www.ncbi.nlm.nih.gov/gene/?term=7534
P63146	UBE2B	ubiquitin conjugating enzyme E2 B	7320	4.943551702	https://www.ncbi.nlm.nih.gov/gene/?term=7320
P63151	PPP2R2A	protein phosphatase 2 regulatory subunit Balpha	5520	-0.418219528	https://www.ncbi.nlm.nih.gov/gene/?term=5520
P63165	SUMO1	small ubiquitin-like modifier 1	7341	-1.261482492	https://www.ncbi.nlm.nih.gov/gene/?term=7341
P63167	DYNLL1	dynein light chain LC8-type 1	8655	-1.571426317	https://www.ncbi.nlm.nih.gov/gene/?term=8655
P63172	DYNLT1	dynein light chain Tctex-type 1	6993	-0.073638817	https://www.ncbi.nlm.nih.gov/gene/?term=6993
P63173	RPL38	ribosomal protein L38	6169	0.895717649	https://www.ncbi.nlm.nih.gov/gene/?term=6169
P63208	SKP1	S-phase kinase associated protein 1	6500	0.616491372	https://www.ncbi.nlm.nih.gov/gene/?term=6500
P63218	GNG5	G protein subunit gamma 5	2787	-1.26427757	https://www.ncbi.nlm.nih.gov/gene/?term=2787
P63220	RPS21	ribosomal protein S21	6227	-0.367901721	https://www.ncbi.nlm.nih.gov/gene/?term=6227
P63241	EIF5A	eukaryotic translation initiation factor 5A	1984	-0.221679808	https://www.ncbi.nlm.nih.gov/gene/?term=1984
P63244	RACK1	receptor for activated C kinase 1	10399	0.171305016	https://www.ncbi.nlm.nih.gov/gene/?term=10399
P63261	ACTG1	actin gamma 1	71	1.105025852	https://www.ncbi.nlm.nih.gov/gene/?term=71
P63267	ACTG2	actin gamma 2, smooth muscle	72	-1.242190559	https://www.ncbi.nlm.nih.gov/gene/?term=72
P63272	SUPT4H1	SPT4 homolog, DSIF elongation factor subunit	6827	-0.112984667	https://www.ncbi.nlm.nih.gov/gene/?term=6827
P63279	UBE2I	ubiquitin conjugating enzyme E2 I	7329	-0.331823953	https://www.ncbi.nlm.nih.gov/gene/?term=7329
P63313	TMSB10	thymosin beta 10	9168	-0.097002229	https://www.ncbi.nlm.nih.gov/gene/?term=9168
P67775	PPP2CA	protein phosphatase 2 catalytic subunit alpha	5515	-0.955238247	https://www.ncbi.nlm.nih.gov/gene/?term=5515
P67809	YBX1	Y-box binding protein 1	4904	0.114602838	https://www.ncbi.nlm.nih.gov/gene/?term=4904
P67870	CSNK2B	casein kinase 2 beta	1460	-2.976577997	https://www.ncbi.nlm.nih.gov/gene/?term=1460
P67936	TPM4	tropomyosin 4	7171	0.306589907	https://www.ncbi.nlm.nih.gov/gene/?term=7171
P68036	UBE2L3	ubiquitin conjugating enzyme E2 L3	7332	-0.882250567	https://www.ncbi.nlm.nih.gov/gene/?term=7332
P68104	EEF1A1	eukaryotic translation elongation factor 1 alpha 1	1915	-1.137785272	https://www.ncbi.nlm.nih.gov/gene/?term=1915
[truncated: 2,789 more rows]
