# Supplementary material for: Proteomics Analysis of Gastric Cancer Patients with Diabetes Mellitus
Source: J Clin Med. 2021 Jan 21;10(3):407. doi: 10.3390/jcm10030407 (PMC7866049; doi:10.3390/jcm10030407)
Supplement: Supplementary file 1 [file jcm-10-00407-s001.zip › sup/Supplementary_File_6/GSEA_Webgestalt/GSEA_Disease_Disgenet/interestingID_unmappedList_wg_result1604400295.txt]

A0A024R0K5
A0A024R161
A0A024R4E5
A0A024R571
A0A024RCR6
A0A044PY82
A0A075B6E4
A0A075B6H7
A0A075B6H8
A0A075B6H9
A0A075B6I0
A0A075B6I4
A0A075B6I9
A0A075B6K4
A0A075B6K5
A0A075B6Q5
A0A075B6R9
A0A075B6S5
A0A075B6S9
A0A075B6V5
A0A075B739
A0A075B780
A0A075B7B8
A0A087WSY4
A0A087WSY6
A0A087WT12
A0A087WT20
A0A087WT45
A0A087WTA8
A0A087WTF6
A0A087WTJ2
A0A087WTT2
A0A087WTU3
A0A087WU02
A0A087WU03
A0A087WU07
A0A087WUC6
A0A087WUD3
A0A087WUI4
A0A087WUQ6
A0A087WUX8
A0A087WV05
A0A087WVC6
A0A087WVM2
A0A087WVP4
A0A087WVQ6
A0A087WVS8
A0A087WVZ9
A0A087WW23
A0A087WW49
A0A087WW76
A0A087WWU8
A0A087WWW9
A0A087WX43
A0A087WXB0
A0A087WXD1
A0A087WXI5
A0A087WXU8
A0A087WY03
A0A087WY31
A0A087WY55
A0A087WY58
A0A087WY61
A0A087WYE0
A0A087WYF8
A0A087WYI0
A0A087WYN9
A0A087WYR0
A0A087WYT3
A0A087WYU2
A0A087WZ13
A0A087WZK9
A0A087WZX2
A0A087X0I3
A0A087X0K0
A0A087X0L7
A0A087X0M4
A0A087X0N3
A0A087X0R6
A0A087X0S5
A0A087X0W9
A0A087X1G7
A0A087X1X9
A0A087X1Z3
A0A087X211
A0A087X215
A0A087X235
A0A087X2A7
A0A087X2D0
A0A087X2D5
A0A087X2I1
A0A096LNH6
A0A096LP10
A0A096LP25
A0A096LPE2
A0A096LPI6
A0A0A0MQS3
A0A0A0MQV1
A0A0A0MQX2
A0A0A0MQX8
A0A0A0MQZ6
A0A0A0MR02
A0A0A0MR09
A0A0A0MR51
A0A0A0MR74
A0A0A0MRF6
A0A0A0MRL6
A0A0A0MRM8
A0A0A0MRM9
A0A0A0MRV4
A0A0A0MRW6
A0A0A0MRY0
A0A0A0MRZ8
A0A0A0MS15
A0A0A0MS54
A0A0A0MSA9
A0A0A0MSB8
A0A0A0MSH9
A0A0A0MSI8
A0A0A0MSJ9
A0A0A0MSK5
A0A0A0MSN4
A0A0A0MSS8
A0A0A0MSY7
A0A0A0MT32
A0A0A0MT64
A0A0A0MT83
A0A0A0MT96
A0A0A0MTB8
A0A0A0MTB9
A0A0A0MTC1
A0A0A0MTC7
A0A0A0MTH3
A0A0A0MTH9
A0A0A0MTI1
A0A0A0MTJ9
A0A0A0MTQ5
A0A0A6YYA0
A0A0A6YYH1
A0A0A6YYL4
A0A0B4J1R2
A0A0B4J1R4
A0A0B4J1U7
A0A0B4J1V0
A0A0B4J1V6
A0A0B4J1X5
A0A0B4J1Y8
A0A0B4J231
A0A0B4J2A0
A0A0B4J2B8
A0A0B4J2D9
A0A0B4J2H0
A0A0C4DFL7
A0A0C4DFM1
A0A0C4DFP4
A0A0C4DFX9
A0A0C4DG33
A0A0C4DG51
A0A0C4DG89
A0A0C4DGA2
A0A0C4DGB1
A0A0C4DGB5
A0A0C4DGG1
A0A0C4DGN4
A0A0C4DGN6
A0A0C4DGQ8
A0A0C4DGS9
A0A0C4DGZ8
A0A0C4DH24
A0A0C4DH29
A0A0C4DH31
A0A0C4DH32
A0A0C4DH34
A0A0C4DH38
A0A0C4DH73
A0A0D9SEM4
A0A0D9SEN1
A0A0D9SF54
A0A0D9SG79
A0A0D9SGE8
A0A0D9SGG1
A0A0G2JH37
A0A0G2JHC2
A0A0G2JHJ2
A0A0G2JHL0
A0A0G2JII1
A0A0G2JIN1
A0A0G2JIW1
A0A0G2JJD3
A0A0G2JJQ8
A0A0G2JL52
A0A0G2JL54
A0A0G2JL69
A0A0G2JMB2
A0A0G2JMH6
A0A0G2JMZ8
A0A0G2JP37
A0A0G2JPR0
A0A0G2JR65
A0A0G2JRX5
A0A0G2JSC0
A0A0J9YVP6
A0A0J9YVU5
A0A0J9YVY3
A0A0J9YW33
A0A0J9YWB6
A0A0J9YWL0
A0A0J9YX62
A0A0J9YX77
A0A0J9YXF2
A0A0J9YXF8
A0A0J9YXX1
A0A0J9YY99
A0A0J9YYJ0
A0A0S2Z4G6
A0A0U1RQM3
A0A0U1RQV4
A0A0U1RQX8
A0A0U1RR07
A0A0U1RR46
A0A0U1RRK1
A0A0U1RRL8
A0A140T8X0
A0A140T8Y4
A0A140T998
A0A140T9H5
A0A140T9R6
A0A140T9T0
A0A140TA33
A0A182DWE9
A0A182DWF2
A0A182DWF4
A0A182DWH4
A0A1B0GTB0
A0A1B0GTJ7
A0A1B0GUA3
A0A1B0GV97
A0A1B0GVD5
A0A1B0GVH5
A0A1B0GVN9
A0A1B0GVY1
A0A1B0GW05
A0A1B0GW68
A0A1B0GW95
A0A1C7CYX9
A0A1W2PNP0
A0A1W2PNR9
A0A1W2PNW1
A0A1W2PNX8
A0A1W2PP71
A0A1W2PPZ5
A0A1W2PQ77
A0A1W2PQV2
A0A1W2PR25
A0A1W2PRB8
A0A1W2PRL5
A0A1W2PRU0
A0A1W2PS43
A0A286YET3
A0A286YFF8
A0A286YFJ8
A0A2C9F2R7
A0A2R8Y3N3
A0A2R8Y4C2
A0A2R8Y4D9
A0A2R8Y4I8
A0A2R8Y4T1
A0A2R8Y4Y7
A0A2R8Y4Z6
A0A2R8Y4Z8
A0A2R8Y504
A0A2R8Y507
A0A2R8Y566
A0A2R8Y5Q8
A0A2R8Y5S7
A0A2R8Y600
A0A2R8Y653
A0A2R8Y6Y7
A0A2R8Y783
A0A2R8Y7H3
A0A2R8Y7Q1
A0A2R8Y7Y3
A0A2R8Y811
A0A2R8Y849
A0A2R8Y852
A0A2R8Y880
A0A2R8YCH5
A0A2R8YCV2
A0A2R8YD71
A0A2R8YDQ0
A0A2R8YDR3
A0A2R8YDT1
A0A2R8YE10
A0A2R8YEA7
A0A2R8YEK8
A0A2R8YEX0
A0A2R8YG42
A0A2R8YGB3
A0A2R8YGH5
A0A2R8YHB3
A0A2R8YHD2
A0A2U3TZL5
A0A2U3TZL8
A0A2U3TZM0
A0A2U3TZM1
A0A2U3TZV8
A0A2U3U034
A0A2Y9D025
A0A384DVK7
A0A384DVU0
A0A3B3IRL5
A0A3B3IRN5
A0A3B3IRT8
A0A3B3IS71
A0A3B3IS75
A0A3B3ISJ3
A0A3B3ISP1
A0A3B3ISQ4
A0A3B3ISS6
A0A3B3ISV3
A0A3B3ISV5
A0A3B3ISV9
A0A3B3ISW7
A0A3B3ISX6
A0A3B3ISX9
A0A3B3ITM5
A0A3B3ITN0
A0A3B3ITQ6
A0A3B3ITR6
A0A3B3ITS5
A0A3B3ITT1
A0A3B3ITT5
A0A3B3ITW1
A0A3B3ITW3
A0A3B3ITX4
A0A3B3IU69
A0A3B3IU81
A0A3B3IUA2
A0A3B3IUB5
A0A3B3IUB9
A0A3B3IUC4
A0A3B3IUD2
A0A3F2YNW8
A0A494BZZ8
A0A494C045
A0A494C0D4
A0A494C0G5
A0A494C0W0
A0A494C0X0
A0A494C0X7
A0A494C0Z5
A0A494C1J1
A0A494C1L5
A0A494C1M4
A0A494C1T9
A0A499FJI4
A0A499FJM4
A0A499FJY3
A0A4V7I447
A0A4V7I672
A0A4W8VX11
A0A4W8ZXM2
A0A4W9A917
A0A590PXD8
A0A590UJ08
A0A590UJ23
A0A590UJ50
A0A590UJS4
A0A590UK80
A0A5F9UP49
A0A5F9ZH07
A0A5F9ZHH6
A0A5F9ZHM4
A0A5F9ZHN7
A0A5F9ZHP1
A0A5F9ZHR7
A0A5F9ZHS3
A0A5F9ZHU7
A0A5F9ZI26
A0A5H1ZRP4
A0A5H1ZRS2
A0A5H1ZRS9
A0A5K1VW95
A0A669KAX3
A0A669KAX4
A0A669KAX9
A0A669KB38
A0A669KB89
A0A6I8PIT5
A0A6I8PIV1
A0A6I8PLD9
A0A6I8PU73
A2A2L5
A2A2V1
A2ACR1
A2BFX2
A2IDA3
A6ND22
A6NEP9
A6NF31
A6NFF4
A6NFX8
A6NG75
A6NGJ0
A6NGQ3
A6NI72
A6NKZ2
A6NMB1
A6NML8
A6NMN0
A6NP46
A6XMV8
A7XZE4
A8CTZ0
A8K727
A8K968
A8MQB8
A8MT72
A8MTE9
A8MTF8
A8MUM1
A8MXF6
A8MXP9
A8MYR4
A8MYT4
A8MZB2
A8MZF9
B0QY34
B0QYK0
B0UXQ0
B1AHL2
B1AK87
B1AK88
B1AKC9
B1AKL4
B1AKR6
B1AKY9
B1ALA9
B1ALD9
B1AMU7
B1AVT0
B2WTI3
B3KR61
B3KRD8
B3KY94
B4DEE8
B4DHE8
B4DIW9
B4DJL6
B4DJV5
B4DKV7
B4DKY1
B4DPQ0
B4DR61
B4DR80
B4DUT8
B4DXZ6
B4DY09
B4E127
B4E1Z4
B4E3T4
B5MC27
B5MC51
B5MC59
B5MCB4
B5MCD7
B5MCF9
B5MCV2
B5MD46
B5MDE0
B5MDF5
B5MDU6
B7Z1I7
B7Z2L0
B7Z2R7
B7Z2U2
B7Z3H4
B7Z4M1
B7Z879
B7Z8K7
B7ZAX5
B7ZC38
B7ZKJ8
B7ZM99
B8ZWD1
B8ZZ87
B8ZZ99
B8ZZA8
B8ZZB8
B8ZZM6
B8ZZQ6
B8ZZR0
B8ZZS0
B8ZZS4
B8ZZW5
B8ZZZ1
B9EGQ5
B9ZVN9
C9J052
C9J2Y9
C9J384
C9J406
C9J6A7
C9J7E5
C9J7I2
C9J8S2
C9J9P8
C9JA28
C9JAW5
C9JB30
C9JBI3
C9JBY7
C9JE98
C9JEL3
C9JEU5
C9JF17
C9JFR7
C9JG87
C9JG97
C9JIR6
C9JIZ0
C9JIZ6
C9JJ19
C9JJV6
C9JKZ3
C9JL93
C9JLU1
C9JLV4
C9JME2
C9JNA8
C9JNZ1
C9JQ41
C9JQE9
C9JRD2
C9JRJ5
C9JRZ6
C9JS27
C9JSN8
C9JTN7
C9JTT8
C9JUK7
C9JVX2
C9JW51
C9JWU9
C9JWV9
C9JXA7
C9JYN0
C9JYQ9
C9JZ71
C9JZR2
C9JZY6
D3DQV9
D3YTB1
D3YTG3
D3YTI2
D6R9G1
D6R9Q5
D6RA70
D6RAI0
D6RAN8
D6RAR4
D6RBW1
D6RBZ0
D6RC25
D6RC56
D6RCB9
D6RD17
D6REA0
D6REK3
D6REN3
D6RER5
D6REX3
D6RF35
D6RGX2
D6RHE0
D6RHI9
D6RIC3
D6RIS3
D6RIY6
D6RJ90
D6W5Y5
D7RIG5
E1CKY7
E3W994
E5RFF3
E5RGS4
E5RGT6
E5RH64
E5RHM5
E5RI99
E5RIA4
E5RIM1
E5RJI7
E5RK15
E7EM50
E7EM64
E7EMN6
E7EN19
E7EN73
E7ENC5
E7ENL6
E7ENN3
E7EPG2
E7EPT4
E7EPV7
E7EQ69
E7EQL5
E7EQV9
E7ERK9
E7ES84
E7ESJ7
E7ESP4
E7ESP9
E7ESY4
E7ET76
E7ETP7
E7ETY2
E7ETY7
E7EU96
E7EVC7
E7EVE9
E7EVG6
E7EVJ4
E7EVX8
E7EVZ5
E7EW05
E7EWB4
E7EWK3
E7EX17
E7EX70
E7EX90
E9PB18
E9PB61
E9PBC1
E9PBP6
E9PC15
E9PC62
E9PC69
E9PC90
E9PCJ7
E9PCN2
E9PCT3
E9PCW1
E9PD50
E9PDF6
E9PDI2
E9PE17
E9PEM3
E9PF16
E9PFE6
E9PFK9
E9PFP8
E9PFR3
E9PG08
E9PG40
E9PG46
E9PGC8
E9PH99
E9PHA2
E9PHI4
E9PHK0
E9PHT6
E9PHV5
E9PHY8
E9PI99
E9PIE3
E9PIM0
E9PIN5
E9PIQ7
E9PJH7
E9PJM3
E9PJX4
E9PK54
E9PK67
E9PK91
E9PKE4
E9PKG1
E9PKN0
E9PKP7
E9PKU7
E9PKV2
E9PKZ0
E9PL57
E9PL58
E9PL71
E9PLG8
E9PLK3
E9PLL0
E9PLL6
E9PLM3
E9PLP0
E9PM05
E9PM62
E9PMC3
E9PMI6
E9PMQ6
E9PMR6
E9PMS3
E9PMS6
E9PMV2
E9PN48
E9PN58
E9PNK6
E9PNP3
E9PNQ8
E9PP16
E9PP55
E9PPJ0
E9PPN1
E9PQ61
E9PQC2
E9PQD6
E9PQG4
E9PQR7
E9PQV9
E9PQX9
E9PQY2
E9PRJ8
E9PRQ1
E9PRZ1
E9PS11
E9PS76
E9PSD7
E9PSI1
F1T0E5
F2Z2E2
F2Z2U4
F5GWT4
F5GXD1
F5GXW1
F5GXX5
F5GY80
F5GYK0
F5GYQ1
F5GYX3
F5GZ97
F5GZS6
F5GZZ9
F5H157
F5H1N7
F5H1Z6
F5H225
F5H269
F5H2F4
F5H345
F5H365
F5H442
F5H4N4
F5H538
F5H543
F5H5D3
F5H5I5
F5H5I6
F5H5N1
F5H5N2
F5H5P2
F5H5P4
F5H5S0
F5H757
F5H7A5
F5H7R9
F5H8H2
F6QDS0
F6RY50
F6SFZ6
F6T1Q0
F6TLX2
F6U1T9
F6V107
F6VDE0
F6XZQ7
F6Y5H0
F8VQZ7
F8VR40
F8VRS1
F8VRS4
F8VSC5
F8VSI7
F8VU90
F8VUA2
F8VVI6
F8VVM2
F8VVT9
F8VWK8
F8VWW8
F8VXU5
F8VYK3
F8VZX2
F8W031
F8W0J4
F8W145
F8W6I7
F8W726
F8W733
F8W7Q4
F8W7U3
F8W809
F8W8D3
F8W8H5
F8W914
F8W9E7
F8W9J4
F8W9T8
F8W9X7
F8WAN9
F8WAY1
F8WB72
F8WBJ6
F8WBL2
F8WCP5
F8WE49
F8WER1
F8WJN3
G0XQ39
G3V0I5
G3V150
G3V167
G3V1B8
G3V1L9
G3V1P5
G3V2M2
G3V2S9
G3V2U7
G3V2V7
G3V2W1
G3V325
G3V3H3
G3V3R7
G3V470
G3V4C1
G3V4K3
G3V4U0
G3V599
G3V5L1
G3V5T0
G3V5V3
G5E975
G5E994
G5E9D5
G5E9D8
G5E9F5
G5E9L0
G5E9Q6
G5EA06
G5EA36
G8JLA2
G8JLB3
G8JLK1
H0Y368
H0Y398
H0Y3N9
H0Y488
H0Y547
H0Y5K5
H0Y6I6
H0Y6R1
H0Y6Y8
H0Y704
H0Y764
H0Y7R8
H0Y8J2
H0Y8P0
H0Y8P3
H0Y8T9
H0Y993
H0Y997
H0Y9X1
H0Y9Y3
H0YAP1
H0YAR1
H0YB09
H0YBZ2
H0YCA5
H0YCN2
H0YCR6
H0YDE2
H0YDR3
H0YDU8
H0YEH2
H0YEW1
H0YF29
H0YFD6
H0YFP2
H0YG20
H0YG30
H0YGR4
H0YGS3
H0YH69
H0YH80
H0YHA7
H0YHX9
H0YI08
H0YI09
H0YI33
H0YIS7
H0YIV4
H0YJ75
H0YKD8
H0YKT5
H0YKY3
H0YLF5
H0YLH4
H0YLN3
H0YLP8
H0YME2
H0YMG4
H0YMJ0
H0YNE9
H0YNG3
H0YNH8
H0YNJ9
H3BLV9
H3BMD8
H3BMM9
H3BMU4
H3BN13
H3BN98
H3BNA7
H3BNC9
H3BNV7
H3BPE1
H3BPJ9
H3BQ06
H3BQ15
H3BQZ7
H3BR70
H3BRD1
H3BRM1
H3BSM7
H3BT57
H3BTH8
H3BTK5
H3BTN8
H3BTP8
H3BUC4
H3BUD4
H3BUR4
H3BUU9
H3BUV4
H3BUX2
H7BXH2
H7BXI1
H7BY55
H7BYY1
H7BZ70
H7BZW6
H7C061
H7C0C0
H7C0C7
H7C0D9
H7C0P0
H7C170
H7C207
H7C2D8
H7C2W9
H7C2X7
H7C389
H7C3G1
H7C433
H7C4W3
H7C5J3
H7C5S6
H7C5W6
H9KV45
H9KV75
I3L0A0
I3L0A1
I3L145
I3L1J2
I3L2C7
I3L2H6
I3L2J8
I3L2L5
I3L2M9
I3L2R3
I3L325
I3L3E4
I3L3I6
I3L3Q4
I3L3S0
I3L4C2
I3L4C3
I3L4T9
I3L4X2
J3KMZ8
J3KMZ9
J3KN01
J3KN16
J3KN34
J3KN66
J3KNF4
J3KNF5
J3KNI1
J3KNN3
J3KNP2
J3KP15
J3KP75
J3KPD3
J3KPD6
J3KPG9
J3KPI6
J3KQ18
J3KQ26
J3KQ48
J3KQL8
J3KQN4
J3KR24
J3KR44
J3KR55
J3KR97
J3KRW7
J3KRX5
J3KRZ8
J3KS05
J3KS15
J3KSJ8
J3KT75
J3KTA4
J3KTA9
J3KTD8
J3KTL2
J3QL56
J3QL71
J3QL81
J3QLG5
J3QLI2
J3QQM5
J3QQQ9
J3QQX6
J3QQY0
J3QRL9
J3QRS3
J3QRT1
J3QRU1
J3QRU4
J3QRU7
J3QRV5
J3QT56
J3QTA6
K4DIA7
K7EJB0
K7EJQ7
K7EJV9
K7EK35
K7EK60
K7EKE6
K7EKI8
K7EKY5
K7EL81
K7ELC1
K7ELG9
K7ELL7
K7ELY2
K7ELZ3
K7EM91
K7EMI9
K7EMQ3
K7EN02
K7ENL9
K7EP06
K7EPF4
K7EQA1
K7ERC8
K7ERE1
K7ERE3
K7ES07
K7ES22
L0R8F8
M0QWZ7
M0QX84
M0QXH4
M0QXZ6
M0QY43
M0QY97
M0QYG6
M0QYV0
M0QYX1
M0QZ34
M0QZM1
M0QZQ3
M0R0F0
M0R0H5
M0R0L2
M0R0N4
M0R0P8
M0R122
M0R165
M0R1L0
M0R2A0
M0R2B7
M0R344
M0R3D4
M0R3F6
O78179
P01601
P01602
P01619
P01700
P01701
P01703
P01704
P01706
P01709
P01714
P01715
P01718
P01721
P01743
P01767
P01768
P01780
P01782
P01834
P01857
P01859
P01871
P01876
P01880
P04432
P06310
P06312
P06331
P0DOY2
P0DTE7
P14406
P23083
P49913
P55145
P80748
Q08AS3
Q13938
Q1RLN5
Q2L6G2
Q2TAM5
Q32Q12
Q3BDU5
Q49AN9
Q4TT34
Q53F23
Q53YP1
Q53YU7
Q53Z42
Q573B4
Q58FF6
Q5F2F8
Q5JR04
Q5JR08
Q5JSL0
Q5JUW8
Q5JVZ5
Q5JWQ6
Q5JXI8
Q5JZ07
Q5QP56
Q5QPA5
Q5QPM7
Q5R3B4
Q5RIP0
Q5SQ11
Q5SR44
Q5STX8
Q5SUL5
Q5SWX3
Q5SZE1
Q5T091
Q5T1S4
Q5T4K3
Q5T4U5
Q5T5C7
Q5T6W2
Q5T760
Q5T9P8
Q5TAE8
Q5TAW7
Q5TB21
Q5TCU3
Q5TDF0
Q5TEC6
Q5THR1
Q5VTI5
Q5VTU8
Q5VVC8
Q5VWC4
Q5VY30
Q5W0H4
Q5Y7D1
Q5Y7D6
Q5Y7H0
Q68DW7
Q6DN03
Q6UWW7
Q6VEQ5
Q6ZN40
Q6ZN50
Q6ZR64
Q7Z7L8
Q86UK7
Q8MH48
Q8N241
Q8NBY1
Q8TDQ4
Q8TEK8
Q8WYJ6
Q96L35
Q96SB3
Q9BYX7
Q9BZD3
Q9HB66
Q9NQA3
Q9UBW5
Q9UN81
Q9Y4D8
R4GMU7
R4GN18
R4GNH3
S4R2Z4
S4R303
S4R347
S4R3H4
S4R3N0
S6AU73
U3KPX1
U3KPX3
U3KPZ7
U3KQK5
U3KQT1
U3NG26
V5IRT4
V9GXZ4
V9GY54
V9GYM3
V9GYM8
V9GYX7
V9GZ56
X5CMH5
X6R3N0
X6R4W8
X6R700
X6RAJ1
X6RAN8
X6RCK5
X6RGC9
X6RHX1
X6RI37
X6RKY7
X6RLT1
X6RLX0
X6RM59
