# Supplementary material for: Proteomics Analysis of Gastric Cancer Patients with Diabetes Mellitus
Source: J Clin Med. 2021 Jan 21;10(3):407. doi: 10.3390/jcm10030407 (PMC7866049; doi:10.3390/jcm10030407)
Supplement: Supplementary file 1 [file jcm-10-00407-s001.zip › sup/Supplementary_File_6/GSEA_Webgestalt/GSEA_Disease_Disgenet/Project_wg_result1604400295_GSEA.rnk]

1	0.434771138
100	0.280612447
10005	-2.059260897
10006	-0.370848123
10007	0.086915363
1001	0.0326951
100101267	-1.009891243
10011	1.618298752
10013	1.424421556
100131187	-0.570575597
100144748	-0.194263553
10015	-0.241893838
10016	-0.12436207
10026	1.00944251
100287284	0.264668169
100287932	-0.603739821
10043	1.676070946
10048	-1.366979365
100505585	0.159575493
10051	-0.47626965
100528031	-2.004767358
100529261	0.699855384
10053	1.157989208
100532737	-0.818921029
10054	-1.114463642
10055	-0.872994676
10056	0.276058031
10058	-0.376245781
10059	-0.818777217
10061	-0.750309392
10063	0.091978175
10066	-0.480698439
10067	-2.136248897
10071	-2.115243229
10072	0.915576283
10075	-0.845728907
10078	0.473612007
10079	0.028289889
10082	2.735715501
10083	-1.565225458
10084	-1.149096419
100885850	3.912103401
10092	0.232187324
10093	0.944345016
10094	1.252423795
10095	0.397117836
10096	0.373240968
10097	0.388272532
100996517	1.984057478
100996716	1.984057478
10101	1.037314656
10102	-0.210279836
10103	-2.083087761
10105	1.19741651
10109	1.234463034
10111	-0.392783278
10113	1.897914679
101180901	-2.747775057
1012	0.571270834
10120	0.417103497
10121	0.605491701
10128	-0.132167781
10130	-0.349193405
10131	-0.579118079
10133	0.314104438
10134	-0.071082049
10135	-0.738157758
10137	-1.395853592
10139	2.918856168
10146	-1.10548274
1015	-2.692758066
10153	2.064036627
10154	1.32008079
10155	-1.197645423
10162	0.229194453
10163	-0.21801395
10165	-1.117597493
10166	5.764095891
1017	-1.223809165
10171	-0.41995766
10174	-0.895415651
10180	1.116395577
10181	0.285946291
10184	-5.801686176
1019	4.72632164
10190	0.97336396
10196	0.157909424
10197	-1.153340641
102	0.948560002
1020	-0.330490168
10202	0.216819877
10204	-0.049693355
10205	0.523574224
10209	-1.094240562
1021	-0.377282846
10211	-0.282178501
10212	-1.508691025
10213	0.193252003
10223	-2.685040357
10226	-0.166474014
10227	-0.224614882
10228	-0.241258275
10232	1.461667025
10236	-0.299184542
10238	-1.165276778
10240	0.661775472
10241	-0.051613624
10243	-1.246962493
10247	-0.83741984
10248	0.273911119
1025	1.125179815
10250	-0.210317147
10254	-0.602110967
10257	-0.447204908
10262	0.777205932
10269	0.0425911
1027	-0.513724743
10270	-0.647984968
102723631	-1.322239897
102723728	0.854570919
102724560	4.749581279
102724594	-0.742574406
102724985	-0.082532871
10273	2.315693602
10277	-0.179744885
10280	-0.957473303
10285	-1.545402589
10286	4.294432268
10289	-0.282291958
1029	0.261395694
10291	-0.455076098
10294	0.399103245
10295	-1.645152623
10298	-2.373768589
103	-1.383311295
10312	-1.768139671
10313	0.663257545
10314	0.591389201
10318	-0.093921145
10322	1.496561555
10327	1.533028875
10328	-0.81914245
10342	0.540182792
10346	-1.368066479
10352	0.627529131
10360	0.489839048
10363	-1.97844617
10379	0.650590575
10380	-1.529054105
10381	-1.391001706
10382	-0.528972666
10383	-0.161644238
103910	-1.348264199
10397	-1.405564008
10398	-0.477111037
10399	0.171305016
10404	-0.642975018
10409	1.100957371
10410	0.136587533
10413	0.509107679
10418	1.710986318
10419	-0.380880435
10421	0.243537045
10422	-1.253706943
10424	-0.253814375
10426	0.897611634
10427	0.903026872
10428	0.619699625
10432	-1.423824227
10434	1.367377128
10436	-1.840872103
10437	0.430718126
10438	0.843678147
10447	0.390124259
10449	-1.533618212
10450	0.155234476
10452	-2.58722016
10454	-3.352807788
10465	-0.801356436
10466	-0.35497257
10469	1.117596093
10471	-0.687085408
10476	0.808042262
10480	-0.810583627
10482	0.388593116
10483	0.385654818
10487	1.188428992
10490	-1.91830127
10491	-0.246260825
10492	-0.815438596
10493	0.742503157
10498	0.134479527
1051	-0.59512696
10514	-0.485384693
10519	-0.354983174
10521	-1.968205376
10523	-3.218643411
10525	1.843652769
10526	0.680278681
10527	-1.755086484
10528	-1.163517302
10529	-4.257362797
10531	0.313847992
10533	1.815202813
10535	0.077763272
10536	-1.000386177
105369230	0.238231541
105369915	0.64395773
105370866	-0.09196209
105372824	1.664993262
10539	0.198130872
10540	0.863704646
10541	-0.327409466
10544	-1.120576574
10549	1.204183957
10550	-0.209734754
10551	-0.786585836
10552	0.898924035
10553	-0.52968079
10554	0.036720443
10556	-0.479951306
10557	-0.889011301
10558	-0.845734849
10561	-1.710792493
10562	0.25866971
10564	-0.31806584
10565	-1.174733053
10568	-1.215946592
10570	-5.397361054
10573	0.217568553
10574	-0.522693946
10575	-0.773324907
10576	-0.981228071
10577	-1.495514496
10579	-0.145329188
10580	1.28291519
1059	-0.011864756
10591	-1.790198032
10592	-1.564678097
10594	-0.096812659
10598	-0.127884279
10605	0.537047654
10606	-0.712351863
10609	0.552193567
10611	-1.829350119
10613	-0.988830829
10614	0.489900568
10617	-0.252984427
10618	-0.299245588
1062	-0.308434507
10623	0.74576692
10625	-0.883206472
10626	1.527059204
10628	0.206973169
10631	-0.238166518
10636	1.525778895
10637	4.120372955
10642	-0.280046424
10643	-0.974727682
10644	-1.384353241
10651	0.803722895
10652	0.243308327
10654	-1.181159803
10656	-1.257666451
10657	-0.731953368
10658	-0.706325305
1066	-0.309860953
10670	1.419540611
10671	-0.309569132
10672	0.303205397
10678	0.992413197
10682	-0.211271577
1069	-0.681408188
10690	3.094580912
10693	-0.019769611
10694	-0.343596197
10695	-1.055260862
10713	-1.373720109
10714	-0.797033488
1072	-1.072705917
10723	-2.978365425
10724	-0.720136469
10726	0.668119756
1073	1.37175188
10730	-0.207879165
10735	-1.178295201
10741	0.693612591
10746	0.537017776
1075	-0.478394988
10752	2.106465676
10753	2.655776373
10755	-1.975542269
10762	-0.317478565
10763	1.058773267
10767	0.277271135
10768	-0.174304261
10772	0.630870915
10785	-0.377942755
10787	-0.246021936
10788	0.12033921
10791	1.532876387
10797	-0.119142528
107986084	-1.473974104
107987373	0.465071686
10799	1.551325429
10801	-0.493880923
10802	0.068452535
10808	-0.690049796
10813	-1.431609442
10840	0.672806919
10844	-0.982824006
10845	-0.701175706
10848	-0.430840787
10849	-0.593574564
10856	-0.972545083
10857	-0.20758793
10875	-0.460977315
1088	0.56435531
10884	-0.005014578
10885	0.445780231
10890	0.68506996
10892	0.275977123
10894	-1.536715081
10898	-1.26274362
10901	1.345657266
10902	-1.921080025
10906	0.682366054
10910	-1.086408692
10914	0.535102487
10915	0.517490457
10916	-0.952028395
10920	0.267191613
10923	2.055029543
10927	-0.653132317
10935	1.529161992
10939	0.473045947
10944	0.628868582
10945	0.288278817
10946	-1.614138236
10949	-0.971698245
10952	0.618321959
10953	-0.632082469
10954	1.195597352
10955	-0.984034902
10956	-1.157701961
10959	2.054480345
10960	0.624908265
10961	1.949629205
10963	-0.219086432
10969	0.007396956
10970	-0.756866543
10971	-1.868432784
10972	1.143391197
10973	-4.801040227
10974	-0.201394874
10979	0.197282992
10981	-0.647378076
10982	-2.634455491
10985	0.023590574
10987	0.315395983
10989	-0.019818731
10994	-0.828823716
10999	-0.520021067
11001	-2.245761203
11015	0.173297874
11018	-0.656076711
11020	-2.682521065
1103	1.83421673
11031	-1.318357713
11034	-2.074205363
11035	-2.495656751
110384692	1.964547556
1104	-0.195436354
11041	0.266373123
11047	-0.665905422
11051	-0.439067618
11054	2.133413059
11056	-1.235801506
1106	-1.467697965
11060	-1.407695975
11065	-1.396784954
11068	0.44470196
11074	0.001304382
11076	-0.375693337
11078	-1.901445492
11080	-0.927171292
11083	-2.396833132
11091	1.082397061
11100	-0.693281535
11101	-1.503160213
11103	-3.002745929
11104	-0.466654283
11112	0.218293055
11113	-2.715666963
11116	3.351488616
11117	-0.076486951
11124	-0.286940415
11127	-0.776266043
1113	3.701290141
11135	-5.530082989
11140	0.469724327
11151	1.656213797
11155	-2.181006036
11157	0.352525404
1116	1.031291149
11160	0.239051924
11162	-2.748441805
11163	-2.433133998
11165	0.867322654
11167	-5.495736428
11168	0.435086593
11171	0.242347406
1118	0.400436068
11187	-2.523972978
11188	-1.849585308
11194	0.674580629
11196	0.757829595
11198	-0.74691997
11199	1.567761119
1120	0.40103809
1121	0.277323943
11212	0.562113559
11214	1.021246318
11217	-0.386500769
11218	-0.543248503
11222	1.536370757
11224	0.277888156
11226	-3.439865462
11227	-1.091090903
11230	0.865983655
11231	-0.855462419
11235	-1.440599382
11240	0.016434553
11252	-0.32140613
112574	0.595477099
11259	0.205127227
11260	0.223149804
11261	-0.027279872
11267	0.3364002
11270	-1.451147362
112724	1.061502873
11273	0.378758391
11276	-0.765449684
11284	-3.925760703
112849	-5.13928684
112858	1.622387491
112869	0.825360034
112936	2.259257611
112950	-0.239452019
11313	0.994065421
11314	-1.900548674
113146	0.450035293
11315	1.161801566
11316	0.967783725
113178	0.94808993
113201	0.307972339
11325	-1.156885418
113251	-1.150222522
11328	-1.72177598
11331	-0.538216068
11332	0.264239531
11333	0.283163161
11334	2.00961359
11335	-0.944771619
11336	1.690394045
11338	-0.864318574
11340	-0.077475387
11342	-4.737179691
11343	-2.486739566
11344	0.662253465
11345	-0.57813893
11346	0.058674577
113675	0.806527858
113829	1.750449494
113878	-1.006574449
114034	0.610094037
114294	1.132695735
114569	-0.263447139
1147	3.236250146
114757	-0.992351769
114769	0.06936038
114770	-0.041012434
114793	0.047513703
114876	0.700115664
114881	4.257160694
114882	1.211894631
114883	0.318778947
114885	0.394572563
114902	0.157963369
114971	0.045012435
114984	-1.198381979
115098	-0.574852322
1152	0.54402314
115207	0.06535479
115209	0.391041799
115294	-0.726198142
115361	0.149571505
115362	1.719580772
115548	0.46161693
115677	0.274793513
115708	-2.009418553
115817	0.201416866
1159	0.221365321
115908	-1.136524897
1160	-4.779031304
116092	0.096443202
116151	0.76526006
116228	1.400453191
1163	1.6996467
116496	0.216891014
116535	-0.488322852
116540	-2.002565705
116541	0.135681843
116835	0.352921278
116844	1.036703825
116985	-0.49558361
117246	-0.870757917
1173	0.578169006
1176	1.513441205
1178	2.016758598
1179	-0.786277095
118	-1.48871882
1183	-1.23820427
118426	5.098900677
118460	-0.811774817
1186	-0.358259769
118881	3.227321384
118932	0.554051296
118980	-2.302581309
1191	-0.06838583
1192	-1.665128405
1193	1.71163489
119467	-2.361710474
119559	-3.619030341
12	0.939081159
120	-1.302026307
1200	1.441175833
120224	-2.496994489
1203	-0.698272317
1209	1.190804286
121006	-4.296078255
1211	0.549894958
1212	1.179063238
121441	-4.390106083
121457	0.122612772
1215	-0.80985839
121504	-0.411622694
122553	1.94299014
122704	-0.409813877
122830	1.027497099
123	-3.663939604
123036	0.215497733
123169	-0.243897913
123803	1.741747746
1244	-0.166245308
124565	1.296728265
124583	-0.989216408
124641	0.9489948
124995	-0.636672193
125	0.609336911
125228	-0.04045966
125963	-0.686584885
125988	0.672917548
126	1.034198789
126003	0.833613372
126133	0.265719344
126204	0.274055203
126208	-2.186736762
126298	-0.175910167
126308	0.287162673
126328	-0.084453941
126353	-0.37342467
126364	1.376518732
126382	1.0352707
126393	1.78124472
1264	0.563445137
1266	-0.006638148
1267	1.310301634
126961	-1.435856235
127	2.272334411
127018	0.486912409
127435	1.305391848
127687	-0.971523833
1277	0.386596633
127829	0.665193318
128	1.066046693
1280	-0.128106264
1281	0.088877215
128240	1.109600244
128308	-0.179713847
1284	-1.762868141
1285	-2.821266586
128866	-0.767346921
1289	0.65801822
128989	-0.731384939
1290	-0.753841743
1292	-0.374435576
129285	0.496851377
1293	0.254396061
129401	-0.74882568
129563	1.268256437
129607	-0.248793353
1303	-0.75083746
130507	0.388123265
130535	-1.093691836
130589	-0.074969143
131	0.742512095
131118	-1.892020005
131177	-0.050797428
1312	-1.857223307
1314	-0.037282552
131474	-0.262416572
1315	0.311106659
131870	-3.562518498
132	0.09943598
132299	-0.398082123
1327	1.652472118
132789	1.590153839
1329	1.164752074
133619	2.394370218
133686	0.15124432
1337	0.209439315
133957	-0.280899309
1340	-0.994966407
134147	1.509844413
134218	-1.242728694
134266	0.221345062
134492	-0.329902635
1345	1.883753733
134510	0.174379956
1346	-4.004420066
134957	0.157867287
1350	1.832159204
135114	-0.476311218
135154	-1.628041968
135228	-0.996844556
135293	-2.995266288
1353	-1.55446569
1355	0.011769808
1356	1.702988723
1357	-1.815703834
1359	-0.753590534
1360	0.724387415
1361	1.43626854
1362	-0.300547663
1363	1.122699655
136319	1.070074954
1365	-2.249339464
1369	2.294310512
1371	-1.972362939
1373	0.333267887
1374	-0.484000263
1375	-0.60998695
1376	-0.678802153
137695	-1.326515945
137964	-1.176583691
1381	-0.210851418
138151	-0.722114699
1382	-0.073731463
1384	0.109366907
1385	-1.606852228
1387	0.305034541
1396	-0.831575675
1397	-0.464913099
1398	-0.064334739
1399	-3.078322235
1400	-0.115325276
1401	1.413620983
1404	2.733350038
140576	-1.005114738
140597	-0.004324657
140606	-1.336503904
140609	0.431216051
140707	-0.565565635
140733	0.308040927
140735	-0.400858394
140809	1.935136834
140823	-1.479435325
140885	-1.298780164
1410	0.247980304
142	-0.521136982
1429	1.151980783
142940	-0.155647071
143	-1.75403338
143098	-0.127222832
1431	1.236104996
143187	-1.049277392
1432	-0.142711948
143384	0.620340891
1434	-0.503977333
143879	-0.557773548
143888	0.489090275
1445	0.736415262
145173	0.471653046
145482	0.553605587
145567	0.603702038
1459	0.444641816
1460	-2.976577997
1462	0.637698923
1464	3.200041144
1465	0.313335913
1466	0.448129038
1468	0.116653176
1471	-0.358668473
147179	-2.512929311
1475	0.704379402
1476	1.065349657
1477	-0.928446363
1478	-2.290044947
1479	0.269405887
147965	-0.522939103
148170	-5.451823177
148362	-1.165259332
1486	1.787194857
1487	-0.614816935
1488	-0.832714696
148867	0.102207718
1491	1.672550346
149371	1.139427595
1495	-0.902696985
1496	1.4114241
149986	-1.43743328
150274	-3.592584749
1503	-0.223881814
150684	3.918750203
1508	-2.268687986
1510	0.618463472
151011	-1.106358392
1511	0.639269794
1512	1.212133536
1514	0.365917005
151636	-1.205014827
151887	2.697566828
151903	-0.041120877
151987	-0.944208837
1520	-1.7369787269999999
152007	0.943326409
152100	-1.254996203
152137	-0.262270059
1522	-1.08213293
1523	-0.433084659
1525	-2.122734123
1528	0.654985298
153090	-2.729506003
153339	1.023879509
153364	-1.318109016
1535	1.172057601
1536	1.537282201
1537	1.646708646
1545	1.711193595
154791	-1.163815115
154807	-1.711756211
155465	-0.483795383
156	0.462727564
157378	-2.855511178
157506	0.91258206100000006
157638	-2.356804229
1577	-0.073990625
157769	-0.979439672
158584	0.410374555
158747	-0.654302496
159	-1.795310676
159013	0.720307325
1593	3.850653815
16	0.716613013
160	-0.510504327
1601	-0.386136051
160418	-0.96632054
1605	-0.394978708
1606	-0.174455266
160760	-0.737228139
160897	0.24817006
161	-1.352679642
1611	4.602547609
161291	-4.473179407
1613	-1.125603956
161424	1.080261078
1615	-0.980295251
162	1.304814213
162394	-1.229878607
162427	0.350225979
1627	0.683352944
1629	1.182913174
163	-1.966363042
1632	1.866092422
1633	-0.180400853
1634	-0.468636449
1635	-0.55567427
163590	1.155904368
163859	1.541418813
164	-1.3673907
1642	-0.088265042
1643	1.28446504
1645	0.923557221
1646	1.37752674
165	-0.774655546
1650	0.407154095
1653	-0.163859795
1654	-1.90096115
1656	-1.832731626
165904	5.174072125
1660	-1.050902294
1662	1.267234216
166378	-0.521483149
1665	-1.348646021
1666	-0.25610502
1667	0.112788556
166785	-0.780076892
1671	-0.044242346
1674	0.967086308
1675	0.211410914
1676	-0.732268782
168537	0.3395775
1687	-2.58293234
169714	0.797426339
170575	1.434159659
170622	0.024252048
171017	-1.07711119
171024	1.788817657
171425	0.409782513
1716	5.412587948
1717	-0.044429545
1719	-1.963159496
1723	0.716980546
1727	-0.044382064
1728	-0.158771369
1729	-0.859441673
173	0.239294859
1736	0.843621175
1737	1.265940989
1738	-0.423591017
1743	0.919884134
175	3.093291958
1755	-1.606197737
1756	0.625800109
1759	-0.688077156
1777	0.40631428000000003
1778	-1.011853577
178	0.810653854
1781	0.087931947
1783	0.258047245
1785	0.62359707
1786	-1.157399435
1794	1.727078628
1798	2.719184045
18	-0.819116034
1800	-4.375244939
1803	-2.041299486
1805	-0.388320863
1806	1.62269052
1809	-1.883943027
1810	-0.978813377
1824	-2.868100381
1829	-1.212873722
183	1.443828344
1830	-1.487545732
1832	-2.042318212
1836	-0.53690197
1837	2.093830117
1841	0.509374312
1845	-0.632343732
1854	-0.695862331
1856	0.058912443
1861	0.528762338
1889	-1.090228838
1890	0.270070178
1891	0.50687734
1892	1.350399518
1893	-0.040627701
191	-0.803310661
1915	-1.137785272
1917	1.041178785
192111	-0.420114178
192669	-2.959686451
1933	-0.530516856
1936	-0.789823281
1937	-0.268011448
1938	0.595767174
1945	0.917289892
1947	-0.845264002
1948	-4.133993425
1951	-5.796725097
1956	-1.092383817
195814	3.207303244
1962	-1.543844748
1964	-4.740547984
196410	-2.670567391
196441	3.552358276
196463	0.231301149
1965	-0.556075883
196527	-1.535914429
1967	0.955575599
1968	-0.270692574
1969	1.723146935
197	-0.079805703
197257	1.106749277
197258	-1.247857994
197259	0.733387622
1973	0.074853507
197322	3.313257082
197358	-0.586357133
1974	-0.556576983
1978	-0.654108822
1979	0.014923367
1981	0.004999226
1983	-1.964591605
1984	-0.221679808
1991	0.703314433
1992	0.462489413
1994	-0.650658601
199953	1.512037786
2	2.589827242
200014	1.317445769
200081	0.139180578
200205	0.110780636
200504	1.464443022
2010	-0.113309889
201161	-0.280649669
201266	0.371637349
201294	1.591931356
201595	-0.954610471
2017	-0.421900525
201931	-0.525207924
2021	-0.507409341
2022	-1.924635036
2023	0.550741926
2026	0.624991027
2027	1.021113957
2028	0.02627272
203	-0.615936439
2030	-1.841718208
203068	-0.580432518
203547	4.075427313
2036	-0.497056195
2037	-1.670889305
2038	-1.889404718
203859	-1.027609797
2039	-0.561131307
204	0.750732942
2040	0.185839556
2041	1.438388148
2049	-2.273957276
205	-1.374340602
2052	1.080316922
2053	-1.717328856
2058	0.372282573
2059	-3.099977069
2060	2.285809623
2063	0.441708396
2064	0.222319598
207	-1.447138873
2079	-0.32498097
208	-0.182145929
2091	-0.596151919
210	0.899775676
2107	0.438671559
2108	0.253428146
2109	1.166278742
2110	1.998442809
2125	-0.694698062
214	-0.443986369
2147	-0.124444021
215	-3.438126459
2152	-0.532151477
2158	1.459457685
216	0.672730398
2161	1.109844657
2162	0.77341236
2167	-0.396663509
2168	-1.47491383
2169	-1.340806478
217	0.975736073
2170	0.689998122
2171	-0.606602194
2172	0.060524129
218	1.041744416
2180	0.8074796
2181	-0.228972094
2182	-2.722338423
2184	0.952538661
2185	1.209349095
219	-0.253442621
2192	-0.242122682
219285	-3.744956198
2193	0.034215188
2194	-1.112092946
219402	0.267178184
2195	0.570199346
2197	-0.920654195
219738	-1.260474453
219771	1.516545052
2199	-2.120706321
219927	1.062237113
219988	-1.394205938
22	0.766487969
220	0.575746107
2200	-1.118046217
2202	-0.942102235
2203	-0.105789967
220323	-3.422558589
2207	-0.250428433
220988	0.215162575
221	0.655857326
221154	0.054648208
221294	-0.7486137
2213	1.112739187
221322	-0.533390523
2214	2.44252151
221443	-0.235897392
221496	-2.006205468
2217	-0.726117261
2219	-0.74375805
221927	0.87540585
221937	-2.054486319
221960	-0.425028874
222068	0.989801629
222171	-3.728169929
2222	-1.86949507
2224	-0.194773028
222487	0.541664339
222584	-0.845435505
222950	1.092289641
223	1.456791409
2235	2.125102141
2237	-0.61158254
2239	0.221823721
224	1.428984359
2243	0.706291861
2244	0.636115752
226	0.024079039
2268	4.381947377
2271	0.384922147
2274	-0.554814789
2275	-1.955519107
22795	-0.342045184
22796	0.034520067
2280	-1.282641659
22800	1.083109326
22801	2.128121052
22803	-0.606749154
22818	-0.188077717
22820	1.481081474
22824	1.146250864
22826	0.355281068
22828	-4.580198323
22839	-0.695857479
2286	1.771893437
22862	0.485582347
22868	-1.192725174
2287	-0.616109793
22870	0.974901534
22875	0.414808877
2288	-0.688243441
22884	2.881033364
2289	1.115041126
22894	-1.125374896
229	-0.977580386
22902	-1.6993245830000001
22904	-0.276146297
22907	0.239540977
22913	-0.957546994
22916	-0.040326246
22918	-3.676933152
22919	-0.126882886
22921	-0.962355304
22928	0.809984711
22929	-0.605545514
22930	1.102569149
22931	0.378238281
22933	1.25596598
22934	-0.025711942
22938	-0.937863442
22948	-1.948231281
22949	0.093686423
22974	-3.623688493
22976	1.374870031
22977	1.137527278
22978	1.236611696
22980	-0.191830028
22984	-1.247299655
22992	-0.947181391
23	-0.918136901
230	-1.384321327
23011	1.119682413
23012	-0.155562178
23013	-4.322113761
23016	-0.250143418
23019	-0.585057053
23020	-0.555146129
23022	0.060232269
23028	-3.93733392
23029	0.900423967
23039	-1.216402915
23042	-0.082532871
23043	-1.564661351
23047	-1.117004524
23048	1.934504395
23052	-0.407910096
23061	1.568635209
23062	0.539018461
23063	-0.112732036
23065	-2.26303766
23066	-0.280046424
23070	-0.448270926
23071	0.10361024
23075	1.333799434
23076	-0.735707848
23078	1.619349638
231	1.162793874
23102	1.038216437
23111	4.606565228
23118	0.577968941
23126	-0.799567268
23137	-0.307573196
2314	0.416052549
23140	2.102827785
23141	0.104705268
23143	0.228249224
23155	0.238554746
23157	2.41676569
2316	0.212864582
23160	2.055230134
23163	-0.513304819
23164	-1.368568749
23165	-0.600850313
23166	2.067030634
23167	1.240144826
23168	0.768002661
2317	-2.038254312
23170	0.093092284
23171	0.713295509
23172	-0.125849262
23173	-0.508287601
23176	-2.252947685
2318	0.40747474
23180	-0.560950645
23184	0.835923966
23185	0.990862158
23186	-2.068474538
23187	-0.469252856
2319	-0.525862001
23190	0.627597756
23191	1.551212897
23193	0.651453123
23196	-0.666687512
23197	-0.647843162
23198	-1.133497476
23203	-0.396073874
23212	-0.706770317
23213	-0.970548796
23214	1.443087963
23215	-1.187971064
23223	0.491393224
23224	-0.045613707
23225	-0.923733444
23228	0.312140266
23230	0.288726646
23231	-0.467353855
23233	0.710757945
23234	-0.844614727
23244	-2.160520367
23246	-1.360644279
23248	0.166662478
23256	0.905049092
23262	-0.195975602
23275	-1.871336058
23277	-0.514077038
23279	0.281951689
2328	0.201556513
23283	-1.168989974
23299	-2.314594142
23303	0.015487631
23304	0.993608212
23307	0.151717112
23317	-2.096437488
23321	-4.513552412
23324	-0.688975076
23325	-0.699277072
23328	0.331514233
23332	-3.349380434
23336	0.443222564
23339	-0.628266596
23344	-0.391717108
23347	0.916297054
2335	-0.272300457
23350	0.942155534
23352	-0.304205843
23358	-0.011651193
23360	-0.789817232
23367	-0.534802155
23371	-1.822019073
23376	1.954378543
23380	-0.500435139
23382	-1.284908048
23385	-1.045045536
23386	-0.525264365
2339	-0.248238298
23394	-2.653176354
23395	1.504873434
23398	0.849755242
23404	-0.791195982
23406	0.457147584
23408	0.649490692
23412	0.029267688
23413	-0.29258963
23417	0.695945151
2342	0.699855384
23423	-0.340255663
23435	-0.935582589
23446	-1.050035421
23450	0.402060038
23451	-1.264920777
23452	0.043953076
23456	2.378913021
2346	-0.37691918
23468	-0.133114822
23471	0.020241244
23473	1.053248079
23474	-0.858223836
23475	-0.94404086
23476	-1.430528548
23480	1.137328976
23498	-0.94486851
23509	-1.164730224
23511	-0.013698131
23515	0.608375826
23516	-2.512919872
23517	-1.045479923
23521	0.288022665
23524	0.114943865
23526	1.889522514
23527	2.904660647
23530	0.724336793
23542	0.596223339
23548	-0.321946839
2355	-0.390826002
23555	-1.212168269
23557	-2.669167373
23558	0.25217403
23560	-0.482213033
23564	-0.941372474
23569	0.334329737
23576	-1.326935288
23580	-2.223026746
23581	-2.88104053
23584	3.057360772
23586	1.241000181
23589	-1.358126944
23592	-1.962020627
23593	-1.415213693
23595	3.55037895
23597	0.327006429
23600	-0.491179924
23603	0.406157069
23607	0.18599605
23616	1.015231725
23633	-0.755760041
23636	0.096355949
23637	0.553714157
23640	-3.404879798
23644	-0.414685842
23646	3.466399128
23647	1.129790064
23650	1.039032938
23654	-0.720207812
23670	0.490468314
23673	0.841387958
23677	-0.472854781
23708	-0.961238194
23753	0.673816
23759	0.402572863
23760	1.309333022
23764	0.194256527
23770	0.659981986
23780	1.493849955
23786	-0.679485787
23787	-0.304978828
23788	-0.752754352
2395	1.877723375
24	-0.096874408
240	2.043542365
24138	-0.540131188
24139	1.824838645
24144	2.36773516
24148	-2.412220302
2444	4.123434905
246	4.168449518
2475	-0.362444353
249	1.58509005
2495	1.224408912
2512	2.780413853
2517	0.17692931
2519	-0.22398139
2521	-0.861689899
2524	2.924899086
2528	-1.555221148
2530	-2.481808777
2533	-0.483470366
253558	-1.578649036
253782	-0.422730551
253827	0.511789106
2539	0.348063607
254102	0.136122441
254295	1.616024096
254531	2.739618667
2547	-0.264474317
2548	1.350313607
2551	0.558011501
255520	-0.923874059
256364	2.40872953
256586	0.41370195
256643	0.599525797
256979	0.8941769
257160	-0.881248904
257194	0.64264783
25777	-2.494318953
25782	0.096079203
25793	-0.912177037
25796	1.088416831
2580	0.10740251
25801	0.655414399
258010	1.710685725
25802	0.964448259
2581	-2.751892361
25813	0.442582842
25814	-3.697492634
25816	-0.066269484
2582	0.970066259
25820	-1.013122796
25824	1.72430696
25828	0.330364911
25831	1.626667531
2584	-0.184829869
25843	0.657250952
25844	-0.180640665
25852	-2.847725633
25865	-1.442278604
25870	1.0645456
25873	-0.506465401
25878	-1.303886047
2588	0.302032366
2589	0.829563748
25896	-1.814942975
259	2.880224837
2590	-0.968378381
25904	-1.453698514
25909	-1.658874784
2591	-2.574534372
25915	2.51469838
2592	0.231104706
25921	-0.556758561
25923	1.635317419
25926	-0.66733986
259282	-0.582829128
25929	0.637118181
25930	0.16217118
259307	-0.234509145
25932	0.439911503
25934	0.531134061
25939	1.136885955
25940	0.268559598
25942	-0.58855328
25949	-0.436090472
25953	0.691165751
25959	0.429940922
25962	-2.20673997
25963	-0.04959356
2597	-1.394785518
25970	5.235924247
25973	-0.284617704
25978	0.96677166
25983	0.259805466
26	-1.780363878
26000	1.259119118
26002	-0.190423536
26003	0.411651417
26007	-0.00220557
26009	2.670586395
26010	-1.712384354
26012	-0.484916736
26015	1.032030976
26019	-1.375138464
26027	-0.760563472
260293	0.221316485
26031	-2.758137754
26043	-1.433944509
26058	-0.149856963
26060	0.327575035
26061	-0.373413739
26063	-0.989522689
26064	-0.382963978
26065	-0.353034508
26073	-0.538284917
26088	-0.362079822
26090	-0.770643365
26091	-0.713783372
26098	2.43366874
26099	-0.768436864
26127	0.732531209
26130	0.322784437
26135	-0.623082997
26136	-1.667459546
26145	-1.808460139
26155	0.428048885
26156	-0.894101318
2617	-1.23182796
261726	-0.332620688
26173	0.869657794
2618	-0.227886546
26225	-1.219981096
26227	-0.093085492
26232	0.714554768
26254	1.747246529
26263	0.884500473
2627	0.414205181
26270	1.054194177
26275	0.571596964
2628	1.087827231
26286	-0.02005046
2629	-1.658721956
2631	0.546347496
2632	1.997534637
2633	0.637264791
2634	0.878399391
26354	-2.54853258
2639	3.157168328
2641	-0.592451268
2644	-0.495817495
2647	-0.183227761
26472	-0.555500153
26499	-4.235617691
2650	-3.184094119
26503	0.204504915
26504	1.012925162
26505	0.291895601
26509	0.701257184
26517	0.072163652
26519	0.473955954
26520	-0.119453257
26523	1.854512691
26528	-0.984221609
26576	-0.299447043
26578	-0.910011358
26589	-0.400853258
26608	0.954107559
2664	-0.278892053
2665	-0.247403666
2673	-0.036310648
2677	-0.310024859
2683	0.483428709
2687	0.054581798
26873	0.365526718
2694	1.950853362
26958	1.714582725
26973	-0.128417359
26985	2.548024656
26986	-0.032474131
26999	-1.296721457
27000	-0.932841466
27020	-0.493173962
27032	-2.551821015
27034	4.039748445
27037	2.289486103
27043	-0.658953309
27044	1.204588409
27063	1.126394057
27068	-0.204864859
27069	1.672912432
27075	-5.801643179
27079	4.04576842
27089	2.773887955
27095	1.970376223
271	-0.415167632
27101	-0.204549447
27109	0.187791272
27111	-2.004767358
27131	0.967089759
27133	0.545801664
27134	-2.216042966
27161	-0.713258237
27163	-2.131506139
27183	0.17295341
272	1.276262377
2720	0.143831261
27236	-0.166553042
27237	1.318269896
27238	-0.094889533
27243	0.207425482
27248	0.496180848
27250	-0.596537287
27257	-0.664280407
27258	0.437015754
27284	0.581669594
2729	-0.283377935
27290	2.801439408
27299	-1.846751938
2730	-0.035502381
27304	0.396275619
27306	-0.346543271
27316	-0.800278287
27332	0.507144474
27333	-0.514054676
27335	-1.279144978
27336	1.315173111
27339	-1.042531277
2734	1.010576915
27346	-1.558702434
27347	0.27493127
27348	-0.001057681
27349	-1.741715312
27350	-1.106405151
27352	1.091088584
2739	-0.926081883
274	0.113445405
27429	-0.195281993
27430	0.073883256
27436	-0.675877594
2744	-0.506541138
27440	0.576437798
2745	1.983099096
2746	0.196167068
2760	0.518935868
2762	0.198781883
2764	-1.334988421
2766	1.377933373
2767	0.004889644
2770	0.870867615
2771	1.361491503
2773	0.727267499
2775	1.966398057
2776	-0.570145776
2778	-0.666626474
2782	-0.192382973
2783	-0.871347912
2787	-1.26427757
2788	1.398592322
2794	-0.683267061
2799	-0.040175205
2800	0.099914516
2801	-2.196399002
2802	-0.035901499
2803	0.344614357
2804	-0.678332534
2805	2.017211292
2806	1.538947873
280636	-1.842556287
2810	1.37909221
2812	-1.139323942
2813	-0.834245473
2817	0.879479759
2819	-2.91521937
2820	-0.388747534
2821	0.437830657
283	1.334900712
283209	0.029689959
283234	0.136146316
283248	0.798045003
283298	-0.328356936
283377	1.136057739
283489	0.555103713
283638	-3.127479653
283742	0.405952452
283820	0.854570919
283871	0.341441525
283987	0.017467283
284106	0.964939746
284119	0.84137734
284217	-2.676270109
284273	0.32527723
2844	0.553714157
284695	-1.415818693
28511	0.428577255
285148	-1.403399953
285282	1.607361949
285362	-0.036551811
285513	-0.283577703
285521	-0.029313736
285590	0.712361439
285643	0.386191236
286	-1.115409404
286257	-0.427036649
286262	-0.455536489
2873	0.992812811
2875	0.853460581
2877	-0.394569357
2878	-1.711703374
288	-0.659803594
2882	0.708043611
2885	0.48063911
2886	-0.766483731
28952	0.719972198
28956	-2.258775065
28957	1.119532667
28958	-0.018379781
28959	-1.959854009
2896	-0.778750696
28960	0.633197353
28969	-0.135664148
28970	0.680964541
28972	2.052378753
28973	0.722702836
28976	-0.189154493
28977	-0.420964358
28985	-1.001186389
28988	-0.913314631
28989	-0.693701794
28991	3.451817439
28992	-0.169027999
29	-0.964913566
290	0.655059114
29028	0.841543601
29062	0.756171538
29071	1.370761496
29074	0.151898197
29078	-0.767200036
29082	-0.422135599
29085	1.406337491
29087	0.806356595
29088	-0.819203641
29089	-1.254199297
2909	4.586878467
29091	1.529215462
29093	-2.102751627
29097	-1.024571383
29099	-0.260441708
291	0.469240036
29100	2.901610739
29101	-2.278632915
29105	-0.305525511
29108	-2.186624904
29109	-0.101833625
29115	2.582027273
29119	-1.285876039
29127	-1.034788164
29128	-1.21661933
292	0.717245704
2923	0.998337771
293	-0.25210871
2934	1.36456724
2935	0.505407011
2936	0.147162707
2937	-0.470036944
2938	1.72340279
2944	0.152285273
2947	-0.026155806
2948	2.719315786
2950	-0.011630358
2952	1.037213305
2956	-0.998350242
2959	0.001245946
2960	-0.458028421
2961	-3.253038535
2962	-1.387542344
2963	-1.196504516
2969	-1.279030172
2975	-4.363195191
2976	-0.151602242
29760	0.380760036
29766	0.120831303
29780	-1.011944715
29785	-0.816988443
29789	-0.462419467
29796	1.233747515
2982	-0.486279567
2987	-0.384099219
29880	0.063278959
29883	-2.621787176
29886	-0.155996419
29888	-2.236709424
29890	1.391062745
29894	0.208082806
29896	5.005608338
2990	-0.615933587
29907	1.232576998
29911	-0.080476347
2992	0.664927886
29920	0.94595844
29924	-0.741353456
29925	-0.13395589
29926	0.774240077
29928	0.640313226
29944	0.369465163
29952	-0.190221267
29957	-0.693534011
29959	0.48193713
29966	-0.186104747
29968	0.79267939
2997	0.921100864
29978	-0.483811491
29982	0.749526228
29995	-0.803089299
30	-1.304217459
30001	-0.947026847
30008	-0.117660435
30011	-1.039035067
3005	0.705294265
3006	-0.033525656
3007	0.321171456
3008	0.710729498
3009	-0.143412799
301	1.513895012
3010	0.846323003
302	-1.167555288
3020	-2.443003063
3021	-2.443003063
3024	1.687543721
3026	0.155799529
3028	0.61211183
3029	-1.301524712
3032	1.391059307
3033	0.706439914
3035	0.228238199
3039	-0.171154835
3040	-0.171154835
3043	-0.513879506
3045	-0.548030079
3047	0.821795748
3048	0.079296629
3050	-0.027544206
3052	-1.373939685
3053	1.417388661
3054	-0.823943554
3059	1.345346122
306	1.199838806
3064	0.133502164
3065	-2.37421591
3066	-0.269599421
3068	-0.884265588
307	-1.651064136
3071	-1.12497824
3073	1.215483054
3074	0.061324342
3075	1.387804547
3078	1.036148678
308	0.130975792
3080	0.220514791
3081	3.756288919
30833	-0.452630856
30835	-0.951999218
30836	0.153123044
30844	0.828285874
30845	-1.378506419
30846	0.17917336
30849	-0.586450437
30850	-0.119100818
30851	0.921764605
309	0.969394899
3092	-1.775177877
3093	0.061296666
3094	0.248979553
30968	-0.527379335
3098	1.253547522
3099	-0.242017974
31	-1.495692806
310	-0.091090373
3101	0.776234143
3105	-0.145785593
3106	0.305338943
311	0.597011104
3113	-0.467817858
3117	-0.030915914
312	-2.371397918
3123	0.238231541
3125	0.633958447
3127	0.44896461
3133	-0.93710611
3146	-0.24107819
3148	0.720690829
3149	-0.855943585
3155	1.172464209
3157	-2.575555662
3158	0.354024174
3159	0.170832339
316	0.959624032
3162	0.769853535
3163	2.938344985
3172	-0.574158705
3176	1.504858523
317762	-0.766176052
317772	-0.153463632
318	-0.31290595
3181	-0.790611278
3183	-0.50382136
3184	-1.806059299
3185	-1.380708652
3187	-1.082395959
3188	0.40091719
3189	-1.463300476
3190	-1.150365748
3191	-1.114280917
3192	-1.016248657
3240	0.810663138
3241	0.497133462
3248	0.69984316
325	-0.303514999
3251	-0.622248184
3263	0.567224106
326625	-0.375715363
3267	-0.713785315
3268	-1.974234896
327	0.704778498
3273	0.364755237
328	0.165449022
3291	0.384118318
3294	-2.240203029
3295	0.120215376
3301	0.309903368
3305	-5.763531846
3306	0.748822941
3308	-0.109312174
3309	1.177997453
3312	-0.537085038
3313	0.287599743
3315	-1.029355388
3320	-0.629110869
3326	-0.703116007
3329	-0.702344573
3336	-0.244104093
3337	-0.618128612
3339	-0.246769222
333932	-1.435856235
334	-1.594817861
335	0.688058975
337	1.432127447
3371	-0.352028552
338	1.249215006
3382	0.39355667
3383	0.195662931
3385	1.546493146
338645	1.146357438
338773	1.97102523
338785	-0.966834499
339122	-1.970736084
340061	-0.499699443
340547	3.408620095
340784	-2.045457564
341	0.859961835
3416	1.272576136
3417	0.075746657
3418	0.968375853
3419	0.612892702
3420	1.437690384
3421	0.119047182
3422	-1.697606798
3425	-3.888768801
3426	-1.423762906
3428	0.010000309
3430	3.351570673
3431	4.266233574
3433	0.323014266
3434	-1.031463188
3437	0.846250504
345	0.691379776
345651	0.40882329
346	1.849349546
347273	0.060330894
3476	-1.488709439
347733	-0.688868069
347734	-0.064952175
347862	-1.859654381
348	-0.127552771
3482	-0.688068157
3483	1.827310775
3485	0.94659845
3487	-1.065559695
348995	-1.172719338
3490	-2.799022958
35	0.622239312
350	-0.123486963
3508	0.565650223
352999	0.086943648
353	0.615030618
3543	0.880547773
355	0.125289881
3550	-0.692505686
3551	-2.270493915
3557	-0.551831363
358	-1.448054768
359948	-2.834547556
36	0.960568256
3603	2.016504027
3606	0.559506694
3607	0.001000841
3609	0.864066501
3612	-0.870686438
3613	0.068335171
3615	-1.318422204
3620	1.770732866
3624	-0.49419284
3628	-0.218459466
3631	6.130135343
3635	0.79213776
3636	0.616369645
3646	-0.290304921
3655	-1.717434933
3658	-0.732921075
3661	0.503085627
3662	2.356870369
3664	-1.570919637
3669	0.8193909
3671	-3.637707035
3672	-0.174603768
3673	-2.368121478
3674	-1.411736001
3675	-0.29546092
3678	0.352492885
3679	1.461396943
3683	1.800180921
3684	1.114743791
3685	-0.493996293
3687	3.224862712
3688	-2.216992234
369	-0.817855867
3690	-0.852604888
3691	-1.634225114
3692	-1.758028176
3693	-1.807821964
3697	1.957076475
3698	1.579596066
3699	1.631984052
37	2.055093217
3703	1.506139166
3704	-0.756007999
3705	-1.697073423
3710	0.377110399
372	1.877839806
3726	1.342654332
3727	3.908363388
3728	-2.956005616
373156	-0.174206772
3732	-0.432025394
3735	0.307952133
374354	0.234206488
374393	1.114983734
374395	2.909322746
374403	0.422602665
374659	0.35046286
374882	2.208985224
375	0.086594241
375056	1.062131308
375790	-2.026103324
376497	-1.675356254
377677	-0.747193973
378	0.838062863
3796	-1.127627065
3799	-0.831054136
38	1.134509708
381	-0.481022215
3818	1.921541464
382	0.977436395
3827	1.102462755
383	0.999388054
3832	0.200815409
3833	-0.325432425
3835	-0.217739781
3836	-0.804541956
3837	-0.101677038
3838	-1.643435501
3839	-1.297691192
3840	-1.096288096
3842	-0.99120296
3843	-1.195227477
3845	0.197059815
3848	0.54380016
3851	0.418328879
3854	0.171704167
3857	0.789585169
3858	0.584272331
3861	-2.616309764
387	-0.336963263
3875	-1.513612842
387921	0.620890084
388	-0.903801623
3880	-1.352783333
388753	2.896523434
388799	0.593550808
388962	0.067721891
389203	1.16913423
3895	0.019907574
3898	-1.264556004
39	-1.330140424
3906	-0.281444109
3908	-0.080824797
3909	-2.531076135
390916	0.456899266
391	0.913630358
3911	-0.092975793
3912	0.270427806
3913	0.753676665
391356	2.262755047
3914	5.66592e-4
3915	-0.295680775
3916	-0.057505142
3918	0.243935351
392	1.427810122
3920	0.488352593
3921	-0.948591553
3925	-0.150893699
3927	-0.376567899
3929	1.467063808
[truncated: 2,786 more rows]
