# Supplementary material for: Proteomics Analysis of Gastric Cancer Patients with Diabetes Mellitus
Source: J Clin Med. 2021 Jan 21;10(3):407. doi: 10.3390/jcm10030407 (PMC7866049; doi:10.3390/jcm10030407)
Supplement: Supplementary file 1 [file jcm-10-00407-s001.zip › sup/Supplementary_File_6/GSEA_Webgestalt/GSEA_Disease_OMIM/enrichment_results_wg_result1604400314.txt]

geneSet	description	link	enrichmentScore	normalizedEnrichmentScore	pValue	FDR	size	plotPath	leadingEdgeNum	leadingEdgeId	userId
252010	MITOCHONDRIAL COMPLEX I DEFICIENCY	http://www.omim.org/entry/252010	0.742017823714836	2.007332505455656	0.002237136460319605	0.0012835139760410724	14	./Project_wg_result1604400314_GSEA/252010.png	9	4694;4726;25915;4709;4719;51300;4724;4715;4722	O15239;O43181;O43676;O75380;O75489;P28331;Q9BU61;Q9NPL8;Q9Y6M9
256000	LEIGH SYNDROME	http://www.omim.org/entry/256000	0.6249159793071085	1.6592778880498007	0.022540983560366837	0.04877353108956076	13	./Project_wg_result1604400314_GSEA/256000.png	10	4705;4724;4722;4728;4695;91942;105369915;55967;4704;6389	O00217;O43181;O43678;O75489;O95299;P31040;Q16795;Q8N183;Q9UI09;Q9UI09
