# Supplementary material for: Proteomics Analysis of Gastric Cancer Patients with Diabetes Mellitus
Source: J Clin Med. 2021 Jan 21;10(3):407. doi: 10.3390/jcm10030407 (PMC7866049; doi:10.3390/jcm10030407)
Supplement: Supplementary file 1 [file jcm-10-00407-s001.zip › sup/Supplementary_File_6/GSEA_Webgestalt/GSEA_GO_BP/enrichment_results_wg_result1604400201.txt]

geneSet	description	link	enrichmentScore	normalizedEnrichmentScore	pValue	FDR	size	plotPath	leadingEdgeNum	leadingEdgeId	userId
GO:0010257	NADH dehydrogenase complex assembly	http://amigo.geneontology.org/amigo/term/GO:0010257	0.5694873737144573	2.074453747705831	0	0.011814100259399133	44	./Project_wg_result1604400201_GSEA/GO_0010257.png	23	4694;4537;4726;4706;25915;4538;4709;4702;4536;4714;54539;4719;51300;4710;4718;4705;4717;4724;4715;4722;4725;4540;4728	O00217;O14561;O15239;O43181;O43676;O43677;O43920;O75380;O75489;O95168;O95169;O95298;O95299;P03891;P03897;P03905;P03915;P28331;P51970;Q9BU61;Q9NPL8;Q9NX14;Q9Y6M9
GO:0033108	mitochondrial respiratory chain complex assembly	http://amigo.geneontology.org/amigo/term/GO:0033108	0.5026461932157308	1.9557206288622184	0	0.04472480812486814	60	./Project_wg_result1604400201_GSEA/GO_0033108.png	26	4694;4537;4726;4706;25915;4538;4709;4702;4536;4714;54539;4719;51300;4710;116228;4718;4705;4717;4724;29796;4715;4722;389203;4725;4540;4728	O00217;O14561;O15239;O43181;O43676;O43677;O43920;O75380;O75489;O95168;O95169;O95298;O95299;P03891;P03897;P03905;P03915;P28331;P51970;Q5RI15;Q8N5G0;Q9BU61;Q9NPL8;Q9NX14;Q9UDW1;Q9Y6M9
