# Supplementary material for: Proteomics Analysis of Gastric Cancer Patients with Diabetes Mellitus
Source: J Clin Med. 2021 Jan 21;10(3):407. doi: 10.3390/jcm10030407 (PMC7866049; doi:10.3390/jcm10030407)
Supplement: Supplementary file 1 [file jcm-10-00407-s001.zip › sup/Supplementary_File_6/GSEA_Webgestalt/GSEA_GO_CC/enriched_geneset_ap_clusters_wg_result1604400208.txt]

GO:0070469	GO:0030964	GO:1990204
GO:0070069
GO:0044455
GO:1904949	GO:0005911
GO:1990391
