# Supplementary material for: Proteomics Analysis of Gastric Cancer Patients with Diabetes Mellitus
Source: J Clin Med. 2021 Jan 21;10(3):407. doi: 10.3390/jcm10030407 (PMC7866049; doi:10.3390/jcm10030407)
Supplement: Supplementary file 1 [file jcm-10-00407-s001.zip › sup/Supplementary_File_6/GSEA_Webgestalt/GSEA_GO_CC/enrichment_results_wg_result1604400208.txt]

geneSet	description	link	enrichmentScore	normalizedEnrichmentScore	pValue	FDR	size	plotPath	leadingEdgeNum	leadingEdgeId	userId
GO:0070469	respiratory chain	http://amigo.geneontology.org/amigo/term/GO:0070469	0.5577489485914531	2.2231359348241857	0	0	70	./Project_wg_result1604400208_GSEA/GO_0070469.png	40	4694;4537;4726;4706;27089;4538;4709;6392;4702;4536;1350;4514;4714;4512;54539;1327;4719;1537;4710;9377;6390;4718;7386;4519;4697;4705;4717;9167;4724;29796;4715;7384;4513;4722;1329;11315;4725;7385;4540;4728	O00217;O00483;O14521;O14548;O14561;O14949;O15239;O43181;O43676;O43677;O43920;O75380;O75489;O95168;O95169;O95298;O95299;P00156;P00395;P00403;P00414;P03891;P03897;P03905;P03915;P08574;P10606;P13073;P15954;P20674;P21912;P22695;P28331;P31930;P47985;P51970;Q99497;Q9NX14;Q9UDW1;Q9Y6M9
GO:0070069	cytochrome complex	http://amigo.geneontology.org/amigo/term/GO:0070069	0.6591214089663621	2.066023792779705	0	0.0017426156661148385	23	./Project_wg_result1604400208_GSEA/GO_0070069.png	15	27089;1350;4514;4512;1327;1537;9377;7386;4519;4697;29796;7384;4513;1329;7385	O00483;O14949;P00156;P00395;P00403;P00414;P08574;P10606;P13073;P15954;P20674;P22695;P31930;P47985;Q9UDW1
GO:0030964	NADH dehydrogenase complex	http://amigo.geneontology.org/amigo/term/GO:0030964	0.5997664534458083	2.106469516307182	0	0.002091138799337806	38	./Project_wg_result1604400208_GSEA/GO_0030964.png	23	4694;4537;4726;4706;4538;4709;4702;4536;4714;54539;4719;4710;4718;4697;4705;4717;4724;4715;4722;11315;4725;4540;4728	O00217;O00483;O14561;O15239;O43181;O43676;O43677;O43920;O75380;O75489;O95168;O95169;O95298;O95299;P03891;P03897;P03905;P03915;P28331;P51970;Q99497;Q9NX14;Q9Y6M9
GO:1990204	oxidoreductase complex	http://amigo.geneontology.org/amigo/term/GO:1990204	0.4956176284110038	2.030669050905134	0	0.002352531149255032	80	./Project_wg_result1604400208_GSEA/GO_1990204.png	42	55526;4694;4537;4726;4706;27089;4538;4709;6392;4702;4536;4714;4512;54539;4719;1537;4710;1536;4967;6390;4718;7386;4519;5034;4697;4705;4717;1737;4724;29796;4715;7384;4722;1629;1535;11315;4725;7385;4540;5160;4728;4689	O00217;O00483;O14521;O14561;O14949;O15239;O43181;O43676;O43677;O43920;O75380;O75489;O95168;O95169;O95298;O95299;P00156;P00395;P03891;P03897;P03905;P03915;P04839;P07237;P08559;P08574;P10515;P11182;P13498;P21912;P22695;P28331;P31930;P47985;P51970;Q02218;Q15080;Q96HY7;Q99497;Q9NX14;Q9UDW1;Q9Y6M9
GO:0044455	mitochondrial membrane part	http://amigo.geneontology.org/amigo/term/GO:0044455	0.44628049677695797	1.9941362320715668	0	0.0025093665592053668	145	./Project_wg_result1604400208_GSEA/GO_0044455.png	78	55669;4580;4694;4537;4726;4706;27089;23456;65991;63933;4538;4709;6392;4702;2110;4536;1350;4514;79944;4714;4512;54539;1327;4719;1537;55333;4710;515;9377;521;522;6390;4718;7386;4519;55288;79135;4697;89941;4705;4717;9167;506;4724;29796;4715;7384;4513;4722;10105;498;84833;1329;11315;4725;7385;4540;4508;4728;56997;513;509;7381;4695;539;4711;622;8834;10476;578;10651;55735;9512;55847;23530;4696;8871;4701	O00217;O00483;O14521;O14548;O14561;O14949;O15056;O15239;O43181;O43674;O43676;O43677;O43678;O43920;O75380;O75431;O75439;O75489;O75947;O95167;O95168;O95169;O95182;O95298;O95299;P00156;P00395;P00403;P00414;P00846;P03891;P03897;P03905;P03915;P06576;P08574;P10606;P13073;P14927;P15954;P17152;P18859;P20674;P21912;P22695;P24539;P25705;P28331;P30049;P30405;P31930;P36542;P47985;P48047;P51970;P56385;P57105;…
GO:1904949	ATPase complex	http://amigo.geneontology.org/amigo/term/GO:1904949	-0.5368193160981308	-1.7615767038338104	0.0033726812759313977	0.04278668813303715	36	./Project_wg_result1604400208_GSEA/GO_1904949.png	22	7391;55198;9219;10856;8607;5928;8467;51377;57634;483;54815;57459;481;476;10902;54108;6599;86;3065;6601;7528;6597	O60264;O94776;O96019;P05023;P05026;P22415;P25490;P51532;P54709;Q09028;Q13547;Q86YP4;Q8NEU8;Q8TAQ2;Q8WXI9;Q92922;Q96L91;Q9H0E9;Q9NRG0;Q9Y230;Q9Y265;Q9Y5K5
GO:0005911	cell-cell junction	http://amigo.geneontology.org/amigo/term/GO:0005911	-0.4446644648605857	-1.8946912106965093	0	0.044529132446147264	159	./Project_wg_result1604400208_GSEA/GO_0005911.png	58	30011;9578;1072;4070;84952;6282;6513;302;81;9265;1829;7454;4643;29119;120;10397;207;1830;118;481;3875;5584;476;3655;5796;634;4067;26;5335;10611;1656;9124;51599;79778;1803;1832;5058;1525;27134;3688;23580;57662;1365;10298;55327;11187;284217;1015;4072;5318;157378;1824;3728;51248;83700;79983;8502;11135	O00151;O15551;O43707;O43739;O95049;O96013;P05023;P05026;P05556;P05783;P07355;P07948;P09758;P11166;P13688;P14923;P15924;P16422;P19174;P19801;P23229;P23528;P25391;P26196;P27487;P31749;P31949;P32926;P35611;P41743;P42768;P78310;Q00587;Q02487;Q0VF96;Q12864;Q12965;Q13153;Q14126;Q15262;Q5EBL8;Q6PI78;Q86X29;Q8IY33;Q8WVV4;Q92597;Q96B97;Q96HC4;Q99569;Q99959;Q9BX67;Q9H3Q1;Q9NUP9;Q9P1Y5;Q9UEY8;Q9UI47;Q9Y446;…
GO:1990391	DNA repair complex	http://amigo.geneontology.org/amigo/term/GO:1990391	-0.6936420701984098	-1.82731575038038	0.0018621973894558709	0.046949193992133535	14	./Project_wg_result1604400208_GSEA/GO_1990391.png	6	7515;23186;5591;79840;23028;7518	O60341;P18887;P78527;Q13426;Q9H9Q4;Q9UKL0
