# Supplementary material for: Proteomics Analysis of Gastric Cancer Patients with Diabetes Mellitus
Source: J Clin Med. 2021 Jan 21;10(3):407. doi: 10.3390/jcm10030407 (PMC7866049; doi:10.3390/jcm10030407)
Supplement: Supplementary file 1 [file jcm-10-00407-s001.zip › sup/Supplementary_File_6/GSEA_Webgestalt/GSEA_GO_MF/enriched_geneset_ap_clusters_wg_result1604400218.txt]

GO:0019840
GO:0016903
GO:0009055	GO:0046906	GO:0016651
GO:0035326	GO:0004386
GO:0005080	GO:0098631
