# Supplementary material for: Proteomics Analysis of Gastric Cancer Patients with Diabetes Mellitus
Source: J Clin Med. 2021 Jan 21;10(3):407. doi: 10.3390/jcm10030407 (PMC7866049; doi:10.3390/jcm10030407)
Supplement: Supplementary file 1 [file jcm-10-00407-s001.zip › sup/Supplementary_File_6/GSEA_Webgestalt/GSEA_GO_MF/enrichment_results_wg_result1604400218.txt]

geneSet	description	link	enrichmentScore	normalizedEnrichmentScore	pValue	FDR	size	plotPath	leadingEdgeNum	leadingEdgeId	userId
GO:0019840	isoprenoid binding	http://amigo.geneontology.org/amigo/term/GO:0019840	0.7705271460424656	2.135031288278227	0	4.471511997066688e-4	15	./Project_wg_result1604400218_GSEA/GO_0019840.png	5	83758;7367;5948;5104;127	O75795;P05154;P08319;P50120;P82980
GO:0046906	tetrapyrrole binding	http://amigo.geneontology.org/amigo/term/GO:0046906	0.5817191891538573	2.1651054388002087	0	8.943023994133376e-4	50	./Project_wg_result1604400218_GSEA/GO_0046906.png	16	102724560;1593;58157;3163;259;8288;57404;6392;6821;2694;3620;1545;5742;4512;1537;1536	O14521;P00395;P02760;P04839;P08574;P0DN79;P11678;P14902;P23219;P27352;P30519;P51687;Q02318;Q16678;Q6UW02;Q9NPG2
GO:0016651	oxidoreductase activity, acting on NAD(P)H	http://amigo.geneontology.org/amigo/term/GO:0016651	0.5200754081217842	2.060386137736455	0	0.0014905039990222293	70	./Project_wg_result1604400218_GSEA/GO_0016651.png	34	4694;4537;4726;4706;127;4538;4709;51181;4702;9131;4536;4714;4719;1806;4710;1536;10935;4718;2766;1646;51706;10901;4697;64359;4705;4717;4724;4715;4722;1535;4725;1429;4540;4728	O00217;O00483;O14561;O15239;O43181;O43676;O43677;O43920;O75380;O75489;O95168;O95169;O95298;O95299;O95831;P03891;P03897;P03905;P03915;P04839;P08319;P13498;P28331;P30048;P36959;P51970;P52895;Q08257;Q12882;Q6DKJ4;Q7Z4W1;Q9BTZ2;Q9UHQ9;Q9Y6M9
GO:0016903	oxidoreductase activity, acting on the aldehyde or oxo group of donors	http://amigo.geneontology.org/amigo/term/GO:0016903	0.592505100148399	1.987391231291563	0	0.005365814396480026	32	./Project_wg_result1604400218_GSEA/GO_0016903.png	24	55526;127;4967;223;224;57016;1737;501;231;5160;128;218;4329;217;316;7915;64577;8659;8050;5162;131;10840;216;221	O00330;O60218;O75891;P00352;P05091;P08319;P08559;P10515;P11177;P11766;P15121;P30038;P30838;P40394;P43353;P49189;P49419;P51648;P51649;Q02218;Q02252;Q06278;Q96HY7;Q9H2A2
GO:0098631	cell adhesion mediator activity	http://amigo.geneontology.org/amigo/term/GO:0098631	-0.6072858941331989	-2.0188911626755637	0	0.005401512423478573	37	./Project_wg_result1604400218_GSEA/GO_0098631.png	21	3921;5499;4070;6282;302;1829;140885;3875;10611;9124;1832;1525;3688;3673;10298;11187;4072;5318;1824;3728;11135	O00151;O96013;P05556;P05783;P07355;P08865;P09758;P14923;P15924;P16422;P17301;P31949;P62136;P78310;P78324;Q00587;Q02487;Q14126;Q96HC4;Q99959;Q9Y446
GO:0009055	electron transfer activity	http://amigo.geneontology.org/amigo/term/GO:0009055	0.479241803658043	1.9751189664014923	0	0.0057235353562453605	80	./Project_wg_result1604400218_GSEA/GO_0009055.png	39	4726;27089;6392;2110;2745;1345;1350;3620;4514;4512;1327;4719;1537;1536;10327;9377;3420;6390;7386;4519;4697;9167;29796;7384;4513;5860;4722;1535;2109;1329;231;22977;128;7264;51218;217;316;8574;7381	O00483;O14521;O14548;O14949;O43488;O43837;O75380;O75489;O95154;P00156;P00395;P00403;P00414;P04839;P05091;P08574;P09417;P09669;P10606;P11766;P13073;P13498;P14550;P14902;P14927;P15121;P15954;P20674;P21912;P28331;P31930;P35754;P38117;P47985;Q06278;Q13630;Q16134;Q86SX6;Q9UDW1
GO:0035326	enhancer binding	http://amigo.geneontology.org/amigo/term/GO:0035326	-0.608911655532379	-1.933411749455776	0	0.022146200936262152	32	./Project_wg_result1604400218_GSEA/GO_0035326.png	14	57459;9968;4841;1385;6599;86;3065;3020;6601;4087;7528;6662;6597;5966	O96019;P16220;P25490;P48436;P51532;P84243;Q04864;Q13547;Q15233;Q15796;Q8TAQ2;Q8WXI9;Q92922;Q93074
GO:0005080	protein kinase C binding	http://amigo.geneontology.org/amigo/term/GO:0005080	-0.6201473324543956	-1.8607067554640906	0.0018761726043599013	0.03348937702556715	25	./Project_wg_result1604400218_GSEA/GO_0005080.png	9	25865;207;7155;8878;10611;1832;11155;6385;5318	O75112;P15924;P31431;P31749;Q02880;Q13501;Q96HC4;Q99959;Q9BZL6
GO:0004386	helicase activity	http://amigo.geneontology.org/amigo/term/GO:0004386	-0.5106123296325357	-1.8787925061705244	0	0.03384947785379906	66	./Project_wg_result1604400218_GSEA/GO_0004386.png	32	8449;10856;8607;4683;4172;23517;1660;10146;4175;8467;4171;11325;2963;11056;57634;1665;85441;1106;4176;10212;9716;79009;54606;1656;1654;10521;83990;55661;6596;64135;10973;6597	O00148;O00571;O14647;O43143;O60231;O60264;O60306;O60934;P13984;P25205;P26196;P33993;P42285;P49736;P51532;Q08211;Q13283;Q14527;Q14566;Q86XP3;Q8N3C0;Q92841;Q96GQ7;Q96L91;Q9BQ39;Q9BX63;Q9BYK8;Q9BYX4;Q9NY93;Q9Y230;Q9Y265;Q9Y2R4
