# Supplementary material for: Proteomics Analysis of Gastric Cancer Patients with Diabetes Mellitus
Source: J Clin Med. 2021 Jan 21;10(3):407. doi: 10.3390/jcm10030407 (PMC7866049; doi:10.3390/jcm10030407)
Supplement: Supplementary file 1 [file jcm-10-00407-s001.zip › sup/Supplementary_File_6/GSEA_Webgestalt/GSEA_Pathway_KEGG/enriched_geneset_wsc_topsets_wg_result1604400229.txt]

# Coverage: 1
hsa05012
hsa05010
hsa00190
hsa04723
hsa01210
