# Supplementary material for: Proteomics Analysis of Gastric Cancer Patients with Diabetes Mellitus
Source: J Clin Med. 2021 Jan 21;10(3):407. doi: 10.3390/jcm10030407 (PMC7866049; doi:10.3390/jcm10030407)
Supplement: Supplementary file 1 [file jcm-10-00407-s001.zip › sup/Supplementary_File_6/GSEA_Webgestalt/GSEA_Pathway_KEGG/enrichment_results_wg_result1604400229.txt]

geneSet	description	link	enrichmentScore	normalizedEnrichmentScore	pValue	FDR	size	plotPath	leadingEdgeNum	leadingEdgeId	userId
hsa05012	Parkinson disease	http://www.kegg.jp/kegg-bin/show_pathway?hsa05012+7327+4694+4537+4726+4706+27089+4538+4709+6392+4702+4536+1345+1350+4514+4714+4512+54539+1327+4719+1537+4710+51465+515+9377+522+6390+4718+7386+4519+2771+4697+4705+7317+4717+9167+506+4724+29796+4715+7384+4513+4722+10105+498+1329+11315+4725+7385+4540+4508+4728+513+509+7381+5566+4695+539+2770+4711	0.5553222294174848	2.344134354430582	0	0	92	./Project_wg_result1604400229_GSEA/hsa05012.png	59	7327;4694;4537;4726;4706;27089;4538;4709;6392;4702;4536;1345;1350;4514;4714;4512;54539;1327;4719;1537;4710;51465;515;9377;522;6390;4718;7386;4519;2771;4697;4705;7317;4717;9167;506;4724;29796;4715;7384;4513;4722;10105;498;1329;11315;4725;7385;4540;4508;4728;513;509;7381;5566;4695;539;2770;4711	O00217;O00483;O14521;O14548;O14561;O14949;O15239;O43181;O43674;O43676;O43677;O43678;O43920;O75380;O75489;O95168;O95169;O95298;O95299;P00156;P00395;P00403;P00414;P00846;P03891;P03897;P03905;P03915;P04899;P06576;P08574;P09669;P10606;P13073;P14927;P15954;P17612;P18859;P20674;P21912;P22314;P22695;P24539;P25705;P28331;P30049;P30405;P31930;P36542;P47985;P48047;P51970;P60604;P63096;Q99497;Q9NX14;Q9UDW1;…
hsa00190	Oxidative phosphorylation	http://www.kegg.jp/kegg-bin/show_pathway?hsa00190+4694+4537+4726+4706+27089+4538+4709+6392+4702+537+4536+1345+1350+4514+4714+4512+54539+1327+4719+1537+4710+515+9377+521+522+6390+4718+7386+4519+4697+495+4705+4717+9167+506+4724+29796+4715+7384+4513+4722+498+1329+4725+7385+496+4540+4508+4728+513+529+509+7381+4695+539+9296+4711	0.5386433353881057	2.266144429334277	0	0	92	./Project_wg_result1604400229_GSEA/hsa00190.png	57	4694;4537;4726;4706;27089;4538;4709;6392;4702;537;4536;1345;1350;4514;4714;4512;54539;1327;4719;1537;4710;515;9377;521;522;6390;4718;7386;4519;4697;495;4705;4717;9167;506;4724;29796;4715;7384;4513;4722;498;1329;4725;7385;496;4540;4508;4728;513;529;509;7381;4695;539;9296;4711	O00217;O00483;O14521;O14548;O14561;O14949;O15239;O43181;O43674;O43676;O43677;O43678;O43920;O75380;O75489;O95168;O95169;O95298;O95299;P00156;P00395;P00403;P00414;P00846;P03891;P03897;P03905;P03915;P06576;P08574;P09669;P10606;P13073;P14927;P15954;P18859;P20648;P20674;P21912;P22695;P24539;P25705;P28331;P30049;P31930;P36542;P36543;P47985;P48047;P51164;P51970;P56385;Q15904;Q16864;Q9NX14;Q9UDW1;Q9Y6M9
hsa05010	Alzheimer disease	http://www.kegg.jp/kegg-bin/show_pathway?hsa05010+4694+4726+4706+27089+5533+4709+6392+4702+1345+1350+4514+4714+4512+54539+1327+5595+4719+1537+4710+515+9377+489+522+6390+4718+7386+4519+4697+4705+4717+9167+3416+506+4724+29796+4715+7384+4513+4722+498+1329+4725+7385+4508+4728+513+102+509+7381+4695+539+4711+823+10476	0.48070542379529774	2.025319049692076	0	0.011060758896533726	99	./Project_wg_result1604400229_GSEA/hsa05010.png	54	4694;4726;4706;27089;5533;4709;6392;4702;1345;1350;4514;4714;4512;54539;1327;5595;4719;1537;4710;515;9377;489;522;6390;4718;7386;4519;4697;4705;4717;9167;3416;506;4724;29796;4715;7384;4513;4722;498;1329;4725;7385;4508;4728;513;102;509;7381;4695;539;4711;823;10476	O00217;O00483;O14521;O14548;O14561;O14672;O14949;O15239;O43181;O43674;O43676;O43677;O43678;O43920;O75380;O75489;O75947;O95168;O95169;O95298;O95299;P00156;P00395;P00403;P00414;P00846;P06576;P07384;P08574;P09669;P10606;P13073;P14735;P14927;P15954;P18859;P20674;P21912;P22695;P24539;P25705;P27361;P28331;P30049;P31930;P36542;P47985;P48047;P48454;P51970;Q93084;Q9NX14;Q9UDW1;Q9Y6M9
hsa04723	Retrograde endocannabinoid signaling	http://www.kegg.jp/kegg-bin/show_pathway?hsa04723+4694+4537+4726+4706+4538+4709+4702+2775+4536+54331+4714+54539+5595+4719+4710+2788+4718+2771+4697+4705+4717+4724+4715+4722+4725+4540+4728+5566+4695+2770+4711	0.5061920573457908	1.946824229755632	0	0.017735354782373047	60	./Project_wg_result1604400229_GSEA/hsa04723.png	31	4694;4537;4726;4706;4538;4709;4702;2775;4536;54331;4714;54539;5595;4719;4710;2788;4718;2771;4697;4705;4717;4724;4715;4722;4725;4540;4728;5566;4695;2770;4711	O00217;O00483;O14561;O15239;O43181;O43674;O43676;O43677;O43678;O43920;O60262;O75380;O75489;O95168;O95169;O95298;O95299;P03891;P03897;P03905;P03915;P04899;P09471;P17612;P27361;P28331;P51970;P59768;P63096;Q9NX14;Q9Y6M9
hsa01210	2-Oxocarboxylic acid metabolism	http://www.kegg.jp/kegg-bin/show_pathway?hsa01210+84706+95+2805+2806+3420+50+48+1431+3418+2875	0.6769178357265068	1.8554537603463128	0.0021786492327262545	0.04920130681561555	15	./Project_wg_result1604400229_GSEA/hsa01210.png	10	84706;95;2805;2806;3420;50;48;1431;3418;2875	O43837;O75390;P00505;P17174;P21399;P24298;P48735;Q03154;Q8TD30;Q99798
