# Supplementary material for: Proteomics Analysis of Gastric Cancer Patients with Diabetes Mellitus
Source: J Clin Med. 2021 Jan 21;10(3):407. doi: 10.3390/jcm10030407 (PMC7866049; doi:10.3390/jcm10030407)
Supplement: Supplementary file 1 [file jcm-10-00407-s001.zip › sup/Supplementary_File_6/GSEA_Webgestalt/GSEA_Pathway_Reactome/enriched_geneset_ap_clusters_wg_result1604400246.txt]

R-HSA-163200	R-HSA-611105	R-HSA-1428517
R-HSA-6799198
R-HSA-8949613
R-HSA-6805567	R-HSA-6809371
R-HSA-194840
R-HSA-72172	R-HSA-72163	R-HSA-72203
R-HSA-3000157	R-HSA-3000171	R-HSA-1566948	R-HSA-2214320
R-HSA-2426168
