# Supplementary material for: Proteomics Analysis of Gastric Cancer Patients with Diabetes Mellitus
Source: J Clin Med. 2021 Jan 21;10(3):407. doi: 10.3390/jcm10030407 (PMC7866049; doi:10.3390/jcm10030407)
Supplement: Supplementary file 1 [file jcm-10-00407-s001.zip › sup/Supplementary_File_6/GSEA_Webgestalt/GSEA_Pathway_Reactome/enrichment_results_wg_result1604400246.txt]

geneSet	description	link	enrichmentScore	normalizedEnrichmentScore	pValue	FDR	size	plotPath	leadingEdgeNum	leadingEdgeId	userId
R-HSA-611105	Respiratory electron transport	http://reactome.org/PathwayBrowser/#/R-HSA-611105	0.6233753709190399	2.5796493907299247	0	0	78	./Project_wg_result1604400246_GSEA/R_HSA_611105.png	46	4694;4537;4726;4706;27089;25915;4538;4709;6392;4702;2110;4536;51204;1345;1350;4514;4714;4512;54539;1327;4719;1537;51300;4710;9377;6390;116228;4718;7386;4519;4697;4705;4717;9167;4724;29796;4715;7384;4513;4722;2109;1329;4725;7385;4540;4728	O00217;O00483;O14521;O14548;O14561;O14949;O15239;O43181;O43676;O43677;O43920;O75380;O75489;O95168;O95169;O95298;O95299;P00156;P00395;P00403;P00414;P03891;P03897;P03905;P03915;P08574;P09669;P10606;P13073;P15954;P20674;P21912;P22695;P28331;P31930;P38117;P47985;P51970;Q16134;Q5RI15;Q9BSH4;Q9BU61;Q9NPL8;Q9NX14;Q9UDW1;Q9Y6M9
R-HSA-163200	Respiratory electron transport, ATP synthesis by chemiosmotic coupling, and heat production by uncoupling proteins.	http://reactome.org/PathwayBrowser/#/R-HSA-163200	0.6069775188721284	2.5600991812784066	0	0	90	./Project_wg_result1604400246_GSEA/R_HSA_163200.png	58	4694;4537;4726;4706;27089;25915;4538;4709;6392;4702;2110;4536;51204;1345;1350;4514;4714;4512;54539;1327;4719;1537;51300;4710;515;9377;521;522;6390;116228;4718;7386;4519;4697;4705;4717;9167;506;4724;29796;4715;7384;4513;4722;498;2109;1329;4725;7385;4540;4508;4728;513;509;7381;4695;539;4711	O00217;O00483;O14521;O14548;O14561;O14949;O15239;O43181;O43674;O43676;O43677;O43678;O43920;O75380;O75489;O95168;O95169;O95298;O95299;P00156;P00395;P00403;P00414;P00846;P03891;P03897;P03905;P03915;P06576;P08574;P09669;P10606;P13073;P14927;P15954;P18859;P20674;P21912;P22695;P24539;P25705;P28331;P30049;P31930;P36542;P38117;P47985;P48047;P51970;P56385;Q16134;Q5RI15;Q9BSH4;Q9BU61;Q9NPL8;Q9NX14;Q9UDW1;…
R-HSA-1428517	The citric acid (TCA) cycle and respiratory electron transport	http://reactome.org/PathwayBrowser/#/R-HSA-1428517	0.5397311602874318	2.3969909503164533	0	0	123	./Project_wg_result1604400246_GSEA/R_HSA_1428517.png	72	4694;4537;4726;4706;27089;25915;4538;4709;6392;4702;2110;4536;51204;1345;1350;4514;79944;4714;4512;54539;1327;4719;1537;51300;4710;55066;515;4967;9377;521;3420;522;8801;6390;116228;4718;7386;4519;4697;4705;4717;9167;1737;50;506;4724;1431;29796;4715;7384;4513;4722;498;2109;1329;4725;7385;4540;4508;5160;4728;8802;3948;513;3418;509;1743;7381;4695;539;4711;8050	O00217;O00330;O00483;O14521;O14548;O14561;O14949;O15239;O43181;O43674;O43676;O43677;O43678;O43837;O43920;O75380;O75390;O75489;O95168;O95169;O95298;O95299;P00156;P00395;P00403;P00414;P00846;P03891;P03897;P03905;P03915;P06576;P07864;P08559;P08574;P09669;P10515;P10606;P13073;P14927;P15954;P18859;P20674;P21912;P22695;P24539;P25705;P28331;P30049;P31930;P36542;P36957;P38117;P47985;P48047;P48735;P51970;…
R-HSA-6799198	Complex I biogenesis	http://reactome.org/PathwayBrowser/#/R-HSA-6799198	0.5855775233903185	2.097233909451733	0	0.004492199356522795	42	./Project_wg_result1604400246_GSEA/R_HSA_6799198.png	23	4694;4537;4726;4706;25915;4538;4709;4702;4536;4714;54539;4719;51300;4710;4718;4705;4717;4724;4715;4722;4725;4540;4728	O00217;O14561;O15239;O43181;O43676;O43677;O43920;O75380;O75489;O95168;O95169;O95298;O95299;P03891;P03897;P03905;P03915;P28331;P51970;Q9BU61;Q9NPL8;Q9NX14;Q9Y6M9
R-HSA-8949613	Cristae formation	http://reactome.org/PathwayBrowser/#/R-HSA-8949613	0.6460808048133154	1.9994008549628945	0	0.01796879742609118	21	./Project_wg_result1604400246_GSEA/R_HSA_8949613.png	15	4580;515;521;522;79135;506;498;4508;513;509;539;8834;10476;10651;55735	O75431;O75947;P00846;P06576;P17152;P18859;P24539;P25705;P30049;P36542;P48047;P56385;Q13505;Q9BUR5;Q9NVH1
R-HSA-6805567	Keratinization	http://reactome.org/PathwayBrowser/#/R-HSA-6805567	-0.6553453002647338	-2.0152915561838496	0	0.020193636429343097	25	./Project_wg_result1604400246_GSEA/R_HSA_6805567.png	14	1829;3880;1830;8687;3875;1832;11187;3861;5318;1824;23581;3728;5266;8502	O76015;P02533;P05783;P08727;P14923;P15924;P19957;P31944;P32926;Q02487;Q14126;Q99569;Q99959;Q9Y446
R-HSA-6809371	Formation of the cornified envelope	http://reactome.org/PathwayBrowser/#/R-HSA-6809371	-0.6553453002647338	-2.0152915561838496	0	0.020193636429343097	25	./Project_wg_result1604400246_GSEA/R_HSA_6809371.png	14	1829;3880;1830;8687;3875;1832;11187;3861;5318;1824;23581;3728;5266;8502	O76015;P02533;P05783;P08727;P14923;P15924;P19957;P31944;P32926;Q02487;Q14126;Q99569;Q99959;Q9Y446
R-HSA-194840	Rho GTPase cycle	http://reactome.org/PathwayBrowser/#/R-HSA-194840	0.5649304614428313	1.9576207532034002	0	0.03035637746983585	41	./Project_wg_result1604400246_GSEA/R_HSA_194840.png	15	57580;2909;393;2;9459;397;23526;5880;7410;396;9938;392;55288;27237;89941	P01023;P15153;P42331;P52565;P52566;P52735;P98171;Q07960;Q15052;Q5VV41;Q8IXI1;Q8IXI2;Q8TCU6;Q92619;Q9NRY4
R-HSA-72163	mRNA Splicing - Major Pathway	http://reactome.org/PathwayBrowser/#/R-HSA-72163	-0.44639215144923805	-1.8848194316542515	0	0.03686291178375367	139	./Project_wg_result1604400246_GSEA/R_HSA_72163.png	68	102724594;7307;9939;9343;51340;9092;3181;27316;10465;2521;11338;79869;1477;6633;22938;5436;8449;6627;10949;51593;8683;3192;27339;6636;23517;1660;3187;56949;6631;3191;10084;3190;11325;7536;6628;23283;57461;2963;51692;10898;23451;51690;5093;1665;5725;9128;10713;3185;2962;51639;6635;9716;53981;10285;5094;4670;10946;85313;8896;3184;8175;6430;1478;988;24148;84844;10523;51362	O43143;O43172;O43290;O43447;O60231;O60306;O60508;O60828;O75533;O75940;O94906;O95639;P09234;P09661;P13984;P14678;P14866;P22626;P26368;P26599;P31943;P33240;P35269;P35637;P38159;P41223;P42285;P52272;P52597;P61978;P62304;P62306;P62316;P62487;Q00839;Q01081;Q01081;Q05048;Q08211;Q12874;Q13151;Q13242;Q13243;Q13573;Q14103;Q15029;Q15365;Q15366;Q15428;Q15637;Q53GS9;Q7RTV0;Q86XP3;Q8IWX8;Q8N684;Q8WUA2;Q99459;…
R-HSA-72172	mRNA Splicing	http://reactome.org/PathwayBrowser/#/R-HSA-72172	-0.44639215144923805	-1.8848194316542515	0	0.03686291178375367	139	./Project_wg_result1604400246_GSEA/R_HSA_72172.png	68	102724594;7307;9939;9343;51340;9092;3181;27316;10465;2521;11338;79869;1477;6633;22938;5436;8449;6627;10949;51593;8683;3192;27339;6636;23517;1660;3187;56949;6631;3191;10084;3190;11325;7536;6628;23283;57461;2963;51692;10898;23451;51690;5093;1665;5725;9128;10713;3185;2962;51639;6635;9716;53981;10285;5094;4670;10946;85313;8896;3184;8175;6430;1478;988;24148;84844;10523;51362	O43143;O43172;O43290;O43447;O60231;O60306;O60508;O60828;O75533;O75940;O94906;O95639;P09234;P09661;P13984;P14678;P14866;P22626;P26368;P26599;P31943;P33240;P35269;P35637;P38159;P41223;P42285;P52272;P52597;P61978;P62304;P62306;P62316;P62487;Q00839;Q01081;Q01081;Q05048;Q08211;Q12874;Q13151;Q13242;Q13243;Q13573;Q14103;Q15029;Q15365;Q15366;Q15428;Q15637;Q53GS9;Q7RTV0;Q86XP3;Q8IWX8;Q8N684;Q8WUA2;Q99459;…
R-HSA-3000171	Non-integrin membrane-ECM interactions	http://reactome.org/PathwayBrowser/#/R-HSA-3000171	-0.6127495686226222	-2.0403582914978973	0	0.03772018880198049	36	./Project_wg_result1604400246_GSEA/R_HSA_3000171.png	11	3691;3655;1284;3693;375790;3688;6385;3673;3909;284217;1285	O00468;P05556;P08572;P16144;P17301;P18084;P23229;P25391;P31431;Q01955;Q16787
R-HSA-3000157	Laminin interactions	http://reactome.org/PathwayBrowser/#/R-HSA-3000157	-0.637439007280327	-1.9023498419125546	0	0.03784719280468076	23	./Project_wg_result1604400246_GSEA/R_HSA_3000157.png	8	3691;3655;1284;3688;3673;3909;284217;1285	P05556;P08572;P16144;P17301;P23229;P25391;Q01955;Q16787
R-HSA-1566948	Elastic fibre formation	http://reactome.org/PathwayBrowser/#/R-HSA-1566948	-0.658538264238433	-1.8934162223826752	0	0.038634617621422444	21	./Project_wg_result1604400246_GSEA/R_HSA_1566948.png	14	84034;3690;2202;90187;4053;2200;4239;3693;8425;4236;2199;3688;4052;4237	P05106;P05556;P18084;P35555;P55001;P55081;P55083;P98095;Q12805;Q14766;Q14767;Q8N2S1;Q9BXX0;Q9NT22
R-HSA-2214320	Anchoring fibril formation	http://reactome.org/PathwayBrowser/#/R-HSA-2214320	-0.8636697601143138	-1.9024125934789389	0	0.04257809190526586	7	./Project_wg_result1604400246_GSEA/R_HSA_2214320.png	4	1284;3909;1285;649	P08572;P13497;Q01955;Q16787
R-HSA-72203	Processing of Capped Intron-Containing Pre-mRNA	http://reactome.org/PathwayBrowser/#/R-HSA-72203	-0.4390353878703921	-1.9209303175988668	0	0.04591194697614798	177	./Project_wg_result1604400246_GSEA/R_HSA_72203.png	84	102724594;7307;9939;9343;129401;51340;9092;7175;57122;3181;27316;10465;7919;55746;2521;11338;79869;23225;1477;84324;6633;22938;5436;8449;6627;5903;10949;51593;8683;9631;3192;27339;6636;23517;1660;3187;56949;6631;3191;79902;10084;3190;11325;7536;6628;23283;348995;57461;2963;51692;84321;10898;23451;51690;5093;1665;5725;9128;10713;3185;2962;51639;79228;6635;10212;9716;53981;10285;5094;4670;10946;853…	O00148;O43143;O43172;O43290;O43447;O60231;O60306;O60508;O60828;O75533;O75694;O75940;O94906;O95639;P09234;P09661;P12270;P13984;P14678;P14866;P22626;P26368;P26599;P31943;P33240;P35269;P35637;P38159;P41223;P42285;P49792;P52272;P52597;P57740;P61978;P62304;P62306;P62316;P62487;P82979;Q00839;Q01081;Q01081;Q05048;Q08211;Q12874;Q13151;Q13242;Q13243;Q13573;Q13838;Q14103;Q15029;Q15365;Q15366;Q15428;Q15637;…
R-HSA-2426168	Activation of gene expression by SREBF (SREBP)	http://reactome.org/PathwayBrowser/#/R-HSA-2426168	-0.6676233379434662	-1.9059221882304254	0	0.04670118613578538	18	./Project_wg_result1604400246_GSEA/R_HSA_2426168.png	9	2194;10654;85441;31;3422;2222;79718;3157;6713	P37268;P49327;Q01581;Q13085;Q13907;Q14534;Q15126;Q9BYK8;Q9BZK7
