# Supplementary material for: Proteomics Analysis of Gastric Cancer Patients with Diabetes Mellitus
Source: J Clin Med. 2021 Jan 21;10(3):407. doi: 10.3390/jcm10030407 (PMC7866049; doi:10.3390/jcm10030407)
Supplement: Supplementary file 1 [file jcm-10-00407-s001.zip › sup/Supplementary_File_6/GSEA_Webgestalt/GSEA_Wikipathway/enrichment_results_wg_result1604400256.txt]

geneSet	description	link	enrichmentScore	normalizedEnrichmentScore	pValue	FDR	size	plotPath	leadingEdgeNum	leadingEdgeId	userId
WP111	Electron Transport Chain (OXPHOS system in mitochondria)	http://www.wikipathways.org/wpi/PathwayWidget.php?id=WP111&label[]=NDUFS8&label[]=NDUFA4&label[]=SDHD&label[]=COX7A2L&label[]=NDUFAB1&label[]=UQCRQ&label[]=NDUFA1&label[]=NDUFS4&label[]=NDUFB5&label[]=NDUFB3&label[]=NDUFC1&label[]=NDUFA2&label[]=NDUFS5&label[]=NDUFS6&label[]=NDUFS3&label[]=NDUFB4&label[]=NDUFB8&label[]=NDUFC2&label[]=NDUFA10&label[]=CYTB&label[]=COX1&label[]=COX2&label[]=COX3&lab…	0.5727559105001009	2.3209772085394684	0	0	77	./Project_wg_result1604400256_GSEA/WP111.png	50	4694;4537;4726;4706;27089;4538;4709;6392;4702;4536;1345;1350;4514;4714;4512;1327;4719;4710;515;9377;521;522;6390;4718;7386;4519;4697;4705;4717;9167;506;4724;29796;4715;7384;4513;4722;498;1329;4725;7385;4540;4508;4728;513;509;7381;4695;539;4711	O00217;O00483;O14521;O14548;O14561;O14949;O15239;O43181;O43674;O43676;O43677;O43678;O43920;O75380;O75489;O95168;O95169;O95298;O95299;P00156;P00395;P00403;P00414;P00846;P03891;P03897;P03905;P03915;P06576;P09669;P10606;P13073;P14927;P15954;P18859;P20674;P21912;P22695;P24539;P25705;P28331;P30049;P31930;P36542;P47985;P48047;P51970;P56385;Q9UDW1;Q9Y6M9
WP623	Oxidative phosphorylation	http://www.wikipathways.org/wpi/PathwayWidget.php?id=WP623&label[]=NDUFS8&label[]=NDUFA4&label[]=NDUFAB1&label[]=NDUFS4&label[]=NDUFB5&label[]=NDUFC1&label[]=NDUFA2&label[]=NDUFS5&label[]=NDUFS6&label[]=NDUFS3&label[]=ATP5PD&label[]=NDUFA3&label[]=NDUFB4&label[]=NDUFB8&label[]=NDUFA7&label[]=NDUFC2&label[]=NDUFA10&label[]=ATP6&label[]=ND2&label[]=ND3&label[]=ND4&label[]=ND5&label[]=ATP5F1B&label[…	0.6371908933207028	2.289197339760128	0	0	42	./Project_wg_result1604400256_GSEA/WP623.png	34	4537;4726;4706;4538;4702;537;4536;4714;4719;4710;515;521;522;4718;4697;4705;4717;506;4724;4715;4722;498;4725;4540;4508;4728;513;4695;539;4711;10476;4696;4701;4698	O00217;O00483;O14561;O43181;O43674;O43677;O43678;O43920;O75380;O75489;O75947;O95167;O95168;O95169;O95182;O95298;O95299;P00846;P03891;P03897;P03905;P03915;P06576;P18859;P24539;P25705;P28331;P30049;P48047;P51970;P56385;Q15904;Q16718;Q9Y6M9
WP4324	Mitochondrial complex I assembly model OXPHOS system	http://www.wikipathways.org/wpi/PathwayWidget.php?id=WP4324&label[]=NDUFAB1&label[]=NDUFA1&label[]=NDUFS4&label[]=NDUFB3&label[]=NDUFC1&label[]=NDUFS5&label[]=NDUFS6&label[]=NDUFS3&label[]=NDUFB4&label[]=NDUFB8&label[]=NDUFC2&label[]=NDUFA10&label[]=ND2&label[]=ND4&label[]=ND5&label[]=NDUFS1&label[]=NDUFA8&label[]=NDUFAF3&label[]=TIMMDC1&label[]=NDUFB11&label[]=NDUFB9&colors=%236194BF,%234682B4,%…	0.5627481068551913	1.9829952978372283	0	0.02304430652000246	40	./Project_wg_result1604400256_GSEA/WP4324.png	21	4694;4726;4706;25915;4538;4709;4702;4536;4714;54539;4719;51300;4710;4718;4705;4717;4724;4715;4722;4725;4540	O14561;O15239;O43181;O43676;O43677;O43920;O75380;O75489;O95168;O95169;O95298;O95299;P03891;P03905;P03915;P28331;P51970;Q9BU61;Q9NPL8;Q9NX14;Q9Y6M9
